# Supplementary material for: Multi-Omics-Based Identification and Functional Characterization of Gh_A06G1257 Proves Its Potential Role in Drought Stress Tolerance in Gossypium hirsutum
Source: Front Plant Sci. 2021 Oct 21;12:746771. doi: 10.3389/fpls.2021.746771 (PMC8567990; doi:10.3389/fpls.2021.746771)
Supplement: Supplementary file 1 [file Data_Sheet_1.zip › Supplementary Table 1.xls]

## Sheet: Primers
Gene ID	Forward primer (5′→3′)	Reverse primer (5′→3′)
Gh_A06G1257	TTCACATCATTTTGTGGCGG	ACCTTCGAACTCCCCGTG
Gh_A02G1616	TTGGAGGAGTGGGTCAAAGTG	TCCGGATAAAAACCTCGATGTAA
Gh_A05G3716	TTGCTCCCACGATCTTGCTT	GTGGCTTTCCCCCAGAAGAA
Gh_D12G2599	AAGGCATTCGATGAGGGACC	GTGTGGCTTTCCGTTGTTCC
Gh_A06G1256	AAGATTCTTACTGGTGGCGGT	CAACATCGGCATCCGGAGA
Gh_A02G0527	CGGCCATTTAAATAGTGGATTCGG	GCCACCATCTATCCTCAACGA
Gh_A07G0563	ATGGGGAGGCAATAAACGCA	ACAGCTTTGATGGTGAGCGA
Gh_D02G1655	TGGAGCTTGGAGGAAAGTCTC	CACGTGCCTTTGCCTGATTA
Gh_D05G0221	GGGGTCTACTGAAGTTGGACG	TGTAGAATCCCTTGCTGCCC
Gh_D06G1578	TCAGAACGTAAGTGCATAAGTCCA	CAGTTTCCACACACCAGTGC
Gh_D07G0629	ATGGGGAGGCAATAAACGCA	TTTGATGGCGAGCGATACCA
Gh_D07G2232	GATGTAAATCGTGCGGTTGC	CTCGAGCAAATCGGCGAAA
Gh_D12G1438	TGGATTGGGCAGATCAGTGG	TGGGAAAGTTTTGCCTGAAGC
Gh_D05G0697	TGACACCCTTCCATTTGGGG	CTTCTGGCCACTGCCTTGTA
