# Supplementary material for: Multi-Omics-Based Identification and Functional Characterization of Gh_A06G1257 Proves Its Potential Role in Drought Stress Tolerance in Gossypium hirsutum
Source: Front Plant Sci. 2021 Oct 21;12:746771. doi: 10.3389/fpls.2021.746771 (PMC8567990; doi:10.3389/fpls.2021.746771)
Supplement: Supplementary file 1 [file Data_Sheet_1.zip › Supplementary Table 2.xls]

## Sheet: Pathway Annotation
KEGG_A_class	KEGG_B_class	Pathway	Count (15830)	Metabolite Count (200)	Pathway ID	Genes	K_IDs	Metabolites	C_IDs
Genetic Information Processing	Translation	Ribosome	1204	-	ko03010	XLOC_000274;XLOC_002597;XLOC_002836;XLOC_006789;XLOC_006797;XLOC_011546;XLOC_012117;XLOC_012118;XLOC_016215;XLOC_017374;XLOC_018332;XLOC_019349;XLOC_020544;XLOC_022853;XLOC_023834;XLOC_024925;XLOC_025585;XLOC_027216;XLOC_028624;XLOC_029956;XLOC_032265;XLOC_034647;XLOC_040917;XLOC_041804;XLOC_042169;XLOC_044386;XLOC_046307;XLOC_046796;XLOC_049444;XLOC_049641;XLOC_054101;XLOC_054472;XLOC_055924;XLO…	K02871+K02872+K02871+K02900+K02885+K02871+K02997+K02915+K02895+K02958+K02882+K02922+K02882+K02936+K02936+K02955+K02939+K02995+K02882+K02954+K02939+K02893+K02991+K02991+K02908+K02982+K02991+K02924+K02902+K02932+K02905+K02901+K02901+K02932+K02901+K02896+K02915+K02903+K02915+K02932+K02987+K02932+K02987+K02982+K02989+K02923+K02895+K02949+K02903+K02981+K02891+K02885+K02934+K02898+K02991+K02906+K02870+…	-	-
Environmental Information Processing	Signal transduction	Plant hormone signal transduction	1067	1	ko04075	XLOC_002357;XLOC_002660;XLOC_002960;XLOC_005483;XLOC_005489;XLOC_006856;XLOC_006857;XLOC_008469;XLOC_013073;XLOC_014260;XLOC_016365;XLOC_017019;XLOC_017404;XLOC_020274;XLOC_022952;XLOC_024325;XLOC_024910;XLOC_026795;XLOC_026957;XLOC_028884;XLOC_031188;XLOC_031301;XLOC_031654;XLOC_032315;XLOC_033145;XLOC_036476;XLOC_038638;XLOC_040064;XLOC_040146;XLOC_042678;XLOC_044385;XLOC_044704;XLOC_046785;XLO…	K13415+K14516+K13422+K14488+K14488+K14488+K14488+K14488+K14484+K14490+K14432+K14484+K14486+K14494+K13422+K14496+K14484+K14431+K13422+K14487+K13463+K14431+K13422+K14503+K14488+K14503+K14487+K14488+K14494+K14498+K13422+K14497+K14515+K14431+K14498+K13422+K14498+K14494+K14488+K13463+K13422+K13422+K14488+K14491+K14484+K14489+K13415+K14503+K14498+K14514+K14486+K14498+K14498+K14484+K13449+K14499+K14494+…	Gos0428	C00954
Metabolism	Global and Overview	Carbon metabolism	852	11	ko01200	XLOC_000498;XLOC_001533;XLOC_003849;XLOC_008125;XLOC_008304;XLOC_008359;XLOC_008471;XLOC_014279;XLOC_014840;XLOC_015688;XLOC_018012;XLOC_018174;XLOC_020264;XLOC_022220;XLOC_023008;XLOC_025157;XLOC_025758;XLOC_029845;XLOC_029870;XLOC_030451;XLOC_031085;XLOC_032846;XLOC_034181;XLOC_037116;XLOC_037528;XLOC_038003;XLOC_040266;XLOC_041887;XLOC_043894;XLOC_044346;XLOC_051363;XLOC_057073;XLOC_060459;XLO…	K00234+K01623+K02160+K01079+K01057+K01623+K01623+K14454+K01623+K00600+K01638+K15919+K00627+K00873+K00927+K00600+K15919+K15634+K05605+K00161+K02160+K01738+K00600+K01681+K00873+K01681+K01623+K01681+K01623+K00033+K00850+K01623+K01623+K01623+K00028+K00161+K00028+K00161+K00640+K01803+K00850+K01610+K05605+K00850+K00281+K03841+K00036+K00134+K15918+K00249+K00121+K01057+K01679+K01807+K01738+K03841+K00261+…	Gos0010;Gos0043;Gos0048;Gos0049;Gos0050;Gos0151;Gos0221;Gos0553;Gos0565;Gos0579;Gos0586	C00257+C00041+C00049+C00025+C00979+C00042+C00234+C00065+C00097+C00311+C00158
Genetic Information Processing	Folding, sorting and degradation	Protein processing in endoplasmic reticulum	741	-	ko04141	XLOC_000639;XLOC_005902;XLOC_006150;XLOC_006637;XLOC_007981;XLOC_009989;XLOC_009997;XLOC_019547;XLOC_019959;XLOC_020351;XLOC_020454;XLOC_021884;XLOC_031293;XLOC_034845;XLOC_039281;XLOC_048982;XLOC_054078;XLOC_056758;XLOC_056995;XLOC_072462;XLOC_073610;XLOC_073671;XLOC_073899;XLOC_074121;XLOC_074156;XLOC_074262;XLOC_074274;XLOC_074590;XLOC_075263;XLOC_075388;XLOC_075445;XLOC_075968;XLOC_076233;XLO…	K10956+K14007+K09487+K10636+K03347+K07342+K07342+K09490+K12667+K10956+K09481+K10956+K08288+K13993+K14007+K10636+K10636+K12667+K13989+K10575+K10956+K09490+K12670+K07953+K12669+K14007+K10839+K14009+K06689+K14007+K13989+K09503+K14006+K03347+K03347+K14009+K09487+K10578+K09503+K10956+K13993+K12666+K14006+K10636+K03237+K06689+K13250+K06689+K14007+K10956+K13993+K12666+K12666+K09481+K10578+K13993+K06689+…	-	-
Metabolism	Global and Overview	Biosynthesis of amino acids	739	23	ko01230	XLOC_001533;XLOC_006960;XLOC_008125;XLOC_008359;XLOC_008471;XLOC_014279;XLOC_014840;XLOC_015688;XLOC_022220;XLOC_023008;XLOC_025157;XLOC_029322;XLOC_029845;XLOC_032846;XLOC_032860;XLOC_034181;XLOC_037116;XLOC_037528;XLOC_038003;XLOC_040266;XLOC_041887;XLOC_043894;XLOC_051363;XLOC_056196;XLOC_057073;XLOC_058359;XLOC_059176;XLOC_060459;XLOC_060992;XLOC_061799;XLOC_070531;XLOC_072738;XLOC_072951;XLO…	K01623+K01696+K01079+K01623+K01623+K14454+K01623+K00600+K00873+K00927+K00600+K01687+K15634+K01738+K13832+K00600+K01681+K00873+K01681+K01623+K01681+K01623+K00850+K00264+K01623+K01693+K00215+K01623+K01663+K01623+K11755+K00640+K11755+K01803+K14677+K00052+K00850+K00850+K11755+K00611+K00134+K01663+K00826+K01736+K01663+K01714+K01807+K01733+K01738+K00134+K00616+K01620+K00134+K01807+K12657+K00873+K01704+…	Gos0026;Gos0037;Gos0038;Gos0039;Gos0042;Gos0043;Gos0044;Gos0048;Gos0049;Gos0050;Gos0062;Gos0073;Gos0101;Gos0140;Gos0144;Gos0193;Gos0222;Gos0553;Gos0565;Gos0579;Gos0586;Gos0660;Gos0698	C00135+C00152+C00064+C00263+C00327+C00041+C00449+C00049+C00025+C00979+C00148+C00183+C00073+C00407+C00123+C00079+C00078+C00065+C00097+C00311+C00158+C00166+C00108
Metabolism	Carbohydrate metabolism	Starch and sucrose metabolism	683	3	ko00500	XLOC_004808;XLOC_006648;XLOC_006649;XLOC_012019;XLOC_020252;XLOC_027666;XLOC_027667;XLOC_027668;XLOC_032389;XLOC_033492;XLOC_036844;XLOC_037364;XLOC_044382;XLOC_044919;XLOC_053975;XLOC_054082;XLOC_058206;XLOC_058738;XLOC_058797;XLOC_062747;XLOC_066880;XLOC_072531;XLOC_073317;XLOC_073524;XLOC_073537;XLOC_074433;XLOC_074567;XLOC_074609;XLOC_075049;XLOC_075149;XLOC_075501;XLOC_075871;XLOC_075899;XLO…	K01051+K01051+K01051+K01087+K01087+K00695+K00695+K00695+K01051+K05349+K00963+K00700+K00963+K01051+K00963+K00963+K01177+K00963+K00963+K01177+K00700+K00696+K00963+K16055+K01193+K00688+K00847+K05349+K16055+K01177+K01177+K01177+K13648+K00844+K05350+K16055+K01177+K01051+K16055+K16055+K01193+K00975+K00695+K01193+K00700+K05350+K01177+K01177+K05349+K00700+K00700+K05350+K16055+K13648+K16055+K13648+K01051+…	Gos0069;Gos0085;Gos0573	C01083+C00092+C00689
Organismal Systems	Environmental adaptation	Plant-pathogen interaction	650	-	ko04626	XLOC_000053;XLOC_000056;XLOC_000175;XLOC_001181;XLOC_001182;XLOC_001183;XLOC_001185;XLOC_001187;XLOC_002206;XLOC_002920;XLOC_006150;XLOC_012915;XLOC_013687;XLOC_013688;XLOC_013701;XLOC_014334;XLOC_015022;XLOC_015052;XLOC_015989;XLOC_016730;XLOC_023478;XLOC_026323;XLOC_027246;XLOC_027249;XLOC_028611;XLOC_029264;XLOC_034087;XLOC_035023;XLOC_036292;XLOC_037374;XLOC_037375;XLOC_037378;XLOC_048357;XLO…	K13459+K13459+K13420+K13459+K13459+K13459+K13459+K13459+K13459+K13412+K09487+K05391+K13459+K13459+K13459+K05391+K13412+K13459+K13447+K13466+K13457+K13436+K13459+K13459+K13459+K13412+K13457+K13459+K13459+K13459+K13459+K13420+K13459+K13420+K13420+K13459+K13459+K13459+K13459+K13459+K13449+K13457+K05391+K13448+K13412+K13420+K13420+K13412+K13412+K12795+K13447+K09487+K00864+K02183+K05391+K13448+K13449+…	-	-
Cellular Processes	Transport and catabolism	Endocytosis	619	-	ko04144	XLOC_001277;XLOC_002919;XLOC_006305;XLOC_006525;XLOC_014243;XLOC_018754;XLOC_020871;XLOC_027188;XLOC_028770;XLOC_033920;XLOC_034321;XLOC_036810;XLOC_038005;XLOC_038117;XLOC_039754;XLOC_044510;XLOC_048576;XLOC_056595;XLOC_056961;XLOC_059888;XLOC_063625;XLOC_068345;XLOC_069198;XLOC_072804;XLOC_072924;XLOC_073948;XLOC_074086;XLOC_074639;XLOC_075497;XLOC_075580;XLOC_075838;XLOC_075984;XLOC_076092;XLO…	K18442+K01115+K07904+K07897+K07904+K18442+K05747+K12489+K07904+K11866+K18442+K12483+K18468+K01115+K12483+K01115+K18467+K11826+K12190+K01115+K18468+K12483+K11826+K12493+K18442+K18467+K12196+K12184+K18467+K01528+K07901+K07904+K12471+K07904+K18442+K01528+K00889+K11866+K19367+K18468+K18442+K07901+K07901+K12200+K00889+K19366+K07937+K07901+K18468+K11866+K12483+K12194+K00889+K18468+K11826+K18466+K07937+…	-	-
Genetic Information Processing	Translation	RNA transport	593	-	ko03013	XLOC_002328;XLOC_008415;XLOC_022468;XLOC_023836;XLOC_025698;XLOC_028844;XLOC_028918;XLOC_030545;XLOC_032770;XLOC_032891;XLOC_033048;XLOC_033567;XLOC_034225;XLOC_034843;XLOC_040881;XLOC_041355;XLOC_053330;XLOC_057241;XLOC_057408;XLOC_059284;XLOC_060891;XLOC_061576;XLOC_062601;XLOC_062761;XLOC_063271;XLOC_063787;XLOC_067010;XLOC_067121;XLOC_068293;XLOC_068440;XLOC_072422;XLOC_073657;XLOC_073675;XLO…	K12812+K12812+K03231+K12812+K12812+K03113+K12883+K14326+K14309+K14289+K12160+K14309+K03113+K12812+K03539+K14525+K14326+K14290+K14314+K03231+K12812+K10577+K14292+K12812+K03245+K12160+K10577+K00784+K12160+K10577+K03539+K14290+K12881+K03254+K03257+K12812+K03539+K03113+K03252+K03260+K12881+K05749+K13114+K14293+K13126+K12812+K13126+K14293+K03257+K14326+K13126+K03237+K03246+K14326+K14326+K12875+K03241+…	-	-
Metabolism	Energy metabolism	Oxidative phosphorylation	561	2	ko00190	XLOC_000498;XLOC_000706;XLOC_004393;XLOC_006755;XLOC_007978;XLOC_012531;XLOC_014454;XLOC_018545;XLOC_019514;XLOC_020316;XLOC_020381;XLOC_024776;XLOC_025118;XLOC_025598;XLOC_025803;XLOC_032280;XLOC_032383;XLOC_034803;XLOC_051469;XLOC_055155;XLOC_068389;XLOC_072706;XLOC_072718;XLOC_072961;XLOC_073468;XLOC_073620;XLOC_073708;XLOC_073751;XLOC_073916;XLOC_074657;XLOC_075214;XLOC_075657;XLOC_076181;XLO…	K00234+K02134+K03943+K03884+K01507+K03955+K02258+K02134+K03953+K03955+K03955+K02258+K02134+K02126+K03955+K11352+K05578+K02110+K03935+K02134+K01507+K03878+K03883+K02138+K03955+K02137+K02258+K00416+K02267+K11352+K02140+K02147+K03955+K03941+K03884+K01535+K02108+K01535+K02138+K02128+K03879+K02132+K02109+K02136+K03935+K03881+K02155+K03883+K03939+K02147+K03883+K02135+K00419+K00411+K00416+K02154+K00411+…	Gos0095;Gos0151	C00009+C00042
Genetic Information Processing	Transcription	Spliceosome	561	-	ko03040	XLOC_002328;XLOC_003433;XLOC_008415;XLOC_009657;XLOC_011767;XLOC_013289;XLOC_013608;XLOC_014335;XLOC_017679;XLOC_018507;XLOC_023161;XLOC_023836;XLOC_025698;XLOC_025771;XLOC_026416;XLOC_026782;XLOC_028918;XLOC_034748;XLOC_034843;XLOC_036574;XLOC_043900;XLOC_048552;XLOC_048608;XLOC_052463;XLOC_053556;XLOC_060891;XLOC_062761;XLOC_066593;XLOC_066649;XLOC_070950;XLOC_073400;XLOC_073675;XLOC_073875;XLO…	K12812+K12625+K12812+K10599+K12859+K12859+K12859+K12896+K12858+K12850+K12818+K12812+K12812+K12859+K12621+K12850+K12883+K12859+K12812+K12863+K06063+K11984+K12893+K12858+K11094+K12812+K12812+K12815+K12858+K12834+K12890+K12881+K12823+K12858+K12823+K12812+K12891+K12836+K12893+K12837+K11093+K12881+K12820+K12812+K12900+K12855+K12855+K12855+K12859+K12875+K12621+K12622+K12859+K12812+K12876+K12900+K12812+…	-	-
Genetic Information Processing	Translation	mRNA surveillance pathway	515	-	ko03015	XLOC_001470;XLOC_002328;XLOC_006343;XLOC_008415;XLOC_008780;XLOC_009706;XLOC_023836;XLOC_025238;XLOC_025698;XLOC_028918;XLOC_030545;XLOC_034843;XLOC_035520;XLOC_040452;XLOC_042191;XLOC_048147;XLOC_048678;XLOC_049375;XLOC_050967;XLOC_052191;XLOC_053330;XLOC_054098;XLOC_057105;XLOC_060891;XLOC_062761;XLOC_065699;XLOC_073211;XLOC_073315;XLOC_073675;XLOC_073705;XLOC_073732;XLOC_075345;XLOC_075521;XLO…	K14411+K12812+K14411+K12812+K14409+K14411+K12812+K14405+K12812+K12883+K14326+K12812+K06269+K14962+K15542+K00565+K04354+K04354+K04354+K06100+K14326+K00565+K00565+K12812+K12812+K14411+K14962+K11584+K12881+K14376+K14411+K12812+K06269+K11584+K03456+K14408+K14376+K04382+K14400+K12881+K04382+K13114+K14398+K04354+K13126+K14396+K12812+K04354+K13126+K06269+K14326+K13126+K14400+K11584+K00565+K04382+K14326+…	-	-
Metabolism	Nucleotide metabolism	Purine metabolism	485	16	ko00230	XLOC_000104;XLOC_002427;XLOC_004824;XLOC_007048;XLOC_009037;XLOC_012938;XLOC_014512;XLOC_014961;XLOC_020499;XLOC_021693;XLOC_022220;XLOC_022364;XLOC_024941;XLOC_032296;XLOC_032304;XLOC_037476;XLOC_037528;XLOC_040308;XLOC_043635;XLOC_044488;XLOC_044985;XLOC_049946;XLOC_054723;XLOC_055267;XLOC_057996;XLOC_064057;XLOC_069219;XLOC_069220;XLOC_073727;XLOC_074932;XLOC_075785;XLOC_075940;XLOC_076043;XLO…	K03017+K03011+K03787+K18453+K03787+K03046+K00940+K03011+K03011+K03011+K00873+K00365+K02083+K03011+K03043+K03025+K00873+K03027+K03007+K03027+K03015+K03009+K02083+K00939+K03046+K00962+K14977+K14977+K01490+K00759+K01951+K00759+K01490+K03010+K01939+K14641+K02083+K03011+K00873+K00962+K00873+K03504+K00860+K03027+K03011+K03007+K03017+K01490+K01490+K03027+K01490+K00759+K03011+K00873+K03021+K03787+K02083+…	Gos0038;Gos0102;Gos0119;Gos0125;Gos0131;Gos0137;Gos0138;Gos0153;Gos0157;Gos0160;Gos0161;Gos0177;Gos0178;Gos0184;Gos0187;Gos0576	C00064+C00385+C00130+C00262+C00147+C00144+C00242+C00559+C00294+C00387+C00942+C00330+C01762+C00212+C00559+C00020
Genetic Information Processing	Folding, sorting and degradation	Ubiquitin mediated proteolysis	466	-	ko04120	XLOC_002208;XLOC_004207;XLOC_006358;XLOC_007981;XLOC_009657;XLOC_012559;XLOC_017734;XLOC_019395;XLOC_032240;XLOC_032870;XLOC_034902;XLOC_042756;XLOC_044112;XLOC_047276;XLOC_050703;XLOC_054175;XLOC_054535;XLOC_057429;XLOC_061576;XLOC_062678;XLOC_067010;XLOC_068440;XLOC_072462;XLOC_073919;XLOC_075263;XLOC_076311;XLOC_076624;XLOC_076625;XLOC_076815;XLOC_077173;XLOC_078026;XLOC_079468;XLOC_079809;XLO…	K03355+K10598+K10576+K03347+K10599+K04506+K03363+K03363+K10590+K12456+K03363+K10576+K03875+K03875+K03875+K03363+K03363+K03350+K10577+K03363+K10577+K10577+K10575+K10576+K06689+K03178+K03347+K03347+K03869+K06688+K10578+K10581+K06689+K10592+K06689+K10589+K03364+K03178+K10581+K03363+K10578+K06689+K10590+K10610+K03094+K03094+K10590+K10581+K10599+K03347+K10580+K03353+K10580+K10581+K10592+K03094+K10688+…	-	-
Metabolism	Biosynthesis of other secondary metabolites	Phenylpropanoid biosynthesis	458	17	ko00940	XLOC_008144;XLOC_012401;XLOC_017627;XLOC_018402;XLOC_023088;XLOC_024094;XLOC_030687;XLOC_033492;XLOC_040395;XLOC_045348;XLOC_066445;XLOC_074316;XLOC_074609;XLOC_075578;XLOC_076095;XLOC_076549;XLOC_076814;XLOC_076983;XLOC_079109;XLOC_079735;XLOC_079928;XLOC_081220;XLOC_081269;XLOC_081448;XLOC_081614;XLOC_083380;XLOC_084864;XLOC_085756;XLOC_087192;XLOC_088323;XLOC_088484;XLOC_088709;XLOC_088749;XLO…	K00430+K13065+K00430+K00430+K01904+K13066+K13066+K05349+K00430+K00430+K00430+K00487+K05349+K00430+K13066+K09755+K00430+K05350+K01904+K00430+K09753+K00430+K01904+K00588+K00430+K10775+K05350+K00083+K00588+K00430+K00487+K00430+K00588+K05349+K01904+K05350+K00430+K13066+K00430+K13065+K00430+K05349+K09754+K10775+K05350+K00430+K05350+K12356+K00430+K00430+K00430+K01188+K18368+K00430+K00083+K01904+K00083+…	Gos0029;Gos0090;Gos0193;Gos0253;Gos0260;Gos0301;Gos0362;Gos0365;Gos0379;Gos0420;Gos0452;Gos0468;Gos0633;Gos0667;Gos0675;Gos0692;Gos0731	C00315+C01772+C00079+C00852+C02887+C01197+C00811+C02325+C01494+C02666+C00423+C10945+C00761+C02646+C00590+C00482+C05610
Genetic Information Processing	Folding, sorting and degradation	RNA degradation	454	-	ko03018	XLOC_002248;XLOC_002295;XLOC_003433;XLOC_004024;XLOC_005234;XLOC_005696;XLOC_006713;XLOC_006764;XLOC_008392;XLOC_008448;XLOC_009748;XLOC_009954;XLOC_011714;XLOC_012743;XLOC_014853;XLOC_014854;XLOC_015041;XLOC_017138;XLOC_017364;XLOC_017754;XLOC_018616;XLOC_020317;XLOC_020681;XLOC_022924;XLOC_023033;XLOC_023093;XLOC_026416;XLOC_027074;XLOC_029121;XLOC_029495;XLOC_030147;XLOC_032342;XLOC_033696;XLO…	K12619+K12619+K12625+K12619+K12619+K12619+K12619+K12619+K12619+K12619+K12619+K12619+K12619+K12619+K12619+K12619+K12619+K04077+K12619+K12619+K12619+K12619+K12619+K12619+K12619+K12619+K12621+K12619+K12619+K12619+K03514+K12619+K12619+K12619+K12586+K12586+K12619+K12599+K12619+K12617+K12619+K12619+K12619+K12619+K00850+K12599+K12619+K12619+K12617+K12619+K00962+K12619+K12619+K12619+K12619+K00850+K00850+…	-	-
Metabolism	Carbohydrate metabolism	Amino sugar and nucleotide sugar metabolism	424	3	ko00520	XLOC_002839;XLOC_005104;XLOC_005109;XLOC_036844;XLOC_037516;XLOC_040596;XLOC_042177;XLOC_044382;XLOC_044835;XLOC_051327;XLOC_051408;XLOC_053975;XLOC_054082;XLOC_057113;XLOC_058738;XLOC_058797;XLOC_059907;XLOC_060610;XLOC_062652;XLOC_073317;XLOC_074567;XLOC_075899;XLOC_076980;XLOC_077667;XLOC_077860;XLOC_078216;XLOC_079623;XLOC_079838;XLOC_082506;XLOC_083136;XLOC_083701;XLOC_087131;XLOC_088382;XLO…	K12447+K01784+K01784+K00963+K13379+K13379+K18677+K00963+K01183+K13379+K13379+K00963+K00963+K13379+K00963+K00963+K13379+K01183+K13379+K00963+K00847+K13648+K00844+K01183+K12449+K12449+K12450+K12450+K00326+K00975+K00966+K13379+K13379+K12446+K13648+K01836+K12450+K12450+K13648+K01810+K12373+K00621+K01835+K01183+K01183+K01183+K01209+K01784+K08678+K00975+K08679+K08678+K01784+K13648+K01784+K12447+K08678+…	Gos0017;Gos0060;Gos0534	C00329+C00645+C02713
Metabolism	Carbohydrate metabolism	Glycolysis / Gluconeogenesis	411	-	ko00010	XLOC_001533;XLOC_008359;XLOC_008471;XLOC_010105;XLOC_012113;XLOC_014840;XLOC_014997;XLOC_020264;XLOC_022220;XLOC_023008;XLOC_029845;XLOC_030451;XLOC_037528;XLOC_040266;XLOC_043894;XLOC_051363;XLOC_057073;XLOC_060459;XLOC_061799;XLOC_069552;XLOC_072423;XLOC_073119;XLOC_073640;XLOC_073664;XLOC_073756;XLOC_073879;XLOC_073967;XLOC_074482;XLOC_075779;XLOC_076481;XLOC_076913;XLOC_076980;XLOC_077035;XLO…	K01623+K01623+K01623+K01785+K01785+K01623+K01792+K00627+K00873+K00927+K15634+K00161+K00873+K01623+K01623+K00850+K01623+K01623+K01623+K00161+K00161+K01803+K00850+K01610+K00850+K01792+K03841+K00134+K00121+K18857+K03841+K00844+K00121+K00134+K00001+K00134+K00873+K01568+K00001+K01792+K01568+K00873+K18857+K01623+K01803+K00627+K00161+K00850+K00161+K00873+K01803+K01623+K00850+K15633+K00850+K00134+K00873+…	-	-
Metabolism	Nucleotide metabolism	Pyrimidine metabolism	388	9	ko00240	XLOC_000104;XLOC_001341;XLOC_002427;XLOC_004824;XLOC_009037;XLOC_010481;XLOC_011226;XLOC_012938;XLOC_014512;XLOC_014961;XLOC_020499;XLOC_021693;XLOC_032296;XLOC_032304;XLOC_037450;XLOC_037476;XLOC_037499;XLOC_039720;XLOC_040252;XLOC_040308;XLOC_043635;XLOC_044469;XLOC_044488;XLOC_044985;XLOC_047463;XLOC_049946;XLOC_057996;XLOC_064057;XLOC_064224;XLOC_068046;XLOC_073839;XLOC_075827;XLOC_076109;XLO…	K03017+K01955+K03011+K03787+K03787+K01489+K01520+K03046+K00940+K03011+K03011+K03011+K03011+K03043+K01431+K03025+K01431+K01937+K01431+K03027+K03007+K01240+K03027+K03015+K01520+K03009+K03046+K00962+K01431+K09903+K01937+K01431+K03010+K00876+K14641+K00876+K01937+K03011+K09903+K00962+K03504+K13421+K03027+K03011+K03007+K03017+K03027+K03011+K13998+K01431+K03021+K03787+K09903+K03043+K00207+K14721+K13998+…	Gos0038;Gos0120;Gos0121;Gos0136;Gos0163;Gos0199;Gos0479;Gos0575;Gos0587	C00064+C00106+C00475+C02376+C00178+C00214+C00881+C00105+C00055
Metabolism	Carbohydrate metabolism	Pentose and glucuronate interconversions	362	1	ko00040	XLOC_002839;XLOC_004808;XLOC_006648;XLOC_006649;XLOC_008191;XLOC_032389;XLOC_036844;XLOC_044382;XLOC_044919;XLOC_051057;XLOC_053543;XLOC_053975;XLOC_054082;XLOC_054110;XLOC_058738;XLOC_058797;XLOC_073317;XLOC_077884;XLOC_079253;XLOC_088689;XLOC_089820;evm.TU.Gh_A01G0032;evm.TU.Gh_A01G0411;evm.TU.Gh_A01G0702;evm.TU.Gh_A01G1201;evm.TU.Gh_A01G1295;evm.TU.Gh_A01G1823;evm.TU.Gh_A02G0492;evm.TU.Gh_A02G…	K12447+K01051+K01051+K01051+K00011+K01051+K00963+K00963+K01051+K01728+K01728+K00963+K00963+K01728+K00963+K00963+K00963+K01728+K01051+K01728+K00008+K00011+K01728+K01051+K01051+K01728+K01728+K01213+K00128+K12447+K01213+K01213+K01213+K00128+K01051+K01051+K01051+K01051+K01728+K01728+K01184+K01051+K01728+K00128+K01728+K01051+K01728+K01728+K01728+K01184+K01728+K01051+K01051+K00128+K01051+K01051+K01051+…	Gos0055	C00379
Cellular Processes	Transport and catabolism	Phagosome	353	-	ko04145	XLOC_000639;XLOC_002367;XLOC_005119;XLOC_006525;XLOC_008008;XLOC_009989;XLOC_009997;XLOC_016183;XLOC_020351;XLOC_020454;XLOC_021884;XLOC_028705;XLOC_054194;XLOC_063991;XLOC_073169;XLOC_073610;XLOC_073812;XLOC_075156;XLOC_075473;XLOC_075657;XLOC_076212;XLOC_076730;XLOC_078282;XLOC_078283;XLOC_078284;XLOC_080428;XLOC_081854;XLOC_083143;XLOC_083377;XLOC_083742;XLOC_085104;XLOC_085864;XLOC_086777;XLO…	K10956+K00921+K00921+K07897+K07375+K07342+K07342+K07374+K10956+K09481+K10956+K07374+K07374+K08517+K00921+K10956+K07375+K00921+K00921+K02147+K00921+K07375+K07375+K07375+K10956+K07375+K07374+K07375+K10956+K00921+K00914+K02155+K07374+K08488+K09481+K04392+K02147+K07897+K07374+K08488+K02154+K10956+K02147+K07375+K02154+K00921+K00914+K04392+K02150+K08057+K07374+K07897+K07374+K04392+K08057+K07897+K07889+…	-	-
Metabolism	Energy metabolism	Photosynthesis	318	1	ko00195	XLOC_025745;XLOC_034803;XLOC_048589;XLOC_065785;XLOC_074251;XLOC_075012;XLOC_075524;XLOC_076954;XLOC_077812;XLOC_077868;XLOC_078241;XLOC_079264;XLOC_080384;XLOC_080553;XLOC_081178;XLOC_081511;XLOC_082237;XLOC_089543;XLOC_089747;XLOC_090221;XLOC_090333;XLOC_090577;XLOC_090714;evm.TU.Gh_A01G0249;evm.TU.Gh_A01G0275;evm.TU.Gh_A01G0626;evm.TU.Gh_A01G1294;evm.TU.Gh_A01G1346;evm.TU.Gh_A01G1364;evm.TU.Gh…	K02689+K02110+K02639+K02708+K08905+K02636+K02695+K02699+K14332+K02108+K02701+K02639+K02717+K02698+K02109+K02693+K02635+K02641+K03541+K02693+K03542+K02693+K02692+K03541+K02113+K02115+K02723+K02705+K02689+K03542+K02712+K02704+K02692+K02704+K02709+K02704+K02634+K02108+K02114+K02114+K02709+K02636+K02639+K02639+K02698+K08905+K02704+K03541+K14332+K02639+K02639+K02714+K02641+K02694+K08901+K02638+K02709+…	Gos0095	C00009
Metabolism	Carbohydrate metabolism	Pyruvate metabolism	312	1	ko00620	XLOC_003849;XLOC_018012;XLOC_020264;XLOC_022220;XLOC_023003;XLOC_030451;XLOC_031085;XLOC_037528;XLOC_063889;XLOC_069552;XLOC_071933;XLOC_072423;XLOC_073664;XLOC_076207;XLOC_077339;XLOC_077397;XLOC_077939;XLOC_078281;XLOC_079611;XLOC_083059;XLOC_083082;XLOC_084354;XLOC_085088;XLOC_085210;XLOC_085361;XLOC_085362;XLOC_085363;XLOC_085894;XLOC_088908;XLOC_089492;XLOC_090469;evm.TU.Gh_A01G0159;evm.TU.G…	K02160+K01638+K00627+K00873+K18881+K00161+K02160+K00873+K00028+K00161+K00028+K00161+K01610+K01679+K00626+K18881+K01759+K00873+K00873+K00627+K00161+K01595+K01679+K00161+K01595+K01595+K01595+K00873+K01638+K01595+K00873+K00162+K01595+K00026+K00026+K11262+K00873+K00873+K00025+K00382+K01595+K00128+K01961+K00029+K01595+K01610+K00026+K00128+K00016+K01961+K00873+K01759+K01759+K00026+K01649+K00128+K00161+…	Gos0151	C00042
Metabolism	Amino acid metabolism	Cysteine and methionine metabolism	305	10	ko00270	XLOC_014279;XLOC_032846;XLOC_072738;XLOC_074499;XLOC_074587;XLOC_074949;XLOC_076842;XLOC_076901;XLOC_077762;XLOC_078975;XLOC_079339;XLOC_080177;XLOC_081498;XLOC_084872;XLOC_088525;XLOC_088874;XLOC_089220;XLOC_090274;XLOC_090636;XLOC_090747;evm.TU.Gh_A01G0404;evm.TU.Gh_A01G0457;evm.TU.Gh_A01G0700;evm.TU.Gh_A01G1020;evm.TU.Gh_A01G1024;evm.TU.Gh_A01G1505;evm.TU.Gh_A01G1508;evm.TU.Gh_A01G1513;evm.TU.…	K14454+K01738+K00640+K01919+K00827+K00826+K05933+K01738+K05933+K00549+K05933+K01919+K00549+K14454+K01919+K00640+K05933+K01738+K01738+K00547+K00026+K16054+K00640+K01762+K00826+K00026+K00826+K00826+K00558+K00827+K01251+K00547+K08967+K00025+K01611+K00789+K05933+K05933+K00826+K16054+K01762+K05933+K00026+K01762+K00640+K00016+K01251+K00026+K01611+K00797+K00547+K00815+K00815+K01244+K01738+K00026+K00789+…	Gos0039;Gos0043;Gos0048;Gos0050;Gos0101;Gos0159;Gos0183;Gos0553;Gos0565;Gos0661	C00263+C00041+C00049+C00979+C00073+C03145+C01817+C00065+C00097+C00051
Genetic Information Processing	Translation	Ribosome biogenesis in eukaryotes	304	-	ko03008	XLOC_002248;XLOC_002295;XLOC_004024;XLOC_005234;XLOC_005696;XLOC_006713;XLOC_006764;XLOC_008392;XLOC_008448;XLOC_009748;XLOC_009954;XLOC_011714;XLOC_012743;XLOC_014489;XLOC_014853;XLOC_014854;XLOC_015041;XLOC_017364;XLOC_017754;XLOC_018616;XLOC_020317;XLOC_020681;XLOC_022924;XLOC_023033;XLOC_023093;XLOC_024608;XLOC_026521;XLOC_027074;XLOC_029121;XLOC_029495;XLOC_032342;XLOC_033696;XLOC_034781;XLO…	K12619+K12619+K12619+K12619+K12619+K12619+K12619+K12619+K12619+K12619+K12619+K12619+K12619+K11130+K12619+K12619+K12619+K12619+K12619+K12619+K12619+K12619+K12619+K12619+K12619+K11130+K14554+K12619+K12619+K12619+K12619+K12619+K12619+K12619+K12619+K03539+K14525+K12619+K12619+K12619+K12619+K11130+K12619+K12619+K14290+K11130+K12619+K12619+K12619+K13288+K12619+K03539+K12619+K14290+K12619+K03115+K12619+…	-	-
Metabolism	Lipid metabolism	Glycerophospholipid metabolism	292	5	ko00564	XLOC_000347;XLOC_001667;XLOC_002919;XLOC_002987;XLOC_025062;XLOC_027639;XLOC_029287;XLOC_029716;XLOC_031148;XLOC_038117;XLOC_041914;XLOC_044510;XLOC_058831;XLOC_059888;XLOC_073455;XLOC_076385;XLOC_076493;XLOC_076743;XLOC_077354;XLOC_077934;XLOC_079575;XLOC_082767;XLOC_083299;XLOC_083364;XLOC_088481;XLOC_088900;XLOC_090520;evm.TU.Gh_A01G0001;evm.TU.Gh_A01G0213;evm.TU.Gh_A01G0525;evm.TU.Gh_A01G0657…	K00993+K15728+K01115+K15728+K14156+K14156+K01114+K00993+K15728+K01115+K15728+K01115+K00630+K01115+K13508+K01114+K00894+K05929+K13508+K00006+K00993+K13519+K00993+K00993+K13508+K13508+K01115+K13519+K01115+K00901+K00981+K01115+K13510+K13523+K00993+K00999+K13523+K00967+K01115+K01115+K01115+K01613+K01114+K01517+K13519+K05929+K18696+K13506+K15728+K13508+K13506+K00993+K01047+K06130+K01115+K06130+K06130+…	Gos0064;Gos0067;Gos0081;Gos0096;Gos0556	C00114+C00670+C01996+C00588+C00346
Cellular Processes	Transport and catabolism	Peroxisome	272	-	ko04146	XLOC_001111;XLOC_013452;XLOC_014771;XLOC_016289;XLOC_017645;XLOC_017769;XLOC_018875;XLOC_019301;XLOC_024393;XLOC_026816;XLOC_029955;XLOC_033971;XLOC_040332;XLOC_053294;XLOC_072955;XLOC_074122;XLOC_074785;XLOC_075151;XLOC_076007;XLOC_076239;XLOC_076544;XLOC_076819;XLOC_077683;XLOC_078380;XLOC_079416;XLOC_079794;XLOC_079819;XLOC_080178;XLOC_085545;XLOC_086802;XLOC_088770;XLOC_088831;XLOC_088848;XLO…	K13342+K13347+K13342+K13342+K13342+K13342+K13237+K01897+K13342+K05677+K13348+K01897+K13344+K13338+K13342+K13342+K13338+K01897+K00232+K00869+K00232+K13342+K12261+K13348+K11517+K13348+K13342+K13342+K03781+K13342+K13342+K13237+K13342+K13342+K00232+K13344+K13342+K00869+K13342+K00232+K13342+K00232+K00232+K01897+K11517+K11517+K11517+K03781+K00477+K01897+K00106+K01897+K03781+K13337+K13338+K13342+K13343+…	-	-
Metabolism	Metabolism of other amino acids	Glutathione metabolism	265	8	ko00480	XLOC_007095;XLOC_012455;XLOC_018059;XLOC_025648;XLOC_039043;XLOC_039045;XLOC_039046;XLOC_039048;XLOC_044056;XLOC_044346;XLOC_054533;XLOC_057532;XLOC_066423;XLOC_072982;XLOC_074125;XLOC_074499;XLOC_074546;XLOC_076948;XLOC_076963;XLOC_077573;XLOC_077746;XLOC_078794;XLOC_080177;XLOC_084014;XLOC_087298;XLOC_088525;evm.TU.Gh_A01G0161;evm.TU.Gh_A01G1211;evm.TU.Gh_A01G1388;evm.TU.Gh_A01G2148;evm.TU.Gh_A…	K00799+K00799+K00383+K00799+K00799+K00799+K00799+K00799+K01255+K00033+K00383+K00799+K00799+K00799+K00036+K01919+K00799+K00799+K00799+K00036+K00799+K00799+K01919+K01255+K00033+K01919+K00036+K00799+K00434+K00799+K00799+K00799+K00799+K00799+K00799+K00799+K00799+K00799+K10808+K18592+K18592+K18592+K18592+K10807+K00434+K01256+K00799+K00383+K00797+K00036+K01469+K00434+K00799+K00799+K00799+K00434+K00799+…	Gos0001;Gos0011;Gos0013;Gos0029;Gos0049;Gos0108;Gos0565;Gos0661	C00750+C00072+C00134+C00315+C00025+C01879+C00097+C00051
Metabolism	Energy metabolism	Carbon fixation in photosynthetic organisms	262	2	ko00710	XLOC_001533;XLOC_008359;XLOC_008471;XLOC_014279;XLOC_014840;XLOC_023008;XLOC_040266;XLOC_043894;XLOC_057073;XLOC_060459;XLOC_061799;XLOC_063889;XLOC_071933;XLOC_073119;XLOC_073664;XLOC_073967;XLOC_074482;XLOC_076259;XLOC_076913;XLOC_077316;XLOC_077866;XLOC_077925;XLOC_077986;XLOC_080915;XLOC_081334;XLOC_082526;XLOC_084354;XLOC_084872;XLOC_085361;XLOC_085362;XLOC_085363;XLOC_086926;XLOC_087309;XLO…	K01623+K01623+K01623+K14454+K01623+K00927+K01623+K01623+K01623+K01623+K01623+K00028+K00028+K01803+K01610+K03841+K00134+K01807+K03841+K00134+K00134+K01602+K01807+K01623+K00814+K01803+K01595+K14454+K01595+K01595+K01595+K00814+K01803+K01623+K01595+K00134+K03841+K01623+K01595+K00026+K00927+K00927+K00134+K05298+K01807+K01803+K00026+K01623+K01601+K01601+K00025+K03841+K01595+K00029+K01595+K01610+K00026+…	Gos0043;Gos0048	C00041+C00049
Metabolism	Global and Overview	Fatty acid metabolism	255	-	ko01212	XLOC_003849;XLOC_019301;XLOC_019552;XLOC_019553;XLOC_020769;XLOC_031085;XLOC_033971;XLOC_038451;XLOC_061699;XLOC_064008;XLOC_073378;XLOC_075151;XLOC_075448;XLOC_076007;XLOC_076544;XLOC_077093;XLOC_077339;XLOC_077599;XLOC_080953;XLOC_087863;XLOC_088560;XLOC_089035;XLOC_089163;XLOC_090724;XLOC_090736;evm.TU.Gh_A01G0141;evm.TU.Gh_A01G0142;evm.TU.Gh_A01G0167;evm.TU.Gh_A01G1527;evm.TU.Gh_A01G1574;evm.…	K02160+K01897+K09458+K09458+K10527+K02160+K01897+K00059+K10527+K09458+K03921+K01897+K00249+K00232+K00232+K01074+K00626+K10256+K10527+K02372+K03921+K09458+K00232+K00232+K10257+K00232+K00232+K01897+K01897+K11262+K10257+K10256+K10256+K00249+K09458+K01961+K03921+K01897+K02372+K01961+K07512+K10703+K00059+K10251+K10251+K10781+K00232+K01962+K10257+K10781+K09458+K11262+K03921+K00059+K01897+K03921+K10258+…	-	-
Metabolism	Carbohydrate metabolism	Glyoxylate and dicarboxylate metabolism	232	6	ko00630	XLOC_015688;XLOC_018012;XLOC_018174;XLOC_022290;XLOC_025157;XLOC_025758;XLOC_029370;XLOC_034181;XLOC_037116;XLOC_038003;XLOC_041887;XLOC_059126;XLOC_064709;XLOC_073796;XLOC_074959;XLOC_077339;XLOC_077386;XLOC_077408;XLOC_077925;XLOC_079416;XLOC_079686;XLOC_085545;XLOC_087735;XLOC_088109;XLOC_088908;evm.TU.Gh_A01G0278;evm.TU.Gh_A01G0279;evm.TU.Gh_A01G0343;evm.TU.Gh_A01G0404;evm.TU.Gh_A01G0845;evm.…	K00600+K01638+K15919+K00284+K00600+K15919+K00284+K00600+K01681+K01681+K01681+K00284+K02437+K00281+K15918+K00626+K00281+K00284+K01602+K11517+K00600+K03781+K18121+K00281+K01638+K11517+K11517+K11517+K00026+K03781+K15893+K00026+K00284+K01601+K01601+K01915+K00025+K00382+K00600+K00600+K19269+K15918+K00600+K00600+K00026+K01681+K03781+K02437+K01602+K00026+K00600+K01681+K01637+K14272+K00600+K01681+K00026+…	Gos0038;Gos0049;Gos0151;Gos0553;Gos0579;Gos0586	C00064+C00025+C00042+C00065+C00311+C00158
Metabolism	Amino acid metabolism	Glycine, serine and threonine metabolism	226	9	ko00260	XLOC_006960;XLOC_008125;XLOC_008201;XLOC_015688;XLOC_018174;XLOC_025157;XLOC_025758;XLOC_028259;XLOC_029845;XLOC_031963;XLOC_034181;XLOC_060942;XLOC_064709;XLOC_073796;XLOC_074587;XLOC_074959;XLOC_076310;XLOC_076446;XLOC_077386;XLOC_077497;XLOC_078455;XLOC_079686;XLOC_081885;XLOC_084344;XLOC_087433;XLOC_088109;XLOC_088818;XLOC_088824;XLOC_088930;XLOC_089460;evm.TU.Gh_A01G0341;evm.TU.Gh_A01G1318;e…	K01696+K01079+K00130+K00600+K15919+K00600+K15919+K00130+K15634+K12235+K00600+K00276+K02437+K00281+K00827+K15918+K01733+K00276+K00281+K01620+K00276+K00600+K00276+K00276+K01620+K00281+K01733+K00276+K15633+K01079+K01754+K00276+K15893+K00827+K15633+K00276+K00276+K00382+K00600+K00600+K15633+K01079+K15918+K00600+K01834+K00600+K02437+K00276+K00600+K14272+K00872+K00600+K01754+K00058+K00600+K01733+K00281+…	Gos0039;Gos0041;Gos0048;Gos0053;Gos0064;Gos0222;Gos0224;Gos0553;Gos0565	C00263+C00430+C00049+C00719+C00114+C00078+C06231+C00065+C00097
Environmental Information Processing	Signal transduction	Phosphatidylinositol signaling system	220	2	ko04070	XLOC_002367;XLOC_005119;XLOC_007363;XLOC_042849;XLOC_060481;XLOC_066421;XLOC_073169;XLOC_074956;XLOC_075156;XLOC_075386;XLOC_075473;XLOC_076212;XLOC_076630;XLOC_076671;XLOC_076710;XLOC_078226;XLOC_078425;XLOC_079523;XLOC_079822;XLOC_083625;XLOC_083742;XLOC_084417;XLOC_085104;XLOC_087059;XLOC_087446;XLOC_087805;XLOC_088226;evm.TU.Gh_A01G0075;evm.TU.Gh_A01G0525;evm.TU.Gh_A01G0657;evm.TU.Gh_A01G1261…	K00921+K00921+K15422+K00888+K01110+K00888+K00921+K00913+K00921+K00888+K00921+K00921+K00889+K00913+K05857+K02183+K00889+K00913+K00888+K02183+K00921+K00888+K00914+K00889+K02183+K00888+K10572+K01110+K00901+K00981+K00921+K00914+K00999+K00889+K00889+K18081+K00913+K00913+K00915+K00888+K00913+K01110+K18649+K00889+K00888+K00889+K02183+K00921+K05857+K05857+K05857+K05857+K01092+K01092+K00981+K01106+K00913+…	Gos0035;Gos0551	C00137+C00137
Metabolism	Carbohydrate metabolism	Galactose metabolism	216	6	ko00052	XLOC_002839;XLOC_005104;XLOC_005109;XLOC_007591;XLOC_008191;XLOC_010105;XLOC_012113;XLOC_012415;XLOC_030000;XLOC_036844;XLOC_044382;XLOC_051363;XLOC_053975;XLOC_054082;XLOC_058738;XLOC_058797;XLOC_068426;XLOC_073317;XLOC_073537;XLOC_073640;XLOC_073756;XLOC_076732;XLOC_076845;XLOC_076980;XLOC_081446;XLOC_084076;XLOC_084332;XLOC_088649;XLOC_089017;evm.TU.Gh_A01G0032;evm.TU.Gh_A01G1088;evm.TU.Gh_A01…	K12447+K01784+K01784+K06617+K00011+K01785+K01785+K12309+K12309+K00963+K00963+K00850+K00963+K00963+K00963+K00963+K12309+K00963+K01193+K00850+K00850+K12309+K06617+K00844+K01193+K00850+K01193+K00850+K00850+K00011+K06617+K01835+K01193+K01784+K01784+K01187+K01784+K12447+K01193+K00850+K00850+K01193+K06617+K01785+K06617+K07407+K01835+K00850+K00844+K12309+K12309+K07407+K00850+K06617+K06617+K12447+K06617+…	Gos0035;Gos0045;Gos0046;Gos0054;Gos0551;Gos0559	C00137+C01697+C00243+C00794+C00137+C00492
Metabolism	Carbohydrate metabolism	Inositol phosphate metabolism	216	3	ko00562	XLOC_002367;XLOC_005119;XLOC_007363;XLOC_029287;XLOC_042849;XLOC_048592;XLOC_060481;XLOC_066421;XLOC_073119;XLOC_073169;XLOC_074956;XLOC_075156;XLOC_075386;XLOC_075473;XLOC_076212;XLOC_076385;XLOC_076630;XLOC_076671;XLOC_076710;XLOC_078425;XLOC_079523;XLOC_079822;XLOC_082526;XLOC_083742;XLOC_084417;XLOC_085104;XLOC_087059;XLOC_087309;XLOC_087805;XLOC_088226;evm.TU.Gh_A01G0075;evm.TU.Gh_A01G1261;e…	K00921+K00921+K15422+K01114+K00888+K19517+K01110+K00888+K01803+K00921+K00913+K00921+K00888+K00921+K00921+K01114+K00889+K00913+K05857+K00889+K00913+K00888+K01803+K00921+K00888+K00914+K00889+K01803+K00888+K10572+K01110+K00921+K00914+K01803+K00999+K00889+K00889+K18081+K01858+K00913+K00913+K01114+K00915+K00140+K00140+K00888+K00913+K01110+K18649+K00889+K00888+K01803+K00889+K00921+K05857+K05857+K05857+…	Gos0035;Gos0085;Gos0551	C00137+C00092+C00137
Genetic Information Processing	Folding, sorting and degradation	Proteasome	213	-	ko03050	XLOC_009064;XLOC_018413;XLOC_020410;XLOC_022427;XLOC_029723;XLOC_031739;XLOC_043423;XLOC_050474;XLOC_053505;XLOC_054109;XLOC_054637;XLOC_055013;XLOC_057654;XLOC_073235;XLOC_074101;XLOC_075442;XLOC_077487;XLOC_077532;XLOC_078954;XLOC_079344;XLOC_081327;XLOC_083002;XLOC_084147;XLOC_085330;XLOC_088268;XLOC_089841;XLOC_090537;evm.TU.Gh_A01G0138;evm.TU.Gh_A01G0931;evm.TU.Gh_A01G1330;evm.TU.Gh_A01G1382…	K02729+K02732+K03066+K03039+K03039+K03039+K02726+K02730+K11599+K03062+K11599+K02732+K03029+K02736+K03029+K02725+K11599+K03039+K03066+K02738+K03062+K02732+K03066+K11599+K06699+K02734+K03065+K03028+K02725+K02737+K03029+K03029+K03033+K06700+K03038+K03032+K03032+K02734+K02735+K03029+K02731+K03037+K03030+K03064+K03032+K03029+K02731+K06699+K06700+K03038+K02737+K03036+K03029+K03066+K02738+K02727+K03061+…	-	-
Metabolism	Carbohydrate metabolism	Fructose and mannose metabolism	197	4	ko00051	XLOC_001533;XLOC_008191;XLOC_008359;XLOC_008471;XLOC_014840;XLOC_026284;XLOC_040266;XLOC_043894;XLOC_051363;XLOC_057073;XLOC_060459;XLOC_061799;XLOC_065073;XLOC_073119;XLOC_073640;XLOC_073756;XLOC_073967;XLOC_074567;XLOC_076913;XLOC_076980;XLOC_080915;XLOC_082526;XLOC_083701;XLOC_084076;XLOC_087309;XLOC_088483;XLOC_088649;XLOC_089017;XLOC_089820;XLOC_090476;XLOC_090695;evm.TU.Gh_A01G0032;evm.TU.G…	K01623+K00011+K01623+K01623+K01623+K19355+K01623+K01623+K00850+K01623+K01623+K01623+K19355+K01803+K00850+K00850+K03841+K00847+K03841+K00844+K01623+K01803+K00966+K00850+K01803+K01623+K00850+K00850+K00008+K03841+K01623+K00011+K01803+K01623+K03841+K00895+K00850+K00850+K03841+K01103+K19355+K01103+K01623+K19355+K01623+K01623+K00966+K03841+K01803+K03841+K00850+K01803+K00844+K00850+K19355+K01805+K01623+…	Gos0007;Gos0051;Gos0054;Gos0550	C00644+C00392+C00794+C01094
Metabolism	Global and Overview	2-Oxocarboxylic acid metabolism	188	11	ko01210	XLOC_014279;XLOC_016066;XLOC_029322;XLOC_037116;XLOC_038003;XLOC_041887;XLOC_052501;XLOC_073267;XLOC_073568;XLOC_074949;XLOC_078367;XLOC_081334;XLOC_083857;XLOC_084872;XLOC_086926;XLOC_087916;evm.TU.Gh_A01G1024;evm.TU.Gh_A01G1508;evm.TU.Gh_A01G1513;evm.TU.Gh_A01G2104;evm.TU.Gh_A02G0064;evm.TU.Gh_A02G0120;evm.TU.Gh_A02G0121;evm.TU.Gh_A02G0237;evm.TU.Gh_A02G0824;evm.TU.Gh_A02G1449;evm.TU.Gh_A02G166…	K14454+K12153+K01687+K01681+K01681+K01681+K12153+K14677+K00052+K00826+K01704+K00814+K14682+K14454+K00814+K01704+K00826+K00826+K00826+K11820+K01653+K01652+K01652+K01687+K00826+K14682+K01681+K01438+K01649+K01681+K14272+K14677+K01704+K14677+K01681+K00030+K01704+K14677+K00811+K12153+K00814+K01647+K00826+K00826+K01681+K01681+K11820+K01681+K14454+K00811+K00826+K00053+K14454+K14454+K00053+K12153+K00928+…	Gos0048;Gos0049;Gos0073;Gos0101;Gos0140;Gos0144;Gos0193;Gos0222;Gos0579;Gos0586;Gos0660	C00049+C00025+C00183+C00073+C00407+C00123+C00079+C00078+C00311+C00158+C00166
Metabolism	Lipid metabolism	Glycerolipid metabolism	182	-	ko00561	XLOC_001667;XLOC_002987;XLOC_008191;XLOC_031148;XLOC_041914;XLOC_058831;XLOC_073455;XLOC_074959;XLOC_077242;XLOC_077285;XLOC_077354;XLOC_082767;XLOC_088481;XLOC_088900;evm.TU.Gh_A01G0001;evm.TU.Gh_A01G0032;evm.TU.Gh_A01G0525;evm.TU.Gh_A01G1107;evm.TU.Gh_A01G1672;evm.TU.Gh_A01G1717;evm.TU.Gh_A01G1950;evm.TU.Gh_A02G0751;evm.TU.Gh_A02G1185;evm.TU.Gh_A02G1616;evm.TU.Gh_A03G0735;evm.TU.Gh_A03G0787;evm…	K15728+K15728+K00011+K15728+K15728+K00630+K13508+K15918+K06119+K00864+K13508+K13519+K13508+K13508+K13519+K00011+K00901+K13523+K13523+K09480+K06119+K00128+K15918+K00128+K13519+K00863+K00128+K13506+K15728+K06119+K13508+K07407+K13506+K03715+K06118+K00128+K15918+K07407+K15728+K13508+K00128+K00128+K00128+K00901+K13513+K15728+K13508+K00128+K00679+K00655+K03715+K14085+K14085+K00679+K13519+K00864+K13519+…	-	-
Genetic Information Processing	Replication and repair	Nucleotide excision repair	182	-	ko03420	XLOC_005723;XLOC_009872;XLOC_013370;XLOC_014331;XLOC_019541;XLOC_020302;XLOC_020595;XLOC_028361;XLOC_040908;XLOC_043936;XLOC_045224;XLOC_048760;XLOC_053985;XLOC_059105;XLOC_059889;XLOC_063925;XLOC_065443;XLOC_066376;XLOC_066441;XLOC_074274;XLOC_076440;XLOC_079093;XLOC_079650;XLOC_082141;XLOC_082628;XLOC_084579;XLOC_090176;evm.TU.Gh_A01G0350;evm.TU.Gh_A01G0605;evm.TU.Gh_A01G1082;evm.TU.Gh_A01G1338…	K07466+K07466+K10756+K10843+K10843+K10843+K10846+K10756+K03144+K07466+K10846+K07466+K07466+K06634+K07466+K07466+K07466+K03144+K07466+K10839+K10843+K07466+K03504+K07466+K10755+K10739+K10610+K03504+K02335+K10843+K10609+K10756+K10609+K10756+K10756+K10843+K10747+K04802+K07466+K07466+K10610+K03504+K07466+K03868+K02326+K02324+K07466+K10570+K10756+K10754+K03143+K10739+K10739+K02325+K10755+K10609+K10609+…	-	-
Metabolism	Carbohydrate metabolism	Citrate cycle (TCA cycle)	174	3	ko00020	XLOC_000498;XLOC_020264;XLOC_030451;XLOC_037116;XLOC_038003;XLOC_041887;XLOC_069552;XLOC_072423;XLOC_073664;XLOC_076207;XLOC_083059;XLOC_083082;XLOC_085088;XLOC_085210;evm.TU.Gh_A01G0159;evm.TU.Gh_A01G0224;evm.TU.Gh_A01G0404;evm.TU.Gh_A01G1505;evm.TU.Gh_A02G0386;evm.TU.Gh_A02G0553;evm.TU.Gh_A02G1410;evm.TU.Gh_A02G1418;evm.TU.Gh_A02G1574;evm.TU.Gh_A02G1668;evm.TU.Gh_A03G0590;evm.TU.Gh_A03G0951;evm…	K00234+K00627+K00161+K01681+K01681+K01681+K00161+K00161+K01610+K01679+K00627+K00161+K01679+K00161+K00162+K01648+K00026+K00026+K00025+K00382+K01610+K00026+K00234+K01681+K00026+K01681+K00161+K00162+K01899+K00658+K01681+K00026+K00030+K01648+K00627+K00162+K01647+K00627+K01681+K01681+K00161+K00235+K00164+K00164+K01681+K00162+K00658+K00627+K00162+K00026+K01679+K01900+K00235+K00026+K00658+K01679+K00031+…	Gos0151;Gos0579;Gos0586	C00042+C00311+C00158
Metabolism	Amino acid metabolism	Arginine and proline metabolism	174	9	ko00330	XLOC_014279;XLOC_015779;XLOC_020461;XLOC_032368;XLOC_032379;XLOC_035845;XLOC_040251;XLOC_042238;XLOC_048629;XLOC_062633;XLOC_072424;XLOC_072534;XLOC_075251;XLOC_078139;XLOC_081416;XLOC_084872;XLOC_088418;XLOC_088796;XLOC_089883;evm.TU.Gh_A01G0086;evm.TU.Gh_A01G1363;evm.TU.Gh_A01G1899;evm.TU.Gh_A02G0439;evm.TU.Gh_A02G0751;evm.TU.Gh_A02G0859;evm.TU.Gh_A02G1616;evm.TU.Gh_A03G0575;evm.TU.Gh_A03G0946;…	K14454+K00472+K00472+K00472+K12251+K01426+K12251+K12251+K12251+K12251+K12251+K12251+K00819+K12657+K00472+K14454+K00472+K01583+K12259+K00472+K01426+K12657+K01611+K00128+K00472+K00128+K00294+K01611+K00128+K00797+K01583+K00472+K01583+K12657+K12259+K00811+K00128+K00472+K01476+K00472+K00472+K00128+K00128+K00128+K01611+K00128+K14454+K00811+K00819+K14085+K14085+K12259+K14454+K14454+K00286+K10536+K00797+…	Gos0001;Gos0013;Gos0024;Gos0029;Gos0049;Gos0062;Gos0080;Gos0272;Gos0644	C00750+C00134+C00179+C00315+C00025+C00148+C01035+C00791+C05942
Genetic Information Processing	Translation	Aminoacyl-tRNA biosynthesis	170	16	ko00970	XLOC_010545;XLOC_017649;XLOC_024946;XLOC_046742;XLOC_047396;XLOC_058094;XLOC_058519;XLOC_066135;XLOC_072447;XLOC_076015;XLOC_076075;XLOC_077304;XLOC_077728;XLOC_078592;XLOC_078644;XLOC_079649;XLOC_080540;XLOC_081991;XLOC_082982;XLOC_084071;XLOC_084082;XLOC_089282;XLOC_089729;XLOC_089827;evm.TU.Gh_A01G0305;evm.TU.Gh_A01G1173;evm.TU.Gh_A01G1506;evm.TU.Gh_A01G1521;evm.TU.Gh_A01G2016;evm.TU.Gh_A01G21…	K01867+K01870+K01870+K01867+K01887+K01870+K01873+K01876+K01881+K01873+K01873+K04567+K01870+K01873+K01870+K01873+K01893+K01873+K01887+K01873+K01873+K04567+K01873+K01873+K01866+K01892+K01875+K01876+K01885+K01870+K04567+K01866+K01872+K01875+K01880+K01889+K01887+K01866+K01875+K01886+K01885+K01893+K01867+K01883+K01869+K02433+K01881+K01876+K00604+K01893+K01868+K01893+K02435+K04567+K01873+K14164+K01892+…	Gos0026;Gos0037;Gos0038;Gos0043;Gos0048;Gos0049;Gos0062;Gos0073;Gos0101;Gos0140;Gos0144;Gos0193;Gos0221;Gos0222;Gos0553;Gos0565	C00135+C00152+C00064+C00041+C00049+C00025+C00148+C00183+C00073+C00407+C00123+C00079+C00234+C00078+C00065+C00097
Genetic Information Processing	Replication and repair	DNA replication	170	-	ko03030	XLOC_004521;XLOC_005723;XLOC_009872;XLOC_013370;XLOC_019596;XLOC_025629;XLOC_028361;XLOC_043936;XLOC_048760;XLOC_051439;XLOC_053985;XLOC_059889;XLOC_062912;XLOC_063925;XLOC_065443;XLOC_066441;XLOC_079093;XLOC_079650;XLOC_082141;XLOC_082628;XLOC_083258;XLOC_084579;XLOC_087738;XLOC_087747;XLOC_089430;XLOC_090000;evm.TU.Gh_A01G0350;evm.TU.Gh_A01G0605;evm.TU.Gh_A01G1695;evm.TU.Gh_A02G1183;evm.TU.Gh_A…	K03469+K07466+K07466+K10756+K02210+K03469+K10756+K07466+K07466+K04799+K07466+K07466+K04799+K07466+K07466+K07466+K07466+K03504+K07466+K10755+K10745+K10739+K04799+K04799+K04799+K02542+K03504+K02335+K10756+K10756+K10756+K10747+K04802+K07466+K02540+K07466+K03469+K02542+K10745+K03504+K07466+K03469+K02209+K02326+K02324+K02541+K07466+K10756+K10743+K02321+K10742+K04799+K10754+K10739+K10739+K02325+K10755+…	-	-
Metabolism	Carbohydrate metabolism	Pentose phosphate pathway	167	1	ko00030	XLOC_001533;XLOC_008304;XLOC_008359;XLOC_008471;XLOC_014840;XLOC_040266;XLOC_043894;XLOC_044346;XLOC_051363;XLOC_057073;XLOC_060459;XLOC_061799;XLOC_073640;XLOC_073756;XLOC_073967;XLOC_074125;XLOC_076194;XLOC_076259;XLOC_076913;XLOC_077425;XLOC_077573;XLOC_077986;XLOC_080915;XLOC_084076;XLOC_087298;XLOC_088483;XLOC_088649;XLOC_089017;XLOC_090476;XLOC_090695;evm.TU.Gh_A01G0161;evm.TU.Gh_A01G0944;e…	K01623+K01057+K01623+K01623+K01623+K01623+K01623+K00033+K00850+K01623+K01623+K01623+K00850+K00850+K03841+K00036+K01057+K01807+K03841+K00616+K00036+K01807+K01623+K00850+K00033+K01623+K00850+K00850+K03841+K01623+K00036+K01810+K01835+K01807+K01623+K03841+K00850+K00850+K03841+K00948+K01057+K01623+K01807+K00948+K00036+K01623+K01623+K03841+K00616+K03841+K01835+K00033+K00850+K00131+K00131+K00850+K01810+…	Gos0010	C00257
Metabolism	Lipid metabolism	alpha-Linolenic acid metabolism	163	1	ko00592	XLOC_001755;XLOC_008465;XLOC_010891;XLOC_020769;XLOC_020876;XLOC_047088;XLOC_056057;XLOC_061699;XLOC_074017;XLOC_075733;XLOC_076007;XLOC_076481;XLOC_076544;XLOC_077785;XLOC_077819;XLOC_079743;XLOC_080371;XLOC_080953;XLOC_085824;XLOC_089163;XLOC_089817;XLOC_090724;evm.TU.Gh_A01G0141;evm.TU.Gh_A01G0142;evm.TU.Gh_A01G0836;evm.TU.Gh_A01G0870;evm.TU.Gh_A01G1605;evm.TU.Gh_A02G0682;evm.TU.Gh_A02G0686;ev…	K05894+K01723+K05894+K10527+K00454+K05894+K00454+K10527+K01723+K01723+K00232+K18857+K00232+K05894+K00454+K18857+K00454+K10527+K01723+K00232+K10525+K00232+K00232+K00232+K05894+K10526+K18857+K18857+K18857+K18857+K18857+K18857+K10526+K00454+K00232+K08241+K01047+K00454+K08241+K01723+K10529+K05894+K08241+K01723+K01723+K10527+K05894+K00454+K00454+K10527+K00232+K07513+K00454+K10525+K10525+K10525+K10525+…	Gos0517	C16300
Metabolism	Metabolism of terpenoids and polyketides	Terpenoid backbone biosynthesis	160	-	ko00900	XLOC_013052;XLOC_026473;XLOC_029131;XLOC_076105;XLOC_076239;XLOC_077339;XLOC_079355;XLOC_079581;XLOC_081315;XLOC_088928;XLOC_089764;evm.TU.Gh_A01G0629;evm.TU.Gh_A01G0738;evm.TU.Gh_A01G0970;evm.TU.Gh_A01G1426;evm.TU.Gh_A01G1865;evm.TU.Gh_A01G1866;evm.TU.Gh_A01G2017;evm.TU.Gh_A02G1045;evm.TU.Gh_A02G1700;evm.TU.Gh_A03G0225;evm.TU.Gh_A03G0591;evm.TU.Gh_A03G1495;evm.TU.Gh_A03G1496;evm.TU.Gh_A03G1497;e…	K05356+K11778+K13789+K13789+K00869+K00626+K00021+K01662+K13789+K00587+K00869+K13789+K00787+K15891+K13789+K13789+K13789+K00021+K01770+K11778+K15892+K10960+K00021+K00021+K00021+K03527+K13789+K08658+K15889+K00021+K11778+K11778+K00787+K15891+K05955+K00991+K00626+K15889+K01641+K14066+K00919+K01662+K01770+K01641+K03526+K01823+K01662+K05954+K11778+K10960+K11778+K00099+K14066+K13789+K01641+K01662+K00099+…	-	-
Genetic Information Processing	Transcription	RNA polymerase	160	-	ko03020	XLOC_000104;XLOC_002427;XLOC_012938;XLOC_014961;XLOC_020499;XLOC_021693;XLOC_032296;XLOC_032304;XLOC_037476;XLOC_040308;XLOC_043635;XLOC_044488;XLOC_044985;XLOC_049946;XLOC_057996;XLOC_076109;XLOC_077952;XLOC_081360;XLOC_082180;XLOC_082325;XLOC_083527;XLOC_083864;XLOC_084741;XLOC_087279;XLOC_090123;XLOC_090372;evm.TU.Gh_A01G0261;evm.TU.Gh_A01G0731;evm.TU.Gh_A01G1142;evm.TU.Gh_A01G2087;evm.TU.Gh_A…	K03017+K03011+K03046+K03011+K03011+K03011+K03011+K03043+K03025+K03027+K03007+K03027+K03015+K03009+K03046+K03010+K03011+K03027+K03011+K03007+K03017+K03027+K03011+K03021+K03043+K14721+K03016+K03027+K03046+K03040+K03025+K02999+K03006+K03006+K03005+K03046+K03018+K03020+K03013+K03020+K03040+K03007+K03016+K03043+K03011+K03046+K03015+K03040+K03021+K03026+K03000+K03020+K03043+K03046+K03012+K03010+K03009+…	-	-
Genetic Information Processing	Folding, sorting and degradation	Protein export	159	-	ko03060	XLOC_000639;XLOC_009989;XLOC_009997;XLOC_016957;XLOC_019547;XLOC_020351;XLOC_020454;XLOC_021884;XLOC_032022;XLOC_034746;XLOC_034878;XLOC_073610;XLOC_073671;XLOC_074266;XLOC_074634;XLOC_076534;XLOC_078284;XLOC_079256;XLOC_083377;XLOC_088358;XLOC_088387;evm.TU.Gh_A01G0345;evm.TU.Gh_A01G1973;evm.TU.Gh_A01G2123;evm.TU.Gh_A02G0951;evm.TU.Gh_A02G0996;evm.TU.Gh_A02G1084;evm.TU.Gh_A03G0284;evm.TU.Gh_A03G…	K10956+K07342+K07342+K03100+K09490+K10956+K09481+K10956+K03217+K13280+K03106+K10956+K09490+K03217+K13280+K03107+K10956+K03104+K10956+K09481+K03118+K10956+K09648+K12946+K09490+K03217+K03070+K12948+K03217+K09481+K03106+K09540+K03100+K12948+K09647+K03100+K03100+K03108+K13280+K03106+K10956+K03100+K13280+K13431+K09647+K10956+K13431+K03107+K09481+K07342+K09481+K09481+K12272+K03109+K12275+K12948+K03217+…	-	-
Organismal Systems	Environmental adaptation	Circadian rhythm - plant	154	-	ko04712	XLOC_058832;XLOC_066592;XLOC_067494;XLOC_070008;XLOC_071803;XLOC_073538;XLOC_074837;XLOC_075273;XLOC_075331;XLOC_077236;XLOC_078207;XLOC_079598;XLOC_079656;XLOC_079754;XLOC_079832;XLOC_080458;XLOC_081182;XLOC_083713;XLOC_087466;XLOC_088450;XLOC_088533;XLOC_088542;XLOC_089971;XLOC_090097;evm.TU.Gh_A01G1212;evm.TU.Gh_A01G1612;evm.TU.Gh_A02G0236;evm.TU.Gh_A02G0384;evm.TU.Gh_A02G0645;evm.TU.Gh_A02G14…	K12130+K12127+K12130+K12130+K12130+K16240+K03115+K12116+K12133+K03115+K03115+K16240+K00660+K12133+K12120+K12120+K00660+K12130+K12124+K00660+K00660+K12124+K12120+K12118+K12116+K12115+K00660+K12119+K12124+K03097+K03115+K12127+K10143+K12126+K12129+K12125+K12125+K12125+K12118+K00660+K00660+K00660+K12124+K12118+K12129+K12115+K16240+K16166+K12126+K12125+K12125+K03115+K03115+K03115+K16223+K12115+K00660+…	-	-
Metabolism	Lipid metabolism	Fatty acid degradation	152	1	ko00071	XLOC_019301;XLOC_020769;XLOC_033971;XLOC_061699;XLOC_075151;XLOC_075448;XLOC_075779;XLOC_076007;XLOC_076481;XLOC_076544;XLOC_077035;XLOC_077339;XLOC_077800;XLOC_079028;XLOC_079743;XLOC_080953;XLOC_089163;XLOC_090724;evm.TU.Gh_A01G0141;evm.TU.Gh_A01G0142;evm.TU.Gh_A01G0167;evm.TU.Gh_A01G0872;evm.TU.Gh_A01G1527;evm.TU.Gh_A01G1605;evm.TU.Gh_A02G0491;evm.TU.Gh_A02G0682;evm.TU.Gh_A02G0686;evm.TU.Gh_A0…	K01897+K10527+K01897+K10527+K01897+K00249+K00121+K00232+K18857+K00232+K00121+K00626+K00001+K00001+K18857+K10527+K00232+K00232+K00232+K00232+K01897+K00121+K01897+K18857+K00249+K18857+K18857+K18857+K18857+K18857+K00128+K01897+K00121+K00128+K00128+K00232+K00128+K01897+K00128+K00128+K00128+K01897+K00121+K01897+K00128+K10527+K14085+K14085+K00626+K10527+K01897+K01897+K00121+K00232+K07513+K00121+K00128+…	Gos0603	C00489
Metabolism	Lipid metabolism	Fatty acid biosynthesis	151	-	ko00061	XLOC_003849;XLOC_019301;XLOC_019552;XLOC_019553;XLOC_031085;XLOC_033971;XLOC_038451;XLOC_064008;XLOC_073378;XLOC_075151;XLOC_087863;XLOC_088560;XLOC_089035;XLOC_089047;evm.TU.Gh_A01G0167;evm.TU.Gh_A01G1527;evm.TU.Gh_A01G1574;evm.TU.Gh_A02G0625;evm.TU.Gh_A02G0879;evm.TU.Gh_A02G0894;evm.TU.Gh_A02G0997;evm.TU.Gh_A02G1263;evm.TU.Gh_A03G0169;evm.TU.Gh_A03G1120;evm.TU.Gh_A03G1318;evm.TU.Gh_A04G0754;evm…	K02160+K01897+K09458+K09458+K02160+K01897+K00059+K09458+K03921+K01897+K02372+K03921+K09458+K10782+K01897+K01897+K11262+K09458+K01961+K03921+K01897+K02372+K01961+K00059+K10781+K01962+K10781+K09458+K11262+K03921+K00059+K01897+K03921+K02160+K01897+K01897+K10781+K09458+K09458+K02160+K09458+K10781+K01897+K01897+K03921+K00208+K10782+K10782+K09458+K10782+K10782+K10781+K09458+K02160+K01897+K09458+K09458+…	-	-
Metabolism	Amino acid metabolism	Tyrosine metabolism	148	8	ko00350	XLOC_014279;XLOC_024031;XLOC_052444;XLOC_060942;XLOC_071860;XLOC_075779;XLOC_076446;XLOC_076481;XLOC_077035;XLOC_077800;XLOC_078455;XLOC_079028;XLOC_079030;XLOC_079743;XLOC_081885;XLOC_084344;XLOC_084872;XLOC_087637;XLOC_088824;XLOC_089328;evm.TU.Gh_A01G0211;evm.TU.Gh_A01G0420;evm.TU.Gh_A01G0872;evm.TU.Gh_A01G1318;evm.TU.Gh_A01G1605;evm.TU.Gh_A01G1995;evm.TU.Gh_A02G0296;evm.TU.Gh_A02G0297;evm.TU.…	K14454+K01592+K01555+K00276+K01555+K00121+K00276+K18857+K00121+K00001+K00276+K00001+K00422+K18857+K00276+K00276+K14454+K00422+K00276+K00422+K01557+K00451+K00121+K00276+K18857+K07253+K00276+K00276+K18857+K18857+K18857+K18857+K18857+K00121+K00276+K00815+K00815+K00422+K00811+K01555+K18606+K00121+K14454+K00811+K00422+K00422+K01555+K01555+K00422+K00422+K14454+K14454+K01592+K00457+K01592+K00121+K00121+…	Gos0117;Gos0151;Gos0156;Gos0362;Gos0591;Gos0620;Gos0686;Gos0691	C00355+C00042+C02442+C00811+C01384+C02515+C00628+C00544
Genetic Information Processing	Transcription	Basal transcription factors	146	-	ko03022	XLOC_014331;XLOC_015672;XLOC_019541;XLOC_020302;XLOC_027898;XLOC_034093;XLOC_040908;XLOC_048833;XLOC_059105;XLOC_060966;XLOC_066376;XLOC_073721;XLOC_073870;XLOC_074236;XLOC_074345;XLOC_075845;XLOC_076440;XLOC_077166;XLOC_077198;XLOC_077853;XLOC_081149;XLOC_088381;XLOC_088950;XLOC_090053;evm.TU.Gh_A01G0921;evm.TU.Gh_A01G0985;evm.TU.Gh_A01G1077;evm.TU.Gh_A01G1082;evm.TU.Gh_A01G1146;evm.TU.Gh_A03G01…	K10843+K03124+K10843+K10843+K03129+K03137+K03144+K03131+K06634+K03138+K03144+K03135+K03120+K03130+K03131+K03131+K10843+K14649+K03133+K03129+K03131+K03124+K03120+K03120+K03139+K03129+K03124+K10843+K03126+K10843+K03131+K03130+K03134+K03135+K03122+K03139+K03129+K03123+K03124+K14649+K03143+K03138+K03126+K03130+K03134+K03128+K06634+K03131+K03122+K03141+K03131+K03127+K03136+K03132+K10843+K10844+K03137+…	-	-
Metabolism	Amino acid metabolism	Alanine, aspartate and glutamate metabolism	143	8	ko00250	XLOC_001341;XLOC_014279;XLOC_041573;XLOC_056196;XLOC_074537;XLOC_074587;XLOC_076046;XLOC_076252;XLOC_076923;XLOC_081334;XLOC_083371;XLOC_084872;XLOC_086926;evm.TU.Gh_A01G0799;evm.TU.Gh_A01G1055;evm.TU.Gh_A01G1192;evm.TU.Gh_A01G1808;evm.TU.Gh_A02G0055;evm.TU.Gh_A02G0242;evm.TU.Gh_A03G0536;evm.TU.Gh_A03G0575;evm.TU.Gh_A03G0997;evm.TU.Gh_A03G1189;evm.TU.Gh_A03G1763;evm.TU.Gh_A04G0112;evm.TU.Gh_A04G0…	K01955+K14454+K16871+K00264+K01953+K00827+K01953+K01939+K00261+K00814+K01953+K14454+K00814+K17761+K01755+K01580+K01939+K00827+K01915+K00261+K00294+K01580+K14272+K00764+K00609+K01915+K13566+K00811+K00830+K01953+K00814+K01756+K00820+K00264+K00264+K00264+K14454+K00811+K14454+K14454+K01940+K01953+K01915+K00278+K13566+K16871+K00264+K00261+K14455+K01953+K01580+K01915+K00827+K01953+K00262+K00827+K00827+…	Gos0037;Gos0038;Gos0043;Gos0048;Gos0049;Gos0151;Gos0560;Gos0586	C00152+C00064+C00041+C00049+C00025+C00042+C00402+C00158
Metabolism	Glycan biosynthesis and metabolism	N-Glycan biosynthesis	143	-	ko00510	XLOC_019959;XLOC_052540;XLOC_056758;XLOC_073899;XLOC_074156;XLOC_074717;XLOC_078227;XLOC_078937;XLOC_079272;XLOC_079711;XLOC_079897;XLOC_081167;XLOC_085476;XLOC_085477;XLOC_088335;evm.TU.Gh_A01G0374;evm.TU.Gh_A01G0822;evm.TU.Gh_A01G0850;evm.TU.Gh_A01G1312;evm.TU.Gh_A01G2121;evm.TU.Gh_A02G0876;evm.TU.Gh_A02G0907;evm.TU.Gh_A02G1142;evm.TU.Gh_A03G0253;evm.TU.Gh_A04G0647;evm.TU.Gh_A04G1003;evm.TU.Gh_…	K12667+K09659+K12667+K12670+K12669+K03850+K03845+K12666+K00729+K03845+K03845+K03846+K12666+K12666+K03846+K03843+K12666+K00721+K00737+K01228+K12666+K01230+K03849+K00902+K07252+K12670+K01230+K12669+K01230+K12666+K00729+K00737+K03844+K00737+K07151+K12669+K01230+K00737+K12667+K00736+K09659+K01231+K03847+K09658+K07432+K03842+K01231+K00737+K12669+K07441+K12670+K01001+K03850+K03848+K01230+K07441+K07151+…	-	-
Cellular Processes	Transport and catabolism	Regulation of autophagy	140	-	ko04140	XLOC_012229;XLOC_012797;XLOC_012798;XLOC_016799;XLOC_029853;XLOC_044844;XLOC_073136;XLOC_073827;XLOC_075234;XLOC_075751;XLOC_076199;XLOC_076566;XLOC_076655;XLOC_081249;XLOC_084164;XLOC_085104;XLOC_087980;XLOC_089126;XLOC_090589;evm.TU.Gh_A01G1341;evm.TU.Gh_A02G0047;evm.TU.Gh_A02G0575;evm.TU.Gh_A02G0872;evm.TU.Gh_A03G0094;evm.TU.Gh_A04G0731;evm.TU.Gh_A05G0187;evm.TU.Gh_A05G0418;evm.TU.Gh_A05G0482;…	K08331+K08331+K08331+K07198+K08337+K07198+K07198+K07198+K07198+K07198+K08334+K08341+K07198+K08331+K07198+K00914+K08343+K08269+K07198+K00914+K07198+K08341+K07198+K08341+K08269+K08333+K07198+K07198+K07198+K07198+K07198+K08337+K08341+K07198+K08331+K08331+K08336+K07198+K07198+K07198+K07198+K07198+K07198+K07198+K07198+K08332+K08332+K07198+K08343+K17888+K07198+K08341+K08334+K08341+K08343+K07198+K07198+…	-	-
Metabolism	Amino acid metabolism	Phenylalanine metabolism	138	11	ko00360	XLOC_014279;XLOC_023088;XLOC_035845;XLOC_060942;XLOC_074316;XLOC_076446;XLOC_078455;XLOC_079109;XLOC_081269;XLOC_081448;XLOC_081885;XLOC_083380;XLOC_084344;XLOC_084872;XLOC_087192;XLOC_088484;XLOC_088749;XLOC_088824;XLOC_089014;evm.TU.Gh_A01G0450;evm.TU.Gh_A01G1318;evm.TU.Gh_A01G1363;evm.TU.Gh_A01G1839;evm.TU.Gh_A01G1995;evm.TU.Gh_A02G0296;evm.TU.Gh_A02G0297;evm.TU.Gh_A02G1344;evm.TU.Gh_A03G0249;…	K14454+K01904+K01426+K00276+K00487+K00276+K00276+K01904+K01904+K00588+K00276+K10775+K00276+K14454+K00588+K00487+K00588+K00276+K01904+K00074+K00276+K01426+K10775+K07253+K00276+K00276+K01904+K01904+K00276+K01904+K00815+K00815+K00588+K10775+K10775+K00588+K00588+K00811+K01904+K18606+K01904+K14454+K00588+K10775+K00811+K14454+K14454+K00457+K01904+K01904+K00276+K00588+K14455+K00817+K01904+K01904+K10775+…	Gos0090;Gos0151;Gos0193;Gos0284;Gos0288;Gos0362;Gos0372;Gos0413;Gos0452;Gos0627;Gos0660	C01772+C00042+C00079+C00156+C01586+C00811+C00755+C00180+C00423+C02137+C00166
Metabolism	Metabolism of other amino acids	beta-Alanine metabolism	138	5	ko00410	XLOC_029870;XLOC_037450;XLOC_037499;XLOC_040252;XLOC_060942;XLOC_064224;XLOC_073754;XLOC_075448;XLOC_075827;XLOC_076446;XLOC_078455;XLOC_081885;XLOC_084344;XLOC_085716;XLOC_088824;XLOC_089883;XLOC_090190;evm.TU.Gh_A01G1192;evm.TU.Gh_A01G1318;evm.TU.Gh_A02G0296;evm.TU.Gh_A02G0297;evm.TU.Gh_A02G0491;evm.TU.Gh_A02G0751;evm.TU.Gh_A02G1616;evm.TU.Gh_A03G0492;evm.TU.Gh_A03G0997;evm.TU.Gh_A03G1229;evm.T…	K05605+K01431+K01431+K01431+K00276+K01431+K05605+K00249+K01431+K00276+K00276+K00276+K00276+K01431+K00276+K12259+K00207+K01580+K00276+K00276+K00276+K00249+K00128+K00128+K00276+K01580+K00128+K00797+K00140+K00140+K12259+K05605+K00128+K00128+K00128+K00128+K00128+K14085+K14085+K01431+K12259+K05605+K00797+K01464+K01918+K00128+K17839+K13366+K05605+K00797+K13366+K00276+K01464+K01580+K00276+K00207+K01578+…	Gos0001;Gos0026;Gos0029;Gos0048;Gos0120	C00750+C00135+C00315+C00049+C00106
Genetic Information Processing	Folding, sorting and degradation	SNARE interactions in vesicular transport	138	-	ko04130	XLOC_009705;XLOC_010069;XLOC_017114;XLOC_063991;XLOC_075005;XLOC_075173;XLOC_075784;XLOC_083389;XLOC_086828;XLOC_088922;XLOC_090314;evm.TU.Gh_A01G0663;evm.TU.Gh_A01G1117;evm.TU.Gh_A01G1373;evm.TU.Gh_A02G0426;evm.TU.Gh_A02G1352;evm.TU.Gh_A03G0959;evm.TU.Gh_A04G0098;evm.TU.Gh_A04G0460;evm.TU.Gh_A05G0044;evm.TU.Gh_A05G0072;evm.TU.Gh_A05G0411;evm.TU.Gh_A05G0451;evm.TU.Gh_A05G1151;evm.TU.Gh_A05G1336;e…	K08504+K08505+K08498+K08517+K08486+K08503+K08490+K08505+K08488+K08486+K08488+K08503+K08486+K08498+K08497+K08488+K08486+K08503+K08486+K08490+K08515+K08516+K08515+K08517+K08498+K08493+K08490+K08515+K08486+K08495+K08516+K08515+K08495+K08493+K08504+K08488+K08515+K08503+K08486+K08516+K08498+K08515+K08486+K08488+K08486+K08498+K08507+K08498+K08492+K08490+K08517+K08493+K08486+K08493+K08495+K08489+K08504+…	-	-
Metabolism	Metabolism of other amino acids	Cyanoamino acid metabolism	133	7	ko00460	XLOC_015688;XLOC_016066;XLOC_025157;XLOC_033492;XLOC_034181;XLOC_052501;XLOC_074609;XLOC_076983;XLOC_079686;XLOC_079691;XLOC_079825;XLOC_084864;XLOC_088833;XLOC_089914;evm.TU.Gh_A01G1575;evm.TU.Gh_A01G1891;evm.TU.Gh_A01G2153;evm.TU.Gh_A02G0773;evm.TU.Gh_A02G0814;evm.TU.Gh_A02G1050;evm.TU.Gh_A02G1187;evm.TU.Gh_A02G1281;evm.TU.Gh_A02G1282;evm.TU.Gh_A02G1283;evm.TU.Gh_A02G1284;evm.TU.Gh_A02G1401;evm…	K00600+K12153+K00600+K05349+K00600+K12153+K05349+K05350+K00600+K13035+K13035+K05350+K05349+K05350+K05349+K05350+K05350+K00600+K00600+K01188+K00600+K18592+K18592+K18592+K18592+K00600+K00600+K00600+K01501+K00600+K01188+K05349+K05349+K12153+K08248+K00600+K01188+K00600+K18592+K00600+K05350+K01188+K13035+K05349+K12153+K05350+K05350+K00600+K01188+K01188+K05350+K01188+K00600+K05350+K05350+K00600+K18592+…	Gos0037;Gos0048;Gos0073;Gos0140;Gos0193;Gos0553;Gos0565	C00152+C00049+C00183+C00407+C00079+C00065+C00097
Metabolism	Amino acid metabolism	Valine, leucine and isoleucine degradation	132	3	ko00280	XLOC_005962;XLOC_014008;XLOC_017350;XLOC_029870;XLOC_073754;XLOC_074587;XLOC_074949;XLOC_075448;XLOC_077339;XLOC_077748;XLOC_078900;XLOC_089615;XLOC_090441;evm.TU.Gh_A01G1024;evm.TU.Gh_A01G1508;evm.TU.Gh_A01G1513;evm.TU.Gh_A02G0055;evm.TU.Gh_A02G0491;evm.TU.Gh_A02G0553;evm.TU.Gh_A02G0717;evm.TU.Gh_A02G0751;evm.TU.Gh_A02G0824;evm.TU.Gh_A02G1616;evm.TU.Gh_A03G1229;evm.TU.Gh_A03G1560;evm.TU.Gh_A03G1…	K00020+K00020+K00020+K05605+K05605+K00827+K00826+K00249+K00626+K00020+K00167+K00166+K00166+K00826+K00826+K00826+K00827+K00249+K00382+K00166+K00128+K00826+K00128+K00128+K00140+K00140+K00167+K05605+K00128+K00826+K00166+K00826+K00128+K00166+K00128+K00128+K00128+K14085+K14085+K00626+K00826+K05605+K01641+K01640+K07513+K00128+K01968+K05605+K05607+K01641+K00382+K00253+K00382+K09699+K00827+K18660+K00827+…	Gos0073;Gos0140;Gos0144	C00183+C00407+C00123
Metabolism	Carbohydrate metabolism	Ascorbate and aldarate metabolism	130	3	ko00053	XLOC_002839;XLOC_076792;XLOC_077801;XLOC_078205;XLOC_079594;XLOC_082722;evm.TU.Gh_A01G0646;evm.TU.Gh_A01G1224;evm.TU.Gh_A01G1388;evm.TU.Gh_A01G1777;evm.TU.Gh_A02G0751;evm.TU.Gh_A02G1096;evm.TU.Gh_A02G1616;evm.TU.Gh_A02G1648;evm.TU.Gh_A03G1229;evm.TU.Gh_A03G1734;evm.TU.Gh_A03G1812;evm.TU.Gh_A04G0114;evm.TU.Gh_A04G0652;evm.TU.Gh_A05G0568;evm.TU.Gh_A05G0863;evm.TU.Gh_A05G1099;evm.TU.Gh_A05G2021;evm.…	K12447+K08232+K14190+K08232+K08232+K00225+K14190+K00423+K00434+K08232+K00128+K12447+K00128+K00434+K00128+K18649+K00434+K14190+K00434+K00128+K00434+K00469+K12447+K00128+K00128+K00434+K00128+K00434+K00434+K00128+K00469+K14085+K14085+K00434+K00012+K00128+K00423+K00434+K00434+K00434+K00423+K10046+K12447+K00423+K16190+K08232+K10047+K00469+K12447+K08232+K00012+K00225+K17744+K00012+K00128+K00469+K00012+…	Gos0011;Gos0035;Gos0551	C00072+C00137+C00137
Metabolism	Biosynthesis of other secondary metabolites	Flavonoid biosynthesis	130	17	ko00941	XLOC_012401;XLOC_015683;XLOC_015684;XLOC_074316;XLOC_074543;XLOC_076410;XLOC_079656;XLOC_081182;XLOC_081438;XLOC_081448;XLOC_087192;XLOC_088450;XLOC_088484;XLOC_088533;XLOC_088749;evm.TU.Gh_A01G0855;evm.TU.Gh_A01G1681;evm.TU.Gh_A02G0236;evm.TU.Gh_A03G1133;evm.TU.Gh_A03G1134;evm.TU.Gh_A03G1588;evm.TU.Gh_A03G1660;evm.TU.Gh_A04G1032;evm.TU.Gh_A04G1195;evm.TU.Gh_A04G1208;evm.TU.Gh_A05G0423;evm.TU.Gh_…	K13065+K13083+K13083+K00487+K13083+K13081+K00660+K00660+K13083+K00588+K00588+K00660+K00487+K00660+K00588+K13065+K09754+K00660+K13065+K13065+K13065+K00588+K00588+K13065+K00588+K13065+K13065+K05280+K13065+K08695+K13082+K00660+K00660+K00660+K05278+K13065+K13065+K05278+K13082+K00588+K13065+K13065+K13065+K13065+K13065+K13083+K05277+K00588+K00660+K00660+K00660+K00660+K13065+K13065+K00487+K13065+K13065+…	Gos0253;Gos0290;Gos0316;Gos0322;Gos0440;Gos0441;Gos0453;Gos0455;Gos0456;Gos0457;Gos0486;Gos0636;Gos0694;Gos0715;Gos0725;Gos0733;Gos0734	C00852+C05905+C09320+C02906+C05631+C01514+C06561+C00509+C09826+C05903+C10028+C12136+C09789+C10107+C00389+C09756+C01709
Metabolism	Amino acid metabolism	Phenylalanine, tyrosine and tryptophan biosynthesis	124	8	ko00400	XLOC_006960;XLOC_014279;XLOC_032860;XLOC_075381;XLOC_084872;XLOC_088923;evm.TU.Gh_A03G0987;evm.TU.Gh_A03G1374;evm.TU.Gh_A03G1375;evm.TU.Gh_A04G0795;evm.TU.Gh_A05G0467;evm.TU.Gh_A05G0486;evm.TU.Gh_A05G1047;evm.TU.Gh_A05G1924;evm.TU.Gh_A05G2556;evm.TU.Gh_A05G2624;evm.TU.Gh_A05G2925;evm.TU.Gh_A06G0446;evm.TU.Gh_A06G0548;evm.TU.Gh_A06G0910;evm.TU.Gh_A06G0921;evm.TU.Gh_A06G1285;evm.TU.Gh_A06G1306;evm.…	K01696+K14454+K13832+K01736+K14454+K05359+K01658+K00815+K00815+K01817+K00811+K01850+K15227+K01626+K01736+K01657+K00891+K15227+K14454+K00811+K01850+K01696+K05359+K14454+K14454+K05359+K00800+K00800+K01609+K01657+K05359+K01695+K13832+K14455+K13832+K05359+K05359+K05359+K15227+K00817+K01626+K14455+K01736+K01736+K01817+K01850+K01850+K13832+K01609+K06001+K01735+K00891+K15849+K01735+K00800+K01658+K00891+…	Gos0132;Gos0193;Gos0222;Gos0550;Gos0622;Gos0660;Gos0687;Gos0698	C00296+C00079+C00078+C01094+C00230+C00166+C00230+C00108
Genetic Information Processing	Replication and repair	Base excision repair	122	-	ko03410	XLOC_051439;XLOC_062912;XLOC_068485;XLOC_079650;XLOC_081477;XLOC_082408;XLOC_087738;XLOC_087747;XLOC_087793;XLOC_089405;XLOC_089430;evm.TU.Gh_A01G0350;evm.TU.Gh_A01G0605;evm.TU.Gh_A01G0805;evm.TU.Gh_A01G1168;evm.TU.Gh_A01G1971;evm.TU.Gh_A02G1181;evm.TU.Gh_A02G1588;evm.TU.Gh_A03G0240;evm.TU.Gh_A03G0403;evm.TU.Gh_A04G0186;evm.TU.Gh_A04G0356;evm.TU.Gh_A05G0443;evm.TU.Gh_A05G0668;evm.TU.Gh_A05G0677;e…	K04799+K04799+K10798+K03504+K10773+K10802+K04799+K04799+K01246+K01246+K04799+K03504+K02335+K01246+K03512+K10802+K10803+K01247+K10747+K04802+K10798+K03504+K01246+K02326+K10798+K02324+K01246+K01247+K01246+K03660+K01247+K04799+K02325+K01246+K04799+K03575+K10747+K04799+K10801+K10802+K10563+K10773+K04799+K10798+K10798+K10747+K10747+K10772+K04799+K03505+K10802+K03575+K10802+K03648+K10773+K10802+K04799+…	-	-
Environmental Information Processing	Membrane transport	ABC transporters	121	32	ko02010	XLOC_005926;XLOC_006638;XLOC_006660;XLOC_006863;XLOC_012460;XLOC_017738;XLOC_020637;XLOC_022964;XLOC_023013;XLOC_023014;XLOC_025854;XLOC_026816;XLOC_029300;XLOC_029444;XLOC_042750;XLOC_044464;XLOC_046265;XLOC_054180;XLOC_062305;XLOC_062709;XLOC_069871;XLOC_072517;XLOC_076379;XLOC_080530;XLOC_085557;XLOC_088042;XLOC_090020;evm.TU.Gh_A01G1028;evm.TU.Gh_A01G1045;evm.TU.Gh_A01G1079;evm.TU.Gh_A01G1302…	K05658+K05658+K05658+K05658+K05658+K05658+K05658+K05658+K05658+K05658+K05658+K05677+K05658+K05658+K05658+K05658+K05658+K05658+K05658+K05658+K05658+K05658+K05655+K05658+K05658+K05643+K05658+K05658+K05658+K05643+K05658+K05658+K05656+K05658+K05658+K05663+K05658+K05674+K05658+K05658+K05677+K05658+K05658+K05658+K05666+K05658+K05658+K05658+K05658+K05655+K05658+K05658+K05658+K05658+K05658+K05658+K05658+…	Gos0013;Gos0026;Gos0029;Gos0035;Gos0038;Gos0041;Gos0043;Gos0046;Gos0048;Gos0049;Gos0051;Gos0053;Gos0054;Gos0055;Gos0062;Gos0064;Gos0066;Gos0069;Gos0073;Gos0095;Gos0104;Gos0140;Gos0144;Gos0193;Gos0283;Gos0308;Gos0339;Gos0551;Gos0553;Gos0554;Gos0559;Gos0661	C00134+C00135+C00315+C00137+C00064+C00430+C00041+C00243+C00049+C00025+C00392+C00719+C00794+C00379+C00148+C00114+C00378+C01083+C00183+C00009+C00487+C00407+C00123+C00079+C01606+C00120+C03557+C00137+C00065+C01835+C00492+C00051
Metabolism	Metabolism of cofactors and vitamins	Ubiquinone and other terpenoid-quinone biosynthesis	118	4	ko00130	XLOC_007320;XLOC_023088;XLOC_035237;XLOC_068833;XLOC_069613;XLOC_073279;XLOC_074316;XLOC_076329;XLOC_077600;XLOC_078812;XLOC_079109;XLOC_081269;XLOC_088484;XLOC_089014;XLOC_090010;XLOC_090159;evm.TU.Gh_A01G0543;evm.TU.Gh_A01G1325;evm.TU.Gh_A01G1460;evm.TU.Gh_A01G1464;evm.TU.Gh_A02G0336;evm.TU.Gh_A02G1113;evm.TU.Gh_A02G1344;evm.TU.Gh_A02G1562;evm.TU.Gh_A03G0249;evm.TU.Gh_A03G0432;evm.TU.Gh_A03G093…	K09834+K01904+K01661+K06125+K06125+K09834+K00487+K02548+K02548+K01661+K01904+K01904+K00487+K01904+K02548+K03809+K03809+K03183+K00591+K00591+K12502+K05928+K01904+K03809+K01904+K03809+K14759+K01904+K01661+K00815+K00815+K02548+K03809+K03809+K02552+K09834+K14760+K01904+K18606+K01904+K09834+K00457+K06127+K12502+K01904+K01904+K12501+K01904+K01904+K06126+K03809+K01904+K12502+K00487+K12502+K03809+K00487+…	Gos0284;Gos0362;Gos0452;Gos0691	C00156+C00811+C00423+C00544
Metabolism	Biosynthesis of other secondary metabolites	Stilbenoid, diarylheptanoid and gingerol biosynthesis	118	1	ko00945	XLOC_012401;XLOC_074316;XLOC_081448;XLOC_087192;XLOC_088484;XLOC_088749;evm.TU.Gh_A01G0855;evm.TU.Gh_A01G1681;evm.TU.Gh_A02G0844;evm.TU.Gh_A03G0918;evm.TU.Gh_A03G1133;evm.TU.Gh_A03G1134;evm.TU.Gh_A03G1588;evm.TU.Gh_A03G1660;evm.TU.Gh_A04G1032;evm.TU.Gh_A04G1107;evm.TU.Gh_A04G1108;evm.TU.Gh_A04G1195;evm.TU.Gh_A04G1208;evm.TU.Gh_A05G0423;evm.TU.Gh_A05G0441;evm.TU.Gh_A05G1005;evm.TU.Gh_A05G1710;evm.…	K13065+K00487+K00588+K00588+K00487+K00588+K13065+K09754+K00517+K00517+K13065+K13065+K13065+K00588+K00588+K00517+K00517+K13065+K00588+K13065+K13065+K13065+K00517+K00517+K13065+K13065+K00588+K00517+K13065+K13065+K13065+K13065+K00517+K00517+K00517+K13065+K00588+K00517+K13065+K13065+K00487+K00517+K13065+K13065+K00517+K00517+K00517+K00487+K00588+K00517+K13065+K00517+K00588+K00517+K00487+K13065+K09754+…	Gos0253	C00852
Metabolism	Energy metabolism	Nitrogen metabolism	116	2	ko00910	XLOC_022290;XLOC_029370;XLOC_056196;XLOC_059126;XLOC_068870;XLOC_073101;XLOC_073213;XLOC_073531;XLOC_075898;XLOC_076422;XLOC_076432;XLOC_076923;XLOC_077408;XLOC_077978;XLOC_078972;XLOC_087546;XLOC_087711;XLOC_090293;XLOC_090700;evm.TU.Gh_A01G1586;evm.TU.Gh_A01G1643;evm.TU.Gh_A01G1821;evm.TU.Gh_A01G1822;evm.TU.Gh_A02G0242;evm.TU.Gh_A02G0404;evm.TU.Gh_A02G0769;evm.TU.Gh_A03G0256;evm.TU.Gh_A03G0257;…	K00284+K00284+K00264+K00284+K01673+K02575+K02575+K00366+K01673+K01673+K01673+K00261+K00284+K01673+K01673+K10534+K01674+K01673+K01673+K10534+K00284+K01674+K01674+K01915+K01725+K10534+K02575+K02575+K00261+K01673+K01673+K01501+K01674+K01915+K01674+K01674+K02575+K01673+K01673+K01673+K00264+K00264+K00264+K01915+K01673+K02575+K10534+K00264+K02575+K00261+K01673+K01674+K01674+K02575+K01915+K01725+K00262+…	Gos0038;Gos0049	C00064+C00025
Metabolism	Lipid metabolism	Steroid biosynthesis	114	1	ko00100	XLOC_002518;XLOC_008473;XLOC_013299;XLOC_039599;XLOC_050542;XLOC_072182;XLOC_073376;XLOC_073570;XLOC_077200;XLOC_081114;XLOC_081418;XLOC_084265;XLOC_085268;XLOC_088314;XLOC_088999;XLOC_089000;evm.TU.Gh_A01G0035;evm.TU.Gh_A01G1018;evm.TU.Gh_A01G1790;evm.TU.Gh_A02G1436;evm.TU.Gh_A03G0374;evm.TU.Gh_A03G1352;evm.TU.Gh_A03G1751;evm.TU.Gh_A03G1886;evm.TU.Gh_A04G1093;evm.TU.Gh_A04G1094;evm.TU.Gh_A04G109…	K07748+K00511+K01853+K09828+K14423+K01853+K01824+K07748+K08242+K00511+K07748+K00511+K09828+K07748+K01824+K01824+K00801+K00511+K00222+K00511+K14424+K05917+K00801+K00511+K00511+K00511+K00511+K00511+K00213+K01853+K09832+K08242+K00511+K08242+K07748+K09832+K07748+K00511+K08246+K00227+K01052+K01052+K01853+K00559+K14423+K01824+K14423+K00213+K01052+K00511+K01052+K14423+K05917+K14423+K14674+K09828+K01853+…	Gos0504	C00187
Metabolism	Metabolism of cofactors and vitamins	Porphyrin and chlorophyll metabolism	114	2	ko00860	XLOC_003171;XLOC_024106;XLOC_067668;XLOC_075283;XLOC_078057;evm.TU.Gh_A01G0385;evm.TU.Gh_A01G1033;evm.TU.Gh_A01G1634;evm.TU.Gh_A01G2016;evm.TU.Gh_A02G0754;evm.TU.Gh_A03G0464;evm.TU.Gh_A03G0591;evm.TU.Gh_A03G1425;evm.TU.Gh_A03G1456;evm.TU.Gh_A04G0240;evm.TU.Gh_A04G0344;evm.TU.Gh_A04G0791;evm.TU.Gh_A04G0903;evm.TU.Gh_A04G0935;evm.TU.Gh_A05G0094;evm.TU.Gh_A05G0167;evm.TU.Gh_A05G0342;evm.TU.Gh_A05G22…	K01772+K01772+K01845+K02492+K00228+K01599+K02492+K04035+K01885+K13600+K01845+K10960+K19054+K01749+K00218+K01599+K04040+K00218+K01749+K00510+K13606+K01772+K00510+K01599+K00231+K01772+K01885+K13600+K01698+K02492+K01772+K03405+K00510+K03428+K01845+K13071+K00228+K00228+K08099+K01772+K03404+K10960+K03403+K02257+K02495+K03405+K18010+K01885+K01885+K13606+K19073+K08099+K00231+K00228+K13545+K01772+K02259+…	Gos0041;Gos0049	C00430+C00025
Metabolism	Metabolism of cofactors and vitamins	Pantothenate and CoA biosynthesis	113	5	ko00770	XLOC_002724;XLOC_015598;XLOC_028717;XLOC_029322;XLOC_037450;XLOC_037499;XLOC_040252;XLOC_064224;XLOC_074949;XLOC_075827;XLOC_081443;XLOC_082597;XLOC_085716;XLOC_090190;evm.TU.Gh_A01G1024;evm.TU.Gh_A01G1508;evm.TU.Gh_A01G1513;evm.TU.Gh_A01G1580;evm.TU.Gh_A01G1755;evm.TU.Gh_A02G0064;evm.TU.Gh_A02G0120;evm.TU.Gh_A02G0121;evm.TU.Gh_A02G0147;evm.TU.Gh_A02G0237;evm.TU.Gh_A02G0824;evm.TU.Gh_A03G1518;evm…	K00859+K00859+K09680+K01687+K01431+K01431+K01431+K01431+K00826+K01431+K00859+K01922+K01431+K00207+K00826+K00826+K00826+K01922+K06133+K01653+K01652+K01652+K06133+K01687+K00826+K01922+K01513+K01598+K00826+K00826+K00859+K01598+K01513+K00826+K01431+K00053+K00053+K01464+K01918+K01922+K00606+K00606+K01464+K02201+K00207+K00053+K01687+K01652+K01653+K09680+K01922+K00826+K01922+K00859+K01431+K02201+K09680+…	Gos0048;Gos0073;Gos0120;Gos0208;Gos0565	C00049+C00183+C00106+C05944+C00097
Genetic Information Processing	Replication and repair	Homologous recombination	113	-	ko03440	XLOC_005723;XLOC_009872;XLOC_043936;XLOC_048760;XLOC_053985;XLOC_059889;XLOC_063925;XLOC_065443;XLOC_066441;XLOC_079093;XLOC_079650;XLOC_082141;XLOC_084579;evm.TU.Gh_A01G0250;evm.TU.Gh_A01G0350;evm.TU.Gh_A01G0605;evm.TU.Gh_A02G0186;evm.TU.Gh_A03G0625;evm.TU.Gh_A03G1050;evm.TU.Gh_A03G1221;evm.TU.Gh_A04G0217;evm.TU.Gh_A04G0356;evm.TU.Gh_A04G0816;evm.TU.Gh_A04G0880;evm.TU.Gh_A05G0271;evm.TU.Gh_A05G0…	K07466+K07466+K07466+K07466+K07466+K07466+K07466+K07466+K07466+K07466+K03504+K07466+K10739+K03553+K03504+K02335+K10866+K07466+K03655+K07466+K10865+K03504+K08775+K07466+K04482+K10871+K07466+K10875+K10739+K10880+K10739+K03553+K04482+K10875+K07466+K03111+K10881+K10869+K10870+K10882+K03165+K03165+K03553+K10901+K10901+K10740+K03505+K03553+K03553+K10875+K07466+K07466+K10881+K08991+K10901+K10875+K10879+…	-	-
Metabolism	Amino acid metabolism	Tryptophan metabolism	111	10	ko00380	XLOC_032872;XLOC_035845;XLOC_073584;XLOC_074640;XLOC_074653;XLOC_074654;XLOC_077339;XLOC_085545;evm.TU.Gh_A01G0845;evm.TU.Gh_A01G1363;evm.TU.Gh_A01G2104;evm.TU.Gh_A02G0751;evm.TU.Gh_A02G1616;evm.TU.Gh_A02G1698;evm.TU.Gh_A03G1194;evm.TU.Gh_A03G1229;evm.TU.Gh_A04G0489;evm.TU.Gh_A04G1176;evm.TU.Gh_A04G1177;evm.TU.Gh_A05G0035;evm.TU.Gh_A05G0165;evm.TU.Gh_A05G0389;evm.TU.Gh_A05G0568;evm.TU.Gh_A05G0624…	K11817+K01426+K11816+K11817+K11817+K11817+K00626+K03781+K03781+K01426+K11820+K00128+K00128+K03781+K16903+K00128+K01501+K16903+K16903+K11816+K11816+K11816+K00128+K11817+K03781+K11816+K11820+K00164+K00164+K00128+K00128+K00128+K00128+K11816+K11816+K14085+K14085+K00626+K11816+K11816+K11816+K03781+K11816+K00128+K11816+K11816+K11816+K11817+K16903+K11816+K11816+K00164+K11816+K11816+K11816+K00626+K00128+…	Gos0116;Gos0174;Gos0194;Gos0222;Gos0241;Gos0248;Gos0291;Gos0410;Gos0428;Gos0698	C00632+C00643+C00328+C00078+C00398+C01717+C00978+C01598+C00954+C00108
Genetic Information Processing	Replication and repair	Mismatch repair	110	-	ko03430	XLOC_005723;XLOC_009872;XLOC_013370;XLOC_028361;XLOC_043936;XLOC_048760;XLOC_053985;XLOC_059889;XLOC_063925;XLOC_065443;XLOC_066441;XLOC_079093;XLOC_079650;XLOC_082141;XLOC_082628;XLOC_084579;XLOC_085231;evm.TU.Gh_A01G0350;evm.TU.Gh_A01G1695;evm.TU.Gh_A02G1183;evm.TU.Gh_A02G1594;evm.TU.Gh_A02G1708;evm.TU.Gh_A03G0240;evm.TU.Gh_A03G0403;evm.TU.Gh_A03G0625;evm.TU.Gh_A03G1221;evm.TU.Gh_A04G0356;evm.T…	K07466+K07466+K10756+K10756+K07466+K07466+K07466+K07466+K07466+K07466+K07466+K07466+K03504+K07466+K10755+K10739+K10746+K03504+K10756+K10756+K10756+K08739+K10747+K04802+K07466+K07466+K03504+K07466+K07466+K10756+K10754+K10739+K10739+K10755+K08737+K07466+K03111+K08737+K10747+K08735+K10746+K07456+K10746+K10747+K10747+K10756+K10740+K03505+K10756+K10858+K07466+K07466+K08736+K08734+K02327+K10756+K10739+…	-	-
Metabolism	Lipid metabolism	Cutin, suberine and wax biosynthesis	106	-	ko00073	XLOC_006016;XLOC_017493;XLOC_017747;XLOC_019976;XLOC_048716;XLOC_075480;XLOC_075481;XLOC_075924;XLOC_076082;XLOC_080894;XLOC_082158;XLOC_084117;XLOC_086771;XLOC_088981;XLOC_089170;XLOC_089742;evm.TU.Gh_A01G0715;evm.TU.Gh_A01G1223;evm.TU.Gh_A03G0424;evm.TU.Gh_A03G0465;evm.TU.Gh_A04G0930;evm.TU.Gh_A04G1232;evm.TU.Gh_A05G0474;evm.TU.Gh_A05G0748;evm.TU.Gh_A05G1124;evm.TU.Gh_A05G2911;evm.TU.Gh_A05G293…	K15401+K15400+K13407+K15403+K17991+K15404+K15404+K15404+K15398+K15404+K15404+K15404+K15404+K15404+K15404+K15404+K15401+K17991+K15401+K15400+K15402+K17991+K15400+K15401+K15403+K15404+K15400+K15404+K15400+K15404+K15404+K15404+K15400+K15401+K13356+K15404+K15404+K13407+K13407+K13407+K13356+K15398+K15400+K13407+K15398+K17991+K17991+K17991+K17991+K17991+K13356+K13356+K13356+K15400+K17991+K17991+K15403+…	-	-
Metabolism	Lipid metabolism	Biosynthesis of unsaturated fatty acids	106	1	ko01040	XLOC_038451;XLOC_073378;XLOC_076007;XLOC_076544;XLOC_077599;XLOC_081730;XLOC_088560;XLOC_089163;XLOC_090724;XLOC_090736;evm.TU.Gh_A01G0141;evm.TU.Gh_A01G0142;evm.TU.Gh_A01G1961;evm.TU.Gh_A01G2091;evm.TU.Gh_A01G2094;evm.TU.Gh_A02G0894;evm.TU.Gh_A03G0326;evm.TU.Gh_A03G1120;evm.TU.Gh_A03G1142;evm.TU.Gh_A03G1143;evm.TU.Gh_A03G1360;evm.TU.Gh_A04G0783;evm.TU.Gh_A05G2312;evm.TU.Gh_A05G2700;evm.TU.Gh_A05…	K00059+K03921+K00232+K00232+K10256+K01068+K03921+K00232+K00232+K10257+K00232+K00232+K10257+K10256+K10256+K03921+K10703+K00059+K10251+K10251+K00232+K10257+K03921+K00059+K03921+K10258+K00507+K10257+K00232+K07513+K03921+K10257+K00232+K00232+K00232+K00232+K07513+K03921+K03921+K03921+K10258+K10258+K10257+K07513+K00232+K00059+K00059+K10256+K00232+K10703+K03921+K00232+K00232+K10257+K10255+K10256+K00232+…	Gos0547	C00219
Metabolism	Amino acid metabolism	Arginine biosynthesis	105	4	ko00220	XLOC_014279;XLOC_073267;XLOC_074424;XLOC_076923;XLOC_081334;XLOC_083857;XLOC_084872;XLOC_086926;evm.TU.Gh_A01G1055;evm.TU.Gh_A02G0242;evm.TU.Gh_A02G1449;evm.TU.Gh_A03G0017;evm.TU.Gh_A03G0536;evm.TU.Gh_A03G1189;evm.TU.Gh_A03G1450;evm.TU.Gh_A03G1501;evm.TU.Gh_A04G0928;evm.TU.Gh_A04G1203;evm.TU.Gh_A04G1433;evm.TU.Gh_A05G0467;evm.TU.Gh_A05G1178;evm.TU.Gh_A05G1648;evm.TU.Gh_A05G2143;evm.TU.Gh_A06G0548…	K14454+K14677+K00611+K00261+K00814+K14682+K14454+K00814+K01755+K01915+K14682+K01438+K00261+K14272+K14677+K14677+K01915+K01427+K14677+K00811+K00814+K00611+K01476+K14454+K00811+K14454+K14454+K01940+K01915+K14677+K00261+K14455+K00818+K00620+K01915+K00262+K14682+K14455+K00814+K01915+K14682+K00261+K00261+K13427+K00145+K01915+K14677+K14677+K00930+K01915+K01755+K01915+K14677+K14272+K14677+K14682+K00261+…	Gos0038;Gos0042;Gos0048;Gos0049	C00064+C00327+C00049+C00025
Metabolism	Carbohydrate metabolism	Propanoate metabolism	97	1	ko00640	XLOC_003849;XLOC_029870;XLOC_031085;XLOC_073754;XLOC_075448;XLOC_077339;XLOC_078900;XLOC_089615;XLOC_090441;evm.TU.Gh_A01G1574;evm.TU.Gh_A02G0491;evm.TU.Gh_A02G0553;evm.TU.Gh_A02G0717;evm.TU.Gh_A02G0879;evm.TU.Gh_A03G0095;evm.TU.Gh_A03G0169;evm.TU.Gh_A03G1458;evm.TU.Gh_A03G1560;evm.TU.Gh_A03G1561;evm.TU.Gh_A04G0754;evm.TU.Gh_A05G0009;evm.TU.Gh_A05G0487;evm.TU.Gh_A05G2038;evm.TU.Gh_A05G2294;evm.TU…	K02160+K05605+K02160+K05605+K00249+K00626+K00167+K00166+K00166+K11262+K00249+K00382+K00166+K01961+K00016+K01961+K01899+K00140+K00140+K01962+K00167+K05605+K00166+K11262+K02160+K00166+K01895+K02160+K01895+K00626+K05605+K01900+K05605+K00016+K02160+K00382+K00382+K09699+K01963+K01578+K00140+K05605+K05605+K00626+K05605+K00016+K01899+K02160+K05605+K11262+K00249+K00382+K00166+K01961+K01899+K00140+K00140+…	Gos0151	C00042
Metabolism	Energy metabolism	Sulfur metabolism	96	5	ko00920	XLOC_007363;XLOC_032846;XLOC_048972;XLOC_072738;XLOC_075329;XLOC_076901;XLOC_079233;XLOC_080198;XLOC_088874;XLOC_090274;XLOC_090636;evm.TU.Gh_A01G0289;evm.TU.Gh_A01G0503;evm.TU.Gh_A01G0700;evm.TU.Gh_A02G0333;evm.TU.Gh_A02G1455;evm.TU.Gh_A02G1695;evm.TU.Gh_A03G1921;evm.TU.Gh_A04G0055;evm.TU.Gh_A04G1153;evm.TU.Gh_A05G1463;evm.TU.Gh_A05G1602;evm.TU.Gh_A05G2152;evm.TU.Gh_A05G3180;evm.TU.Gh_A06G1093;e…	K15422+K01738+K17725+K00640+K17725+K01738+K05907+K00860+K00640+K01738+K01738+K17725+K01082+K00640+K13811+K00860+K00640+K08738+K01738+K08738+K05907+K13811+K08738+K01739+K01082+K05907+K00392+K15422+K01739+K00387+K01738+K15422+K15422+K00387+K01738+K13811+K01738+K01082+K01082+K15422+K13034+K13034+K00860+K00860+K00860+K01738+K08738+K01011+K00640+K01738+K01738+K00860+K00640+K00392+K17725+K00640+K13811+…	Gos0039;Gos0050;Gos0151;Gos0553;Gos0565	C00263+C00979+C00042+C00065+C00097
Metabolism	Lipid metabolism	Ether lipid metabolism	95	1	ko00565	XLOC_000347;XLOC_002919;XLOC_029287;XLOC_029716;XLOC_038117;XLOC_044510;XLOC_059888;XLOC_076385;XLOC_079575;XLOC_082767;XLOC_083299;XLOC_083364;XLOC_090520;evm.TU.Gh_A01G0001;evm.TU.Gh_A01G0213;evm.TU.Gh_A01G0880;evm.TU.Gh_A01G0955;evm.TU.Gh_A01G1256;evm.TU.Gh_A02G0494;evm.TU.Gh_A02G1124;evm.TU.Gh_A02G1674;evm.TU.Gh_A03G0435;evm.TU.Gh_A03G0735;evm.TU.Gh_A04G1257;evm.TU.Gh_A05G0016;evm.TU.Gh_A05G0…	K00993+K01115+K01114+K00993+K01115+K01115+K01115+K01114+K00993+K13519+K00993+K00993+K01115+K13519+K01115+K01115+K13510+K00993+K01115+K01115+K01115+K01114+K13519+K00993+K01047+K01115+K01115+K13510+K13510+K16860+K01115+K13519+K13519+K01115+K16860+K01114+K01114+K01115+K01115+K01115+K13510+K01115+K01115+K01115+K01114+K01115+K01115+K13510+K01115+K14674+K01115+K13510+K01115+K13519+K13510+K01115+K01115+…	Gos0067	C00670
Metabolism	Lipid metabolism	Sphingolipid metabolism	94	3	ko00600	XLOC_012415;XLOC_030000;XLOC_034738;XLOC_068426;XLOC_073523;XLOC_076060;XLOC_076732;XLOC_079218;XLOC_080569;XLOC_088460;evm.TU.Gh_A01G1272;evm.TU.Gh_A01G1939;evm.TU.Gh_A03G0402;evm.TU.Gh_A03G0869;evm.TU.Gh_A03G0870;evm.TU.Gh_A03G0871;evm.TU.Gh_A04G0951;evm.TU.Gh_A05G0763;evm.TU.Gh_A05G1117;evm.TU.Gh_A05G1118;evm.TU.Gh_A05G1380;evm.TU.Gh_A05G1408;evm.TU.Gh_A05G1555;evm.TU.Gh_A05G1980;evm.TU.Gh_A05…	K12309+K12309+K00654+K12309+K17108+K04716+K12309+K04713+K17108+K04713+K01634+K12349+K12349+K04713+K04713+K04713+K07407+K12349+K12309+K12309+K07407+K04718+K12349+K04708+K04708+K04708+K04708+K04713+K04712+K01190+K04711+K04710+K17108+K04711+K00654+K04718+K07407+K04712+K12309+K17108+K04711+K00654+K07407+K04710+K17108+K04713+K00654+K04715+K04710+K07407+K17108+K00654+K01634+K12349+K04711+K04713+K04713+…	Gos0485;Gos0553;Gos0556	C12144+C00065+C00346
Metabolism	Lipid metabolism	Fatty acid elongation	91	-	ko00062	XLOC_002204;XLOC_075297;XLOC_077093;XLOC_081730;evm.TU.Gh_A01G0045;evm.TU.Gh_A01G0180;evm.TU.Gh_A01G0181;evm.TU.Gh_A01G1563;evm.TU.Gh_A01G2000;evm.TU.Gh_A02G0364;evm.TU.Gh_A02G0365;evm.TU.Gh_A03G0293;evm.TU.Gh_A03G0326;evm.TU.Gh_A03G0701;evm.TU.Gh_A03G1142;evm.TU.Gh_A03G1143;evm.TU.Gh_A03G1286;evm.TU.Gh_A05G0127;evm.TU.Gh_A05G0840;evm.TU.Gh_A05G1657;evm.TU.Gh_A05G3048;evm.TU.Gh_A05G3069;evm.TU.Gh…	K10249+K15397+K01074+K01068+K15397+K18880+K18880+K15397+K15397+K18880+K18880+K07512+K10703+K15397+K10251+K10251+K15397+K15397+K15397+K15397+K10258+K15397+K15397+K15397+K15397+K15397+K15397+K01074+K15397+K01074+K15397+K15397+K15397+K15397+K15397+K10258+K15397+K15397+K15397+K10258+K15397+K10703+K01074+K15397+K01074+K15397+K15397+K15397+K18880+K18880+K15397+K18880+K15397+K10251+K15397+K15397+K10251+…	-	-
Metabolism	Metabolism of terpenoids and polyketides	Carotenoid biosynthesis	91	-	ko00906	XLOC_005750;XLOC_034692;XLOC_073363;XLOC_075266;XLOC_077252;XLOC_078375;XLOC_079174;XLOC_079219;XLOC_080562;evm.TU.Gh_A01G0280;evm.TU.Gh_A01G1122;evm.TU.Gh_A02G0673;evm.TU.Gh_A03G1667;evm.TU.Gh_A05G0229;evm.TU.Gh_A05G1244;evm.TU.Gh_A05G1745;evm.TU.Gh_A05G3296;evm.TU.Gh_A06G0837;evm.TU.Gh_A06G0932;evm.TU.Gh_A06G2014;evm.TU.Gh_A07G0117;evm.TU.Gh_A07G0165;evm.TU.Gh_A07G0668;evm.TU.Gh_A07G0908;evm.TU…	K09843+K09841+K09840+K02291+K06444+K09842+K09843+K09843+K09843+K09840+K09835+K15744+K09843+K06444+K09840+K09843+K02291+K17913+K02291+K09840+K06444+K17913+K02291+K09843+K17911+K09843+K09840+K02291+K14593+K09840+K09840+K09842+K15746+K09840+K09840+K02293+K09838+K09839+K00514+K09837+K17912+K09843+K09840+K15746+K06443+K09841+K09843+K09840+K15747+K00514+K09840+K09835+K15744+K09843+K09843+K02291+K06444+…	-	-
Metabolism	Amino acid metabolism	Lysine degradation	88	4	ko00310	XLOC_051452;XLOC_075554;XLOC_077339;XLOC_078881;evm.TU.Gh_A01G2136;evm.TU.Gh_A02G0735;evm.TU.Gh_A02G0751;evm.TU.Gh_A02G1616;evm.TU.Gh_A02G1639;evm.TU.Gh_A03G0530;evm.TU.Gh_A03G1229;evm.TU.Gh_A03G1347;evm.TU.Gh_A03G1875;evm.TU.Gh_A04G0127;evm.TU.Gh_A05G0568;evm.TU.Gh_A05G2018;evm.TU.Gh_A05G2914;evm.TU.Gh_A05G3057;evm.TU.Gh_A05G3058;evm.TU.Gh_A05G3311;evm.TU.Gh_A05G3444;evm.TU.Gh_A05G3675;evm.TU.Gh…	K11420+K11420+K00626+K11420+K11420+K11423+K00128+K00128+K18826+K11420+K00128+K11420+K11420+K00658+K00128+K11423+K11420+K00164+K00164+K00128+K11420+K11420+K00128+K00128+K00128+K00306+K14085+K14085+K00658+K11420+K11423+K00626+K14157+K00128+K00658+K11420+K11420+K00164+K00626+K11433+K11420+K00128+K11420+K00128+K11420+K11423+K11423+K11420+K11423+K00128+K00128+K11420+K11420+K18826+K00128+K11420+K11420+…	Gos0044;Gos0104;Gos0128;Gos0603	C00449+C00487+C02727+C00489
Metabolism	Biosynthesis of other secondary metabolites	Isoquinoline alkaloid biosynthesis	88	5	ko00950	XLOC_014279;XLOC_024031;XLOC_060942;XLOC_076446;XLOC_078455;XLOC_079030;XLOC_081885;XLOC_084344;XLOC_084872;XLOC_087637;XLOC_088824;XLOC_089328;evm.TU.Gh_A01G1318;evm.TU.Gh_A02G0296;evm.TU.Gh_A02G0297;evm.TU.Gh_A03G0492;evm.TU.Gh_A03G1374;evm.TU.Gh_A03G1375;evm.TU.Gh_A03G1718;evm.TU.Gh_A05G0307;evm.TU.Gh_A05G0467;evm.TU.Gh_A06G0548;evm.TU.Gh_A06G0910;evm.TU.Gh_A06G1111;evm.TU.Gh_A06G1523;evm.TU.G…	K14454+K01592+K00276+K00276+K00276+K00422+K00276+K00276+K14454+K00422+K00276+K00422+K00276+K00276+K00276+K00276+K00815+K00815+K00422+K13384+K00811+K14454+K00811+K00422+K00422+K00422+K00422+K14454+K14454+K01592+K01592+K00276+K14455+K00422+K00276+K14455+K01592+K01592+K01592+K15849+K00422+K00276+K15849+K00815+K00276+K00815+K01592+K01593+K01592+K01592+K00276+K00276+K00276+K00276+K00815+K00815+K00422+…	Gos0117;Gos0243;Gos0326;Gos0327;Gos0389	C00355+C16700+C05315+C02890+C06533
Metabolism	Metabolism of terpenoids and polyketides	Diterpenoid biosynthesis	85	-	ko00904	XLOC_014169;XLOC_052930;XLOC_078497;XLOC_080514;XLOC_087829;XLOC_087968;evm.TU.Gh_A01G0237;evm.TU.Gh_A01G0573;evm.TU.Gh_A01G0800;evm.TU.Gh_A03G0973;evm.TU.Gh_A05G1382;evm.TU.Gh_A05G1383;evm.TU.Gh_A05G1431;evm.TU.Gh_A05G1711;evm.TU.Gh_A06G0128;evm.TU.Gh_A06G1202;evm.TU.Gh_A06G1386;evm.TU.Gh_A06G1643;evm.TU.Gh_A06G2011;evm.TU.Gh_A07G0328;evm.TU.Gh_A07G0841;evm.TU.Gh_A07G1184;evm.TU.Gh_A07G1345;evm.…	K04125+K05282+K05282+K05282+K04123+K04123+K04125+K04125+K04121+K04125+K17982+K17982+K04125+K04122+K04122+K04125+K04123+K04124+K04125+K04124+K17961+K04125+K05282+K05282+K04125+K04123+K04123+K04124+K04124+K05282+K04125+K05282+K04125+K04123+K04125+K04124+K04120+K05282+K04125+K04123+K04125+K04125+K04125+K04125+K04121+K04125+K17982+K17982+K04125+K04122+K04122+K04125+K04123+K04124+K04125+K04124+K17961+…	-	-
Metabolism	Metabolism of terpenoids and polyketides	Brassinosteroid biosynthesis	82	-	ko00905	XLOC_002581;XLOC_002583;XLOC_008300;XLOC_034709;XLOC_034710;XLOC_034711;XLOC_037739;XLOC_040178;XLOC_040180;XLOC_044347;XLOC_052477;XLOC_069881;XLOC_069882;XLOC_069883;XLOC_070164;XLOC_071472;XLOC_072339;XLOC_072341;XLOC_072342;XLOC_072343;XLOC_073855;XLOC_075320;XLOC_077610;XLOC_078959;XLOC_078960;XLOC_080151;XLOC_080199;XLOC_081137;XLOC_087794;XLOC_087795;XLOC_088098;XLOC_090034;evm.TU.Gh_A02G0…	K15639+K15639+K15639+K15639+K15639+K15639+K15639+K15639+K15639+K15639+K15639+K15639+K15639+K15639+K15639+K15639+K15639+K15639+K15639+K15639+K15639+K15639+K12640+K15639+K15639+K15639+K15639+K15639+K15639+K15639+K15639+K15639+K15639+K15639+K15639+K15639+K15639+K15639+K15639+K15639+K12637+K09591+K15639+K12639+K12638+K09588+K15639+K15639+K12640+K12640+K15639+K09588+K12639+K12637+K09587+K12640+K15639+…	-	-
Metabolism	Biosynthesis of other secondary metabolites	Tropane, piperidine and pyridine alkaloid biosynthesis	76	8	ko00960	XLOC_014279;XLOC_033499;XLOC_060942;XLOC_072278;XLOC_076446;XLOC_078455;XLOC_081885;XLOC_084344;XLOC_084872;XLOC_088824;evm.TU.Gh_A01G1318;evm.TU.Gh_A02G0296;evm.TU.Gh_A02G0297;evm.TU.Gh_A03G0492;evm.TU.Gh_A03G1374;evm.TU.Gh_A03G1375;evm.TU.Gh_A05G0467;evm.TU.Gh_A05G0783;evm.TU.Gh_A05G0784;evm.TU.Gh_A05G3031;evm.TU.Gh_A05G3841;evm.TU.Gh_A06G0548;evm.TU.Gh_A06G0910;evm.TU.Gh_A07G0173;evm.TU.Gh_A07…	K14454+K08081+K00276+K08081+K00276+K00276+K00276+K00276+K14454+K00276+K00276+K00276+K00276+K00276+K00815+K00815+K00811+K08081+K08081+K08081+K18606+K14454+K00811+K14454+K14454+K00276+K14455+K00817+K08081+K00276+K14455+K15849+K00276+K15849+K00815+K00276+K00815+K08081+K08081+K08081+K08081+K08081+K00276+K00276+K00276+K00276+K00815+K00815+K00276+K00276+K08081+K00811+K18606+K14454+K14454+K00811+K14454+…	Gos0013;Gos0107;Gos0123;Gos0140;Gos0193;Gos0445;Gos0462;Gos0660	C00134+C01746+C00253+C00407+C00079+C02046+C00745+C00166
Metabolism	Glycan biosynthesis and metabolism	Glycosylphosphatidylinositol(GPI)-anchor biosynthesis	74	-	ko00563	XLOC_001882;XLOC_007180;XLOC_008775;XLOC_013185;XLOC_013419;XLOC_029070;XLOC_029923;XLOC_031204;XLOC_032298;XLOC_036007;XLOC_050205;XLOC_056273;XLOC_056359;XLOC_056502;XLOC_060777;XLOC_081288;XLOC_090731;evm.TU.Gh_A01G0104;evm.TU.Gh_A01G0768;evm.TU.Gh_A02G1255;evm.TU.Gh_A02G1707;evm.TU.Gh_A03G0261;evm.TU.Gh_A03G1072;evm.TU.Gh_A05G1002;evm.TU.Gh_A05G3100;evm.TU.Gh_A05G3740;evm.TU.Gh_A06G0715;evm.T…	K05283+K05283+K11001+K05286+K05283+K05284+K05283+K05283+K05283+K05285+K05285+K05285+K05285+K05285+K05285+K05283+K05283+K05293+K05288+K05310+K03858+K03857+K05283+K05287+K05289+K03434+K05286+K05284+K11001+K05292+K05291+K05285+K09658+K03861+K05283+K03860+K03859+K07542+K07542+K05292+K05290+K05283+K07541+K05293+K05285+K05288+K05285+K03858+K05310+K05285+K03857+K05283+K03434+K05289+K05287+K05285+K05286+…	-	-
Metabolism	Glycan biosynthesis and metabolism	Other glycan degradation	68	-	ko00511	XLOC_012415;XLOC_030000;XLOC_048564;XLOC_061940;XLOC_068426;XLOC_073523;XLOC_076732;XLOC_080569;evm.TU.Gh_A01G1016;evm.TU.Gh_A02G1644;evm.TU.Gh_A03G0487;evm.TU.Gh_A03G1162;evm.TU.Gh_A05G1117;evm.TU.Gh_A05G1118;evm.TU.Gh_A05G2828;evm.TU.Gh_A05G2895;evm.TU.Gh_A05G2916;evm.TU.Gh_A05G3066;evm.TU.Gh_A06G1548;evm.TU.Gh_A07G1694;evm.TU.Gh_A07G1696;evm.TU.Gh_A08G1782;evm.TU.Gh_A09G0006;evm.TU.Gh_A09G1817…	K12309+K12309+K01191+K01191+K12309+K17108+K12309+K17108+K12373+K01191+K01191+K01206+K12309+K12309+K01191+K01227+K01191+K12373+K01190+K01191+K01191+K01206+K01191+K17108+K01191+K12309+K17108+K12373+K01227+K12373+K01191+K01191+K15923+K15923+K17108+K01444+K01206+K17108+K12373+K01206+K01206+K01191+K01191+K12373+K01227+K01191+K12309+K12309+K01191+K01191+K01190+K01206+K01191+K01191+K17108+K12309+K17108+…	-	-
Metabolism	Metabolism of cofactors and vitamins	One carbon pool by folate	68	2	ko00670	XLOC_015688;XLOC_025157;XLOC_034181;XLOC_079686;XLOC_085554;evm.TU.Gh_A01G0043;evm.TU.Gh_A01G1017;evm.TU.Gh_A01G1683;evm.TU.Gh_A02G0773;evm.TU.Gh_A02G0814;evm.TU.Gh_A02G1187;evm.TU.Gh_A02G1401;evm.TU.Gh_A03G0823;evm.TU.Gh_A03G1708;evm.TU.Gh_A03G1728;evm.TU.Gh_A04G1451;evm.TU.Gh_A05G1466;evm.TU.Gh_A05G1989;evm.TU.Gh_A05G3473;evm.TU.Gh_A05G3931;evm.TU.Gh_A06G0791;evm.TU.Gh_A06G1313;evm.TU.Gh_A06G13…	K00600+K00600+K00600+K00600+K13998+K13998+K00602+K01934+K00600+K00600+K00600+K00600+K00600+K00600+K13998+K00600+K00605+K00600+K01938+K00600+K00600+K00605+K00601+K00604+K01433+K00600+K00297+K00600+K00600+K00297+K01934+K00600+K00602+K01934+K00600+K13998+K00602+K01934+K00600+K00600+K00600+K13998+K01938+K00600+K00600+K00605+K00600+K00605+K00601+K00604+K00600+K01433+K00297+K00600+K00297+K00600+K00600+…	Gos0221;Gos0623	C00234+C00504
Metabolism	Energy metabolism	Photosynthesis - antenna proteins	66	-	ko00196	XLOC_030249;XLOC_073645;XLOC_075055;XLOC_076368;XLOC_076547;XLOC_076771;XLOC_079536;XLOC_080483;XLOC_081369;XLOC_082689;XLOC_085910;XLOC_090625;evm.TU.Gh_A01G0519;evm.TU.Gh_A01G0976;evm.TU.Gh_A01G1349;evm.TU.Gh_A01G1972;evm.TU.Gh_A02G1068;evm.TU.Gh_A04G0218;evm.TU.Gh_A04G0961;evm.TU.Gh_A05G0725;evm.TU.Gh_A05G1261;evm.TU.Gh_A05G2108;evm.TU.Gh_A06G1447;evm.TU.Gh_A07G0594;evm.TU.Gh_A07G1725;evm.TU.G…	K08908+K08907+K08908+K08910+K08913+K08912+K08913+K08912+K08915+K08915+K08913+K08907+K08914+K08911+K08908+K08915+K14172+K08914+K08917+K08907+K08912+K08916+K08915+K08910+K08913+K08913+K08913+K08908+K08912+K08916+K08915+K08909+K08909+K08910+K08907+K08909+K08914+K08911+K08908+K08915+K08917+K14172+K08915+K08915+K08917+K08907+K08912+K08916+K08914+K08915+K08912+K08908+K08910+K08913+K08913+K08913+K08912+…	#REF!	-
Metabolism	Metabolism of cofactors and vitamins	Nicotinate and nicotinamide metabolism	66	8	ko00760	XLOC_004824;XLOC_009037;XLOC_010002;XLOC_018292;XLOC_018293;XLOC_026853;XLOC_044469;XLOC_078243;XLOC_082650;XLOC_088198;XLOC_088567;evm.TU.Gh_A01G0318;evm.TU.Gh_A01G1260;evm.TU.Gh_A02G1086;evm.TU.Gh_A04G0526;evm.TU.Gh_A04G0824;evm.TU.Gh_A05G0219;evm.TU.Gh_A05G0576;evm.TU.Gh_A05G2017;evm.TU.Gh_A05G2454;evm.TU.Gh_A06G0635;evm.TU.Gh_A06G0649;evm.TU.Gh_A06G1186;evm.TU.Gh_A06G1679;evm.TU.Gh_A07G0493;e…	K03787+K03787+K00858+K01950+K01950+K00858+K01240+K00858+K00858+K03787+K00858+K00858+K00767+K00858+K01240+K01240+K01513+K00858+K00858+K01081+K01513+K03787+K01240+K03787+K03517+K18551+K00278+K06210+K03426+K03787+K03787+K00858+K01240+K03787+K00763+K00763+K00858+K03426+K00858+K00767+K01240+K01240+K01513+K00858+K03787+K00858+K01081+K01513+K03787+K03787+K03517+K18551+K00278+K06210+K01240+K01950+K03426+…	Gos0048;Gos0068;Gos0099;Gos0123;Gos0151;Gos0169;Gos0591;Gos0709	C00049+C01004+C00857+C00253+C00042+C00153+C01384+C01020
Metabolism	Amino acid metabolism	Valine, leucine and isoleucine biosynthesis	65	3	ko00290	XLOC_029322;XLOC_073568;XLOC_074949;XLOC_078367;XLOC_087916;evm.TU.Gh_A01G0341;evm.TU.Gh_A01G1024;evm.TU.Gh_A01G1508;evm.TU.Gh_A01G1513;evm.TU.Gh_A02G0064;evm.TU.Gh_A02G0120;evm.TU.Gh_A02G0121;evm.TU.Gh_A02G0237;evm.TU.Gh_A02G0824;evm.TU.Gh_A03G0832;evm.TU.Gh_A03G1487;evm.TU.Gh_A04G0569;evm.TU.Gh_A04G1421;evm.TU.Gh_A05G1855;evm.TU.Gh_A05G2255;evm.TU.Gh_A06G1864;evm.TU.Gh_A06G2053;evm.TU.Gh_A07G05…	K01687+K00052+K00826+K01704+K01704+K01754+K00826+K00826+K00826+K01653+K01652+K01652+K01687+K00826+K01649+K01704+K01754+K01704+K00826+K00826+K00826+K00053+K00053+K01703+K01703+K01754+K01703+K00053+K00052+K01687+K01649+K01652+K01653+K00826+K01653+K00826+K00826+K00053+K01653+K01652+K01652+K01687+K00826+K01649+K01687+K01704+K01754+K00826+K00826+K00826+K00053+K00053+K01703+K01703+K01754+K01703+K00053+…	Gos0073;Gos0140;Gos0144	C00183+C00407+C00123
Metabolism	Amino acid metabolism	Histidine metabolism	63	6	ko00340	XLOC_047688;XLOC_048665;XLOC_058359;XLOC_060992;XLOC_070531;XLOC_072951;XLOC_073639;XLOC_074158;XLOC_074884;XLOC_075654;XLOC_078910;evm.TU.Gh_A01G1685;evm.TU.Gh_A02G0751;evm.TU.Gh_A02G1616;evm.TU.Gh_A03G1229;evm.TU.Gh_A03G1734;evm.TU.Gh_A04G0509;evm.TU.Gh_A04G1125;evm.TU.Gh_A05G0568;evm.TU.Gh_A05G2063;evm.TU.Gh_A05G3311;evm.TU.Gh_A05G3716;evm.TU.Gh_A05G3728;evm.TU.Gh_A06G0384;evm.TU.Gh_A06G1256;e…	K01590+K01590+K01693+K01663+K11755+K11755+K01590+K11755+K01663+K01663+K11755+K01590+K00128+K00128+K00128+K18649+K01814+K00765+K00128+K01590+K00128+K00128+K00128+K00128+K14085+K14085+K00128+K11755+K00817+K01693+K01663+K01663+K00765+K00128+K00128+K00013+K01593+K11755+K01590+K00128+K00128+K18649+K00128+K00128+K01814+K00765+K00128+K00128+K00128+K14085+K11755+K00128+K11755+K00817+K01663+K11755+K00765+…	Gos0026;Gos0028;Gos0048;Gos0049;Gos0244;Gos0258	C00135+C01152+C00049+C00025+C00785+C02835
Metabolism	Metabolism of terpenoids and polyketides	Limonene and pinene degradation	62	1	ko00903	evm.TU.Gh_A02G0751;evm.TU.Gh_A02G0844;evm.TU.Gh_A02G1616;evm.TU.Gh_A03G0918;evm.TU.Gh_A03G1229;evm.TU.Gh_A04G1107;evm.TU.Gh_A04G1108;evm.TU.Gh_A05G0568;evm.TU.Gh_A05G1710;evm.TU.Gh_A05G1798;evm.TU.Gh_A05G3311;evm.TU.Gh_A05G3716;evm.TU.Gh_A05G3728;evm.TU.Gh_A06G0384;evm.TU.Gh_A06G1290;evm.TU.Gh_A06G1775;evm.TU.Gh_A06G1776;evm.TU.Gh_A07G0714;evm.TU.Gh_A07G2011;evm.TU.Gh_A10G0140;evm.TU.Gh_A10G1767;…	K00128+K00517+K00128+K00517+K00128+K00517+K00517+K00128+K00517+K00517+K00128+K00128+K00128+K00128+K00517+K00517+K00517+K00517+K00128+K00517+K00517+K00517+K00517+K00517+K00517+K00128+K00517+K00128+K00517+K00128+K00517+K00517+K00128+K00128+K00128+K00517+K00517+K00517+K00517+K00517+K00128+K00517+K00128+K00128+K00517+K00517+K00517+K00128+K00517+K00517+K00517+K00517+K00517+K00128+K00517+K00128+K00517+…	Gos0317	C00964
Metabolism	Lipid metabolism	Arachidonic acid metabolism	57	1	ko00590	XLOC_005998;XLOC_037512;XLOC_037540;XLOC_040931;XLOC_048047;XLOC_054395;XLOC_054837;XLOC_060456;XLOC_062286;XLOC_062725;XLOC_066389;XLOC_068777;XLOC_069527;XLOC_069956;XLOC_076356;evm.TU.Gh_A02G1281;evm.TU.Gh_A02G1282;evm.TU.Gh_A02G1283;evm.TU.Gh_A02G1284;evm.TU.Gh_A05G0016;evm.TU.Gh_A05G1585;evm.TU.Gh_A05G2094;evm.TU.Gh_A06G0605;evm.TU.Gh_A07G0269;evm.TU.Gh_A08G0633;evm.TU.Gh_A08G0673;evm.TU.Gh_…	K05309+K01254+K01254+K01254+K01254+K01254+K01254+K01254+K01254+K01254+K01254+K01254+K01254+K01254+K01254+K18592+K18592+K18592+K18592+K01047+K05309+K15730+K18592+K00432+K00432+K00432+K00432+K00432+K00432+K18592+K00432+K00432+K14674+K01254+K05309+K18592+K18592+K01254+K01047+K05309+K15730+K01254+K01254+K18592+K00432+K00432+K00432+K00432+K00432+K00432+K18592+K00432+K00432+K14674+K01254+K00079+K00432	Gos0547	C00219
Metabolism	Carbohydrate metabolism	Butanoate metabolism	55	3	ko00650	XLOC_041573;XLOC_077339;XLOC_087735;evm.TU.Gh_A01G0450;evm.TU.Gh_A01G0799;evm.TU.Gh_A01G1192;evm.TU.Gh_A02G0064;evm.TU.Gh_A02G0120;evm.TU.Gh_A02G0121;evm.TU.Gh_A03G0997;evm.TU.Gh_A06G1731;evm.TU.Gh_A07G0694;evm.TU.Gh_A07G0810;evm.TU.Gh_A07G1103;evm.TU.Gh_A08G0469;evm.TU.Gh_A08G1603;evm.TU.Gh_A09G1565;evm.TU.Gh_A10G0523;evm.TU.Gh_A10G1003;evm.TU.Gh_A10G1238;evm.TU.Gh_A10G2327;evm.TU.Gh_A11G1352;ev…	K16871+K00626+K18121+K00074+K17761+K01580+K01653+K01652+K01652+K01580+K00626+K01641+K18121+K01640+K16871+K01641+K01580+K18121+K01641+K01652+K01653+K18121+K00626+K16871+K01640+K01580+K01641+K01580+K01653+K00074+K17761+K01580+K01653+K01652+K01652+K01580+K01641+K16871+K00626+K18121+K01640+K16871+K01641+K01580+K18121+K01652+K18121+K16871+K16871+K01580+K01641+K01580+K01653+K01580+K01580	Gos0049;Gos0151;Gos0591	C00025+C00042+C01384
Metabolism	Metabolism of cofactors and vitamins	Biotin metabolism	55	1	ko00780	XLOC_019552;XLOC_019553;XLOC_038451;XLOC_064008;XLOC_087863;XLOC_089035;evm.TU.Gh_A01G2158;evm.TU.Gh_A02G0625;evm.TU.Gh_A02G1263;evm.TU.Gh_A03G0519;evm.TU.Gh_A03G1120;evm.TU.Gh_A05G1257;evm.TU.Gh_A05G2700;evm.TU.Gh_A06G0711;evm.TU.Gh_A06G0717;evm.TU.Gh_A06G1195;evm.TU.Gh_A08G0113;evm.TU.Gh_A08G0920;evm.TU.Gh_A08G2201;evm.TU.Gh_A09G0720;evm.TU.Gh_A09G0749;evm.TU.Gh_A10G0764;evm.TU.Gh_A11G1407;evm.…	K09458+K09458+K00059+K09458+K02372+K09458+K01012+K09458+K02372+K00652+K00059+K09458+K00059+K09458+K09458+K09458+K00208+K09458+K09458+K09458+K09458+K02372+K09458+K00059+K00059+K09458+K09458+K09458+K00208+K09458+K09458+K02372+K00652+K09458+K01942+K00059+K09458+K09458+K00208+K09458+K09458+K00652+K09458+K02372+K09458+K09458+K09458+K00059+K00059+K00059+K09458+K09458+K19562+K00208+K01012	Gos0308	C00120
Metabolism	Glycan biosynthesis and metabolism	Glycosaminoglycan degradation	53	-	ko00531	XLOC_012415;XLOC_030000;XLOC_068426;XLOC_076732;XLOC_090732;evm.TU.Gh_A01G1016;evm.TU.Gh_A01G1180;evm.TU.Gh_A05G1117;evm.TU.Gh_A05G1118;evm.TU.Gh_A05G2486;evm.TU.Gh_A05G3066;evm.TU.Gh_A05G3223;evm.TU.Gh_A06G0445;evm.TU.Gh_A07G0628;evm.TU.Gh_A08G0823;evm.TU.Gh_A08G1291;evm.TU.Gh_A08G2268;evm.TU.Gh_A09G0034;evm.TU.Gh_A09G0147;evm.TU.Gh_A09G0148;evm.TU.Gh_A09G1360;evm.TU.Gh_A09G2148;evm.TU.Gh_A10G05…	K12309+K12309+K12309+K12309+K07964+K12373+K10532+K12309+K12309+K07964+K12373+K10532+K07964+K01205+K07964+K01205+K07964+K07964+K07964+K07964+K10532+K07964+K12309+K12373+K07964+K12373+K10532+K10532+K07964+K12373+K10532+K10532+K12373+K12309+K12309+K07964+K07964+K01205+K07964+K01205+K07964+K07964+K07964+K07964+K10532+K07964+K12309+K12373+K07964+K07964+K10532+K10532+K07964	-	-
Metabolism	Metabolism of terpenoids and polyketides	Zeatin biosynthesis	53	3	ko00908	XLOC_077579;XLOC_079586;XLOC_090743;evm.TU.Gh_A01G0927;evm.TU.Gh_A01G1652;evm.TU.Gh_A04G0321;evm.TU.Gh_A04G0843;evm.TU.Gh_A05G0290;evm.TU.Gh_A05G1631;evm.TU.Gh_A05G2815;evm.TU.Gh_A06G0643;evm.TU.Gh_A06G0738;evm.TU.Gh_A06G1842;evm.TU.Gh_A07G0111;evm.TU.Gh_A08G0631;evm.TU.Gh_A08G1962;evm.TU.Gh_A08G2211;evm.TU.Gh_A09G0887;evm.TU.Gh_A09G1128;evm.TU.Gh_A10G1024;evm.TU.Gh_A10G2185;evm.TU.Gh_A11G1113;ev…	K00279+K00279+K00279+K00279+K13495+K00791+K10760+K00279+K00279+K10760+K00279+K00279+K00279+K00279+K10760+K10760+K00279+K00791+K00279+K10760+K00279+K10760+K10717+K10760+K10717+K00279+K00279+K00279+K00279+K13495+K00279+K10760+K00279+K00279+K10760+K00791+K00279+K00279+K00279+K10760+K10760+K00279+K00791+K00279+K10760+K00279+K10760+K10717+K10717+K00279+K00279+K00279+K10717	Gos0050;Gos0131;Gos0576	C00979+C00147+C00020
Metabolism	Metabolism of terpenoids and polyketides	Sesquiterpenoid and triterpenoid biosynthesis	49	-	ko00909	XLOC_008473;XLOC_062748;XLOC_081114;XLOC_082238;XLOC_082266;XLOC_084265;evm.TU.Gh_A01G0035;evm.TU.Gh_A01G0555;evm.TU.Gh_A01G0970;evm.TU.Gh_A01G1018;evm.TU.Gh_A02G1436;evm.TU.Gh_A03G1751;evm.TU.Gh_A03G1886;evm.TU.Gh_A04G0198;evm.TU.Gh_A04G1093;evm.TU.Gh_A04G1094;evm.TU.Gh_A04G1095;evm.TU.Gh_A04G1096;evm.TU.Gh_A05G0989;evm.TU.Gh_A05G1736;evm.TU.Gh_A05G1850;evm.TU.Gh_A06G1605;evm.TU.Gh_A06G1861;evm.…	K00511+K14184+K00511+K15822+K15803+K00511+K00801+K15803+K15891+K00511+K00511+K00801+K00511+K15803+K00511+K00511+K00511+K00511+K15813+K15891+K00511+K15813+K00511+K15813+K00511+K15891+K15891+K00801+K15803+K15891+K00511+K00801+K00511+K00511+K00511+K00511+K00511+K00511+K15813+K15813+K15891+K00511+K00511+K15813+K15813+K15813+K15803+K14173+K15813	-	-
Metabolism	Metabolism of other amino acids	Selenocompound metabolism	47	1	ko00450	XLOC_074571;XLOC_078975;XLOC_081498;evm.TU.Gh_A02G0333;evm.TU.Gh_A02G1059;evm.TU.Gh_A05G0954;evm.TU.Gh_A05G1602;evm.TU.Gh_A05G3180;evm.TU.Gh_A06G1039;evm.TU.Gh_A07G1884;evm.TU.Gh_A07G2252;evm.TU.Gh_A08G2334;evm.TU.Gh_A09G1839;evm.TU.Gh_A09G1922;evm.TU.Gh_A09G2361;evm.TU.Gh_A09G2362;evm.TU.Gh_A09G2364;evm.TU.Gh_A09G2365;evm.TU.Gh_A10G1936;evm.TU.Gh_A11G2077;evm.TU.Gh_A11G2673;evm.TU.Gh_A11G2757;ev…	K11717+K00549+K00549+K13811+K00384+K08247+K13811+K01739+K08247+K01739+K00549+K00549+K01874+K13811+K01761+K01761+K01761+K01761+K01874+K00549+K00549+K01760+K00384+K01761+K00549+K00549+K11717+K13811+K00384+K01739+K08247+K13811+K08247+K00549+K01739+K00549+K01761+K01874+K13811+K00384+K00549+K00549+K01760+K01761+K00549+K00549+K11717	Gos0043	C00041
Metabolism	Metabolism of cofactors and vitamins	Vitamin B6 metabolism	47	3	ko00750	XLOC_050180;XLOC_076310;XLOC_088818;XLOC_090350;evm.TU.Gh_A01G1967;evm.TU.Gh_A04G1402;evm.TU.Gh_A05G0213;evm.TU.Gh_A05G0242;evm.TU.Gh_A05G0620;evm.TU.Gh_A05G1138;evm.TU.Gh_A05G2274;evm.TU.Gh_A05G3818;evm.TU.Gh_A05G3819;evm.TU.Gh_A05G3820;evm.TU.Gh_A05G3833;evm.TU.Gh_A06G0663;evm.TU.Gh_A07G1554;evm.TU.Gh_A08G0908;evm.TU.Gh_A09G1540;evm.TU.Gh_A10G0538;evm.TU.Gh_A10G0539;evm.TU.Gh_A10G0576;evm.TU.Gh…	K00275+K01733+K01733+K13248+K06215+K06215+K13248+K01733+K08681+K01733+K00275+K13248+K13248+K13248+K06215+K01733+K00831+K05275+K06215+K13248+K13248+K13248+K06215+K00868+K06215+K06215+K13248+K01733+K08681+K06215+K13248+K13248+K13248+K13248+K00275+K01733+K00831+K05275+K06215+K01733+K13248+K13248+K13248+K06215+K05275+K00868+K08681	Gos0086;Gos0176;Gos0577	C00314+C00847+C00647
Metabolism	Lipid metabolism	Linoleic acid metabolism	43	3	ko00591	XLOC_020876;XLOC_056057;XLOC_077819;XLOC_080371;evm.TU.Gh_A02G0294;evm.TU.Gh_A03G1114;evm.TU.Gh_A04G0392;evm.TU.Gh_A05G0016;evm.TU.Gh_A05G0552;evm.TU.Gh_A06G1802;evm.TU.Gh_A06G1803;evm.TU.Gh_A07G1783;evm.TU.Gh_A08G0440;evm.TU.Gh_A08G0441;evm.TU.Gh_A08G0442;evm.TU.Gh_A08G1862;evm.TU.Gh_A08G1863;evm.TU.Gh_A08G1864;evm.TU.Gh_A09G0693;evm.TU.Gh_A09G2247;evm.TU.Gh_A10G0504;evm.TU.Gh_A13G0011;evm.TU.Gh…	K00454+K00454+K00454+K00454+K15718+K00454+K15718+K01047+K00454+K00454+K00454+K00454+K00454+K00454+K15718+K15718+K15718+K15718+K00454+K15718+K00454+K14674+K15718+K15718+K00454+K01047+K00454+K00454+K00454+K00454+K00454+K00454+K15718+K15718+K15718+K00454+K15718+K14674+K15718+K15718+K00454+K00454+K15718	Gos0547;Gos0746;Gos0763	C00219+C14765+C14766
Genetic Information Processing	Replication and repair	Non-homologous end-joining	41	-	ko03450	XLOC_035143;XLOC_051439;XLOC_053604;XLOC_062912;XLOC_087738;XLOC_087747;XLOC_087812;XLOC_089430;evm.TU.Gh_A01G0357;evm.TU.Gh_A01G1168;evm.TU.Gh_A02G0186;evm.TU.Gh_A04G0217;evm.TU.Gh_A05G3369;evm.TU.Gh_A06G1178;evm.TU.Gh_A08G2127;evm.TU.Gh_A10G1578;evm.TU.Gh_A11G1818;evm.TU.Gh_A13G0943;evm.TU.Gh_A13G1820;evm.TU.Gh_D01G0387;evm.TU.Gh_D01G0532;evm.TU.Gh_D01G1206;evm.TU.Gh_D01G1303;evm.TU.Gh_D02G0249…	K10884+K04799+K10884+K04799+K04799+K04799+K10886+K04799+K10884+K03512+K10866+K10865+K04799+K04799+K04799+K04799+K04799+K04799+K10777+K10884+K10865+K04799+K03512+K10866+K04799+K04799+K04799+K04799+K10865+K04799+K04799+K04799+K04799+K04799+K10886+K04799+K04799+K10885+K04799+K04799+K10777	-	-
Metabolism	Metabolism of cofactors and vitamins	Folate biosynthesis	40	1	ko00790	XLOC_014615;XLOC_051030;XLOC_051031;XLOC_081319;XLOC_085554;evm.TU.Gh_A01G0043;evm.TU.Gh_A01G0351;evm.TU.Gh_A03G1728;evm.TU.Gh_A04G0310;evm.TU.Gh_A04G0964;evm.TU.Gh_A06G0857;evm.TU.Gh_A06G1931;evm.TU.Gh_A07G1081;evm.TU.Gh_A07G1807;evm.TU.Gh_A08G0087;evm.TU.Gh_A08G0089;evm.TU.Gh_A10G1848;evm.TU.Gh_A11G0880;evm.TU.Gh_A11G1293;evm.TU.Gh_A12G1467;evm.TU.Gh_D01G0043;evm.TU.Gh_D01G0385;evm.TU.Gh_D01G08…	K01930+K01930+K01930+K03639+K13998+K13998+K01307+K13998+K18482+K01633+K18482+K03635+K03635+K01495+K03639+K03635+K13950+K03639+K01495+K13941+K13998+K01307+K01113+K01633+K13998+K01633+K18482+K18482+K03635+K03635+K01495+K03639+K03635+K01495+K03639+K03639+K13950+K03639+K13998+K13941	Gos0623	C00504
Metabolism	Metabolism of other amino acids	Taurine and hypotaurine metabolism	36	3	ko00430	evm.TU.Gh_A01G1192;evm.TU.Gh_A02G1281;evm.TU.Gh_A02G1282;evm.TU.Gh_A02G1283;evm.TU.Gh_A02G1284;evm.TU.Gh_A03G0997;evm.TU.Gh_A05G1921;evm.TU.Gh_A05G3159;evm.TU.Gh_A05G3238;evm.TU.Gh_A05G3243;evm.TU.Gh_A06G0605;evm.TU.Gh_A08G2338;evm.TU.Gh_A09G1565;evm.TU.Gh_A11G0321;evm.TU.Gh_A11G0495;evm.TU.Gh_A11G2071;evm.TU.Gh_A12G1414;evm.TU.Gh_A12G2461;evm.TU.Gh_D01G1343;evm.TU.Gh_D02G1390;evm.TU.Gh_D03G0423;…	K01580+K18592+K18592+K18592+K18592+K01580+K10712+K10712+K10712+K10712+K18592+K10712+K01580+K10712+K18592+K10712+K01580+K01580+K01580+K01580+K18592+K18592+K10712+K10712+K10712+K18592+K10712+K10712+K01580+K10712+K18592+K10712+K01580+K01580+K01580+K01580	Gos0043;Gos0049;Gos0565	C00041+C00025+C00097
Metabolism	Amino acid metabolism	Lysine biosynthesis	33	3	ko00300	XLOC_059176;XLOC_076187;XLOC_080893;evm.TU.Gh_A03G1887;evm.TU.Gh_A04G0681;evm.TU.Gh_A05G1983;evm.TU.Gh_A06G1256;evm.TU.Gh_A06G1257;evm.TU.Gh_A07G1576;evm.TU.Gh_A07G2141;evm.TU.Gh_A08G1195;evm.TU.Gh_A08G2041;evm.TU.Gh_A09G0007;evm.TU.Gh_A11G2685;evm.TU.Gh_A12G0401;evm.TU.Gh_A12G0928;evm.TU.Gh_A12G1429;evm.TU.Gh_A13G0246;evm.TU.Gh_D02G1989;evm.TU.Gh_D02G2327;evm.TU.Gh_D04G1146;evm.TU.Gh_D06G1578;ev…	K00215+K01714+K01586+K10206+K01778+K10206+K14085+K14085+K00215+K00928+K01714+K12524+K00928+K00215+K01586+K01714+K00133+K00133+K10206+K10206+K01778+K14085+K00215+K00928+K01714+K12524+K00928+K00215+K01586+K01714+K00133+K00133+K01586	Gos0039;Gos0044;Gos0048	C00263+C00449+C00049
Metabolism	Metabolism of terpenoids and polyketides	Monoterpenoid biosynthesis	33	1	ko00902	XLOC_073259;evm.TU.Gh_A07G1053;evm.TU.Gh_A07G1323;evm.TU.Gh_A07G1324;evm.TU.Gh_A07G1325;evm.TU.Gh_A07G1326;evm.TU.Gh_A07G1328;evm.TU.Gh_A09G0078;evm.TU.Gh_A09G0305;evm.TU.Gh_A09G0306;evm.TU.Gh_A10G0162;evm.TU.Gh_A10G1760;evm.TU.Gh_A10G1761;evm.TU.Gh_A10G1762;evm.TU.Gh_A10G2071;evm.TU.Gh_D05G3264;evm.TU.Gh_D05G3266;evm.TU.Gh_D07G1144;evm.TU.Gh_D07G1145;evm.TU.Gh_D07G1433;evm.TU.Gh_D07G1434;evm.TU.…	K15095+K15095+K15095+K15095+K15095+K15095+K15095+K18108+K18108+K18108+K15086+K15095+K15095+K15095+K18108+K18108+K18108+K15095+K15095+K15095+K15095+K15095+K15095+K15095+K18108+K15096+K15086+K15095+K15095+K15095+K15095+K15095+K15086	Gos0317	C00964
Metabolism	Metabolism of cofactors and vitamins	Thiamine metabolism	32	3	ko00730	XLOC_079581;XLOC_084953;XLOC_090810;evm.TU.Gh_A01G0581;evm.TU.Gh_A03G0420;evm.TU.Gh_A05G1432;evm.TU.Gh_A05G2170;evm.TU.Gh_A06G1269;evm.TU.Gh_A07G1560;evm.TU.Gh_A08G0193;evm.TU.Gh_A08G0382;evm.TU.Gh_A08G2461;evm.TU.Gh_A10G1068;evm.TU.Gh_A10G2292;evm.TU.Gh_A12G0732;evm.TU.Gh_A12G0784;evm.TU.Gh_A13G0313;evm.TU.Gh_D01G0592;evm.TU.Gh_D03G1125;evm.TU.Gh_D05G1605;evm.TU.Gh_D05G2429;evm.TU.Gh_D06G1593;ev…	K01662+K03147+K03147+K03146+K03147+K03146+K04487+K03146+K06928+K01662+K00949+K01662+K00878+K01662+K04487+K01662+K14153+K03146+K03147+K03146+K04487+K03146+K06928+K01662+K00949+K01662+K00878+K01662+K04487+K00949+K14153+K01662	Gos0066;Gos0203;Gos0565	C00378+C01081+C00097
Metabolism	Metabolism of cofactors and vitamins	Riboflavin metabolism	32	1	ko00740	XLOC_007048;XLOC_077293;XLOC_077767;XLOC_079727;XLOC_082197;XLOC_084246;evm.TU.Gh_A03G0322;evm.TU.Gh_A03G1301;evm.TU.Gh_A03G1543;evm.TU.Gh_A04G0979;evm.TU.Gh_A04G1170;evm.TU.Gh_A05G1412;evm.TU.Gh_A07G1751;evm.TU.Gh_A08G0282;evm.TU.Gh_A08G1999;evm.TU.Gh_A09G1199;evm.TU.Gh_A09G1200;evm.TU.Gh_A10G0775;evm.TU.Gh_A11G2964;evm.TU.Gh_A13G0669;evm.TU.Gh_D03G1256;evm.TU.Gh_D04G1523;evm.TU.Gh_D04G1781;evm.…	K18453+K14652+K14652+K14652+K14652+K14652+K14652+K00861+K14652+K14652+K00794+K00861+K18453+K11752+K11752+K18453+K00793+K14652+K00794+K18453+K14652+K14652+K00794+K00861+K11752+K11752+K18453+K00793+K14652+K14652+K00794+K14652	Gos0299	C00255
Metabolism	Glycan biosynthesis and metabolism	Other types of O-glycan biosynthesis	31	-	ko00514	evm.TU.Gh_A01G1031;evm.TU.Gh_A02G0815;evm.TU.Gh_A03G0898;evm.TU.Gh_A06G0232;evm.TU.Gh_A06G1242;evm.TU.Gh_A09G0497;evm.TU.Gh_A09G0727;evm.TU.Gh_A09G1140;evm.TU.Gh_A10G0463;evm.TU.Gh_A10G1161;evm.TU.Gh_A11G0793;evm.TU.Gh_A11G2200;evm.TU.Gh_A13G0702;evm.TU.Gh_A13G1427;evm.TU.Gh_D01G1084;evm.TU.Gh_D02G0864;evm.TU.Gh_D02G1279;evm.TU.Gh_D06G1561;evm.TU.Gh_D09G0504;evm.TU.Gh_D09G0726;evm.TU.Gh_D10G0479;…	K00735+K00735+K18134+K00735+K03691+K18134+K03691+K18134+K03691+K09667+K13667+K09667+K18134+K09667+K00735+K00735+K18134+K03691+K18134+K03691+K03691+K09667+K13667+K13667+K13667+K09667+K18134+K09667+K13667+K13667+K13667	-	-
Genetic Information Processing	Folding, sorting and degradation	Sulfur relay system	30	4	ko04122	XLOC_017638;XLOC_075880;XLOC_081319;evm.TU.Gh_A04G0111;evm.TU.Gh_A05G0569;evm.TU.Gh_A05G2170;evm.TU.Gh_A06G1931;evm.TU.Gh_A07G1081;evm.TU.Gh_A08G0087;evm.TU.Gh_A08G0089;evm.TU.Gh_A11G0764;evm.TU.Gh_A11G0880;evm.TU.Gh_A11G1547;evm.TU.Gh_A12G0732;evm.TU.Gh_A13G1037;evm.TU.Gh_D05G0698;evm.TU.Gh_D05G1732;evm.TU.Gh_D05G2429;evm.TU.Gh_D05G3610;evm.TU.Gh_D06G1839;evm.TU.Gh_D07G1179;evm.TU.Gh_D08G0128;ev…	K00566+K11996+K03639+K11996+K00566+K04487+K03635+K03635+K03639+K03635+K12161+K03639+K14169+K04487+K01011+K00566+K14168+K04487+K11996+K03635+K03635+K03639+K03635+K03639+K03639+K12161+K03639+K14168+K04487+K01011	Gos0043;Gos0050;Gos0066;Gos0565	C00041+C00979+C00378+C00097
Metabolism	Global and Overview	Degradation of aromatic compounds	29	14	ko01220	XLOC_074316;XLOC_075779;XLOC_077035;XLOC_077800;XLOC_079028;XLOC_088484;evm.TU.Gh_A01G0872;evm.TU.Gh_A02G1209;evm.TU.Gh_A06G0272;evm.TU.Gh_A07G1441;evm.TU.Gh_A07G1856;evm.TU.Gh_A08G0960;evm.TU.Gh_A08G1993;evm.TU.Gh_A10G1590;evm.TU.Gh_A10G1939;evm.TU.Gh_A11G1955;evm.TU.Gh_A11G3216;evm.TU.Gh_A13G2057;evm.TU.Gh_D01G0907;evm.TU.Gh_D03G0520;evm.TU.Gh_D06G0296;evm.TU.Gh_D07G1535;evm.TU.Gh_D07G2065;evm.…	K00487+K00121+K00121+K00001+K00001+K00487+K00121+K00121+K00121+K00121+K00121+K00001+K00001+K00487+K00121+K00001+K00487+K00487+K00121+K00121+K00121+K00121+K00121+K00001+K00001+K00487+K00487+K00487+K00487	Gos0151;Gos0230;Gos0283;Gos0284;Gos0301;Gos0362;Gos0413;Gos0452;Gos0589;Gos0622;Gos0645;Gos0687;Gos0698;Gos0703	C00042+C06104+C01606+C00156+C01197+C00811+C00180+C00423+C02236+C00230+C06337+C00230+C00108+C06730
Metabolism	Glycan biosynthesis and metabolism	Glycosphingolipid biosynthesis - globo series	28	-	ko00603	evm.TU.Gh_A01G1016;evm.TU.Gh_A04G0768;evm.TU.Gh_A04G0771;evm.TU.Gh_A04G0951;evm.TU.Gh_A05G1380;evm.TU.Gh_A05G3066;evm.TU.Gh_A06G1107;evm.TU.Gh_A09G1532;evm.TU.Gh_A10G0227;evm.TU.Gh_A10G0232;evm.TU.Gh_A10G1592;evm.TU.Gh_A10G1896;evm.TU.Gh_A11G2128;evm.TU.Gh_A13G0549;evm.TU.Gh_D01G1072;evm.TU.Gh_D02G1950;evm.TU.Gh_D04G0577;evm.TU.Gh_D04G1253;evm.TU.Gh_D04G1254;evm.TU.Gh_D04G1475;evm.TU.Gh_D05G1548;…	K12373+K01988+K01988+K07407+K07407+K12373+K01988+K01988+K07407+K01988+K07407+K12373+K12373+K07407+K12373+K07407+K12373+K01988+K01988+K07407+K07407+K01988+K01988+K07407+K01988+K07407+K12373+K07407	-	-
Metabolism	Biosynthesis of other secondary metabolites	Monobactam biosynthesis	26	2	ko00261	XLOC_059176;XLOC_076187;evm.TU.Gh_A02G0333;evm.TU.Gh_A05G1602;evm.TU.Gh_A07G1576;evm.TU.Gh_A07G2141;evm.TU.Gh_A08G1195;evm.TU.Gh_A08G2041;evm.TU.Gh_A09G0007;evm.TU.Gh_A09G1922;evm.TU.Gh_A11G2685;evm.TU.Gh_A12G0928;evm.TU.Gh_A12G1429;evm.TU.Gh_A13G0246;evm.TU.Gh_D02G0399;evm.TU.Gh_D05G1788;evm.TU.Gh_D07G1762;evm.TU.Gh_D07G2353;evm.TU.Gh_D08G1478;evm.TU.Gh_D08G2433;evm.TU.Gh_D09G0003;evm.TU.Gh_D09G…	K00215+K01714+K13811+K13811+K00215+K00928+K01714+K12524+K00928+K13811+K00215+K01714+K00133+K00133+K13811+K13811+K00215+K00928+K01714+K12524+K00928+K13811+K00215+K01714+K00133+K00133	Gos0048;Gos0553	C00049+C00065
Metabolism	Carbohydrate metabolism	C5-Branched dibasic acid metabolism	25	1	ko00660	XLOC_073568;XLOC_078367;XLOC_087916;evm.TU.Gh_A02G0064;evm.TU.Gh_A02G0120;evm.TU.Gh_A02G0121;evm.TU.Gh_A03G1487;evm.TU.Gh_A04G1421;evm.TU.Gh_A09G0577;evm.TU.Gh_A09G0578;evm.TU.Gh_A09G1996;evm.TU.Gh_A10G0648;evm.TU.Gh_A10G1238;evm.TU.Gh_A10G2327;evm.TU.Gh_A13G0201;evm.TU.Gh_D02G0076;evm.TU.Gh_D02G0154;evm.TU.Gh_D02G0155;evm.TU.Gh_D02G1955;evm.TU.Gh_D09G0575;evm.TU.Gh_D09G0576;evm.TU.Gh_D09G2197;ev…	K00052+K01704+K01704+K01653+K01652+K01652+K01704+K01704+K01703+K01703+K01703+K00052+K01652+K01653+K01653+K01653+K01652+K01652+K01704+K01703+K01703+K01703+K00052+K01652+K01653	Gos0049	C00025
Metabolism	Biosynthesis of other secondary metabolites	Anthocyanin biosynthesis	18	3	ko00942	XLOC_034402;evm.TU.Gh_A01G0433;evm.TU.Gh_A01G1073;evm.TU.Gh_A02G1302;evm.TU.Gh_A02G1341;evm.TU.Gh_D01G0440;evm.TU.Gh_D01G0441;evm.TU.Gh_D01G1155;evm.TU.Gh_D02G0225;evm.TU.Gh_D02G0226;evm.TU.Gh_D02G0227;evm.TU.Gh_D02G0228;evm.TU.Gh_D02G0229;evm.TU.Gh_D02G0230;evm.TU.Gh_D02G0232;evm.TU.Gh_D03G0442;evm.TU.Gh_D03G0476;evm.TU.Gh_Sca202358G01	K12930+K17193+K12937+K12338+K12930+K17193+K17193+K12937+K12338+K12338+K12338+K12338+K12338+K12338+K12338+K12338+K12930+K12338	Gos0214;Gos0232;Gos0290	C08639+C08725+C05905
Metabolism	Glycan biosynthesis and metabolism	Glycosphingolipid biosynthesis - ganglio series	17	-	ko00604	XLOC_012415;XLOC_030000;XLOC_068426;XLOC_076732;evm.TU.Gh_A01G1016;evm.TU.Gh_A05G1117;evm.TU.Gh_A05G1118;evm.TU.Gh_A05G3066;evm.TU.Gh_A10G0519;evm.TU.Gh_A10G1896;evm.TU.Gh_A11G2128;evm.TU.Gh_D01G1072;evm.TU.Gh_D04G0577;evm.TU.Gh_D05G1287;evm.TU.Gh_D05G1288;evm.TU.Gh_D10G0557;evm.TU.Gh_D10G2164	K12309+K12309+K12309+K12309+K12373+K12309+K12309+K12373+K12309+K12373+K12373+K12373+K12373+K12309+K12309+K12309+K12373	-	-
Metabolism	Biosynthesis of other secondary metabolites	Flavone and flavonol biosynthesis	15	9	ko00944	XLOC_015683;XLOC_015684;XLOC_074543;XLOC_074972;XLOC_081438;evm.TU.Gh_A01G1600;evm.TU.Gh_A04G1207;evm.TU.Gh_A05G0557;evm.TU.Gh_A07G1098;evm.TU.Gh_A12G2225;evm.TU.Gh_D01G1858;evm.TU.Gh_D05G0686;evm.TU.Gh_D07G1057;evm.TU.Gh_D07G1197;evm.TU.Gh_D12G1798	K13083+K13083+K13083+K05279+K13083+K05279+K13272+K05280+K13083+K05279+K05279+K05280+K13080+K13083+K05280	Gos0332;Gos0356;Gos0441;Gos0457;Gos0459;Gos0674;Gos0699;Gos0715;Gos0725	C12628+C05623+C01514+C05903+C04293+C05623+C12249+C10107+C00389
Metabolism	Biosynthesis of other secondary metabolites	Glucosinolate biosynthesis	15	6	ko00966	XLOC_016066;XLOC_052501;evm.TU.Gh_A01G2104;evm.TU.Gh_A05G0953;evm.TU.Gh_A05G2791;evm.TU.Gh_A07G1744;evm.TU.Gh_D01G1313;evm.TU.Gh_D03G1441;evm.TU.Gh_D05G1038;evm.TU.Gh_D05G2655;evm.TU.Gh_D05G3096;evm.TU.Gh_D07G1947;evm.TU.Gh_D07G1948;evm.TU.Gh_D10G1560;evm.TU.Gh_D10G1865	K12153+K12153+K11820+K12153+K11820+K12153+K11820+K11820+K12153+K12153+K11820+K12153+K12153+K11820+K12153	Gos0073;Gos0101;Gos0140;Gos0144;Gos0193;Gos0222	C00183+C00073+C00407+C00123+C00079+C00078
Metabolism	Lipid metabolism	Synthesis and degradation of ketone bodies	14	-	ko00072	XLOC_077339;evm.TU.Gh_A06G1731;evm.TU.Gh_A07G0694;evm.TU.Gh_A07G1103;evm.TU.Gh_A08G1603;evm.TU.Gh_A10G1003;evm.TU.Gh_A11G1378;evm.TU.Gh_A11G2744;evm.TU.Gh_A12G2052;evm.TU.Gh_D03G1490;evm.TU.Gh_D06G2247;evm.TU.Gh_D07G1203;evm.TU.Gh_D08G1914;evm.TU.Gh_D12G2230	K00626+K00626+K01641+K01640+K01641+K01641+K00626+K01640+K01641+K01641+K00626+K01640+K01641+K01641	-	-
Metabolism	Metabolism of cofactors and vitamins	Lipoic acid metabolism	14	-	ko00785	evm.TU.Gh_A03G1480;evm.TU.Gh_A05G1699;evm.TU.Gh_A08G0705;evm.TU.Gh_A13G0482;evm.TU.Gh_A13G1857;evm.TU.Gh_A13G1858;evm.TU.Gh_D02G1948;evm.TU.Gh_D05G1888;evm.TU.Gh_D08G0821;evm.TU.Gh_D13G0665;evm.TU.Gh_D13G2245;evm.TU.Gh_D13G2246;evm.TU.Gh_Sca107478G01;evm.TU.Gh_Sca141830G01	K03644+K03801+K03801+K03644+K03801+K03801+K03644+K03801+K03801+K03644+K03801+K03801+K03801+K03801	-	-
Metabolism	Biosynthesis of other secondary metabolites	Caffeine metabolism	5	4	ko00232	XLOC_022364;evm.TU.Gh_A02G0608;evm.TU.Gh_A05G3450;evm.TU.Gh_A09G1075;evm.TU.Gh_D09G1083	K00365+K00106+K00365+K00106+K00106	Gos0102;Gos0178;Gos0213;Gos0281	C00385+C01762+C07480+C07481
Metabolism	Biosynthesis of other secondary metabolites	Isoflavonoid biosynthesis	5	4	ko00943	evm.TU.Gh_A02G1479;evm.TU.Gh_A12G0520;evm.TU.Gh_D03G0235;evm.TU.Gh_D12G0534;evm.TU.Gh_D12G0687	K13260+K13260+K13260+K13260+K13260	Gos0436;Gos0437;Gos0455;Gos0742	C10208+C12134+C00509+C10521
Metabolism	Biosynthesis of other secondary metabolites	Betalain biosynthesis	1	1	ko00965	evm.TU.Gh_A13G1430	K01593	Gos0117	C00355
Metabolism	Biosynthesis of other secondary metabolites	Carbapenem biosynthesis	-	3	ko00332	-	-	Gos0049;Gos0062;Gos0565	C00025+C00148+C00097
Metabolism	Biosynthesis of other secondary metabolites	Indole alkaloid biosynthesis	-	2	ko00901	-	-	Gos0222;Gos0241	C00078+C00398
Metabolism	Biosynthesis of other secondary metabolites	Acridone alkaloid biosynthesis	-	1	ko01058	-	-	Gos0698	C00108
				445
