# Supplementary material for: Multi-Omics-Based Identification and Functional Characterization of Gh_A06G1257 Proves Its Potential Role in Drought Stress Tolerance in Gossypium hirsutum
Source: Front Plant Sci. 2021 Oct 21;12:746771. doi: 10.3389/fpls.2021.746771 (PMC8567990; doi:10.3389/fpls.2021.746771)
Supplement: Supplementary file 1 [file Data_Sheet_1.zip › Supplementary Table 3.xls]

## Sheet: Leaf
TGL0-TGL24	TGL0-TGL48	TGL24-TGL48	TRL0-TRL24	TRL0-TRL48	TRL24-TRL48	TSL0-TSL24	TSL0-TSL48	TSL24-TSL48
XLOC_000113	XLOC_000113	XLOC_000113	XLOC_000053	XLOC_000053	XLOC_000113	XLOC_000126	XLOC_000053	XLOC_002710
XLOC_000122	XLOC_000122	XLOC_000123	XLOC_000055	XLOC_000055	XLOC_000123	XLOC_000207	XLOC_000125	XLOC_006824
XLOC_000123	XLOC_000125	XLOC_000248	XLOC_000113	XLOC_000056	XLOC_000171	XLOC_000248	XLOC_000126	XLOC_015683
XLOC_000125	XLOC_000126	XLOC_000353	XLOC_000125	XLOC_000113	XLOC_000248	XLOC_000250	XLOC_000191	XLOC_015684
XLOC_000126	XLOC_000207	XLOC_000400	XLOC_000126	XLOC_000123	XLOC_000250	XLOC_000545	XLOC_000207	XLOC_024222
XLOC_000191	XLOC_000248	XLOC_000486	XLOC_000171	XLOC_000125	XLOC_000400	XLOC_000587	XLOC_000250	XLOC_027960
XLOC_000207	XLOC_000250	XLOC_000490	XLOC_000207	XLOC_000126	XLOC_000422	XLOC_000622	XLOC_000288	XLOC_029416
XLOC_000248	XLOC_000295	XLOC_000628	XLOC_000245	XLOC_000202	XLOC_000424	XLOC_000653	XLOC_000351	XLOC_029419
XLOC_000250	XLOC_000301	XLOC_000655	XLOC_000248	XLOC_000207	XLOC_000486	XLOC_000831	XLOC_000353	XLOC_029421
XLOC_000269	XLOC_000390	XLOC_000686	XLOC_000250	XLOC_000245	XLOC_000490	XLOC_000874	XLOC_000477	XLOC_030310
XLOC_000295	XLOC_000423	XLOC_000728	XLOC_000276	XLOC_000248	XLOC_000598	XLOC_001069	XLOC_000545	XLOC_032319
XLOC_000390	XLOC_000477	XLOC_000754	XLOC_000288	XLOC_000250	XLOC_000628	XLOC_001167	XLOC_000587	XLOC_034819
XLOC_000400	XLOC_000509	XLOC_001111	XLOC_000295	XLOC_000295	XLOC_000682	XLOC_001181	XLOC_000598	XLOC_039043
XLOC_000423	XLOC_000521	XLOC_001260	XLOC_000297	XLOC_000351	XLOC_000720	XLOC_001182	XLOC_000622	XLOC_039559
XLOC_000430	XLOC_000535	XLOC_001277	XLOC_000324	XLOC_000353	XLOC_000802	XLOC_001185	XLOC_000628	XLOC_048204
XLOC_000477	XLOC_000545	XLOC_001291	XLOC_000351	XLOC_000390	XLOC_001255	XLOC_001187	XLOC_000653	XLOC_057660
XLOC_000486	XLOC_000576	XLOC_001638	XLOC_000390	XLOC_000422	XLOC_001258	XLOC_001253	XLOC_000674	XLOC_072527
XLOC_000490	XLOC_000585	XLOC_001648	XLOC_000400	XLOC_000423	XLOC_001312	XLOC_001255	XLOC_000706	XLOC_072973
XLOC_000498	XLOC_000587	XLOC_001678	XLOC_000420	XLOC_000477	XLOC_001497	XLOC_001276	XLOC_000720	XLOC_073775
XLOC_000509	XLOC_000598	XLOC_001814	XLOC_000422	XLOC_000498	XLOC_001528	XLOC_001397	XLOC_000831	XLOC_077409
XLOC_000521	XLOC_000609	XLOC_001877	XLOC_000423	XLOC_000509	XLOC_001678	XLOC_001435	XLOC_000874	XLOC_080793
XLOC_000528	XLOC_000622	XLOC_001936	XLOC_000424	XLOC_000521	XLOC_001882	XLOC_001497	XLOC_001069	XLOC_082337
XLOC_000545	XLOC_000639	XLOC_002222	XLOC_000477	XLOC_000522	XLOC_001985	XLOC_001638	XLOC_001113	XLOC_083809
XLOC_000576	XLOC_000646	XLOC_002247	XLOC_000485	XLOC_000535	XLOC_002015	XLOC_001700	XLOC_001167	XLOC_086708
XLOC_000581	XLOC_000653	XLOC_002259	XLOC_000486	XLOC_000545	XLOC_002077	XLOC_001719	XLOC_001181	XLOC_086767
XLOC_000585	XLOC_000720	XLOC_002331	XLOC_000498	XLOC_000581	XLOC_002078	XLOC_001838	XLOC_001182	XLOC_087536
XLOC_000587	XLOC_000721	XLOC_002346	XLOC_000509	XLOC_000585	XLOC_002215	XLOC_002038	XLOC_001183	XLOC_088678
XLOC_000597	XLOC_000728	XLOC_002347	XLOC_000521	XLOC_000587	XLOC_002216	XLOC_002055	XLOC_001187	XLOC_090785
XLOC_000622	XLOC_000754	XLOC_002352	XLOC_000522	XLOC_000598	XLOC_002217	XLOC_002056	XLOC_001253	Gh_A01G0074
XLOC_000625	XLOC_000831	XLOC_002358	XLOC_000545	XLOC_000620	XLOC_002220	XLOC_002100	XLOC_001255	Gh_A01G0083
XLOC_000628	XLOC_000841	XLOC_002384	XLOC_000576	XLOC_000622	XLOC_002227	XLOC_002204	XLOC_001260	Gh_A01G0224
XLOC_000637	XLOC_000874	XLOC_002426	XLOC_000581	XLOC_000626	XLOC_002259	XLOC_002215	XLOC_001276	Gh_A01G0269
XLOC_000638	XLOC_000909	XLOC_002429	XLOC_000585	XLOC_000639	XLOC_002260	XLOC_002220	XLOC_001341	Gh_A01G0348
XLOC_000639	XLOC_001069	XLOC_002437	XLOC_000587	XLOC_000646	XLOC_002266	XLOC_002227	XLOC_001397	Gh_A01G0709
XLOC_000653	XLOC_001113	XLOC_002438	XLOC_000618	XLOC_000653	XLOC_002267	XLOC_002244	XLOC_001435	Gh_A01G1245
XLOC_000670	XLOC_001167	XLOC_002448	XLOC_000620	XLOC_000674	XLOC_002268	XLOC_002260	XLOC_001497	Gh_A01G1305
XLOC_000674	XLOC_001181	XLOC_002454	XLOC_000622	XLOC_000681	XLOC_002304	XLOC_002264	XLOC_001526	Gh_A01G1436
XLOC_000677	XLOC_001182	XLOC_002456	XLOC_000626	XLOC_000682	XLOC_002307	XLOC_002265	XLOC_001598	Gh_A01G1443
XLOC_000681	XLOC_001185	XLOC_002518	XLOC_000628	XLOC_000706	XLOC_002347	XLOC_002270	XLOC_001638	Gh_A01G1712
XLOC_000706	XLOC_001187	XLOC_002710	XLOC_000638	XLOC_000721	XLOC_002352	XLOC_002327	XLOC_001700	Gh_A01G1739
XLOC_000720	XLOC_001253	XLOC_002724	XLOC_000639	XLOC_000767	XLOC_002358	XLOC_002333	XLOC_001701	Gh_A02G0236
XLOC_000721	XLOC_001255	XLOC_002805	XLOC_000646	XLOC_000802	XLOC_002391	XLOC_002339	XLOC_001719	Gh_A02G0381
XLOC_000754	XLOC_001341	XLOC_002836	XLOC_000653	XLOC_000827	XLOC_002417	XLOC_002359	XLOC_001747	Gh_A02G0841
XLOC_000789	XLOC_001403	XLOC_002883	XLOC_000674	XLOC_000831	XLOC_002430	XLOC_002378	XLOC_001801	Gh_A02G1024
XLOC_000802	XLOC_001470	XLOC_002898	XLOC_000681	XLOC_000851	XLOC_002434	XLOC_002406	XLOC_001838	Gh_A02G1119
XLOC_000831	XLOC_001493	XLOC_002920	XLOC_000706	XLOC_000874	XLOC_002451	XLOC_002414	XLOC_001882	Gh_A02G1344
XLOC_000841	XLOC_001513	XLOC_002977	XLOC_000713	XLOC_000878	XLOC_002456	XLOC_002433	XLOC_001953	Gh_A02G1681
XLOC_000843	XLOC_001526	XLOC_003073	XLOC_000721	XLOC_000882	XLOC_002526	XLOC_002446	XLOC_001965	Gh_A03G0046
XLOC_000874	XLOC_001533	XLOC_003157	XLOC_000758	XLOC_000896	XLOC_002581	XLOC_002452	XLOC_002016	Gh_A03G0359
XLOC_000875	XLOC_001539	XLOC_003184	XLOC_000802	XLOC_000897	XLOC_002660	XLOC_002518	XLOC_002055	Gh_A03G0439
XLOC_000878	XLOC_001598	XLOC_003192	XLOC_000827	XLOC_000909	XLOC_002757	XLOC_002531	XLOC_002056	Gh_A03G0503
XLOC_000909	XLOC_001638	XLOC_003216	XLOC_000831	XLOC_000945	XLOC_002805	XLOC_002710	XLOC_002100	Gh_A03G1585
XLOC_000995	XLOC_001664	XLOC_003586	XLOC_000834	XLOC_000995	XLOC_002836	XLOC_002784	XLOC_002204	Gh_A03G1723
XLOC_001069	XLOC_001678	XLOC_003648	XLOC_000851	XLOC_001069	XLOC_002898	XLOC_002818	XLOC_002212	Gh_A03G2147
XLOC_001111	XLOC_001701	XLOC_003765	XLOC_000874	XLOC_001113	XLOC_003009	XLOC_002836	XLOC_002214	Gh_A03G2171
XLOC_001112	XLOC_001719	XLOC_003776	XLOC_000878	XLOC_001181	XLOC_003054	XLOC_002898	XLOC_002215	Gh_A04G0365
XLOC_001113	XLOC_001747	XLOC_003849	XLOC_000897	XLOC_001182	XLOC_003192	XLOC_002970	XLOC_002216	Gh_A04G0378
XLOC_001167	XLOC_001752	XLOC_004004	XLOC_000909	XLOC_001183	XLOC_003309	XLOC_003054	XLOC_002220	Gh_A04G0483
XLOC_001181	XLOC_001876	XLOC_004058	XLOC_000913	XLOC_001185	XLOC_003310	XLOC_003073	XLOC_002221	Gh_A04G0629
XLOC_001182	XLOC_001877	XLOC_004202	XLOC_000914	XLOC_001187	XLOC_003582	XLOC_003126	XLOC_002227	Gh_A04G0832
XLOC_001185	XLOC_001882	XLOC_004222	XLOC_000945	XLOC_001215	XLOC_003757	XLOC_003187	XLOC_002230	Gh_A04G1295
XLOC_001187	XLOC_001996	XLOC_004343	XLOC_000995	XLOC_001253	XLOC_004214	XLOC_003194	XLOC_002234	Gh_A05G0154
XLOC_001253	XLOC_002055	XLOC_004367	XLOC_001069	XLOC_001255	XLOC_004222	XLOC_003195	XLOC_002244	Gh_A05G0245
XLOC_001255	XLOC_002056	XLOC_004380	XLOC_001113	XLOC_001257	XLOC_004353	XLOC_003216	XLOC_002245	Gh_A05G0552
XLOC_001260	XLOC_002100	XLOC_004410	XLOC_001181	XLOC_001260	XLOC_004369	XLOC_003582	XLOC_002246	Gh_A05G0827
XLOC_001265	XLOC_002129	XLOC_004418	XLOC_001182	XLOC_001303	XLOC_004380	XLOC_003648	XLOC_002249	Gh_A05G1171
XLOC_001277	XLOC_002204	XLOC_004440	XLOC_001183	XLOC_001312	XLOC_004428	XLOC_003687	XLOC_002264	Gh_A05G1261
XLOC_001291	XLOC_002206	XLOC_004448	XLOC_001185	XLOC_001332	XLOC_004444	XLOC_003693	XLOC_002265	Gh_A05G1347
XLOC_001341	XLOC_002216	XLOC_004474	XLOC_001187	XLOC_001341	XLOC_004445	XLOC_003754	XLOC_002270	Gh_A05G1424
XLOC_001403	XLOC_002220	XLOC_004498	XLOC_001215	XLOC_001355	XLOC_004462	XLOC_003776	XLOC_002272	Gh_A05G1432
XLOC_001470	XLOC_002228	XLOC_004537	XLOC_001253	XLOC_001403	XLOC_004498	XLOC_003809	XLOC_002290	Gh_A05G1647
XLOC_001497	XLOC_002230	XLOC_004579	XLOC_001255	XLOC_001429	XLOC_004524	XLOC_004024	XLOC_002292	Gh_A05G1778
XLOC_001513	XLOC_002244	XLOC_004670	XLOC_001257	XLOC_001435	XLOC_004579	XLOC_004242	XLOC_002327	Gh_A05G1924
XLOC_001526	XLOC_002245	XLOC_004708	XLOC_001258	XLOC_001526	XLOC_004670	XLOC_004372	XLOC_002329	Gh_A05G2100
XLOC_001533	XLOC_002249	XLOC_004787	XLOC_001260	XLOC_001528	XLOC_004676	XLOC_004402	XLOC_002330	Gh_A05G2438
XLOC_001539	XLOC_002259	XLOC_004794	XLOC_001276	XLOC_001533	XLOC_004708	XLOC_004403	XLOC_002333	Gh_A05G3239
XLOC_001598	XLOC_002260	XLOC_004852	XLOC_001291	XLOC_001539	XLOC_004909	XLOC_004404	XLOC_002338	Gh_A05G3386
XLOC_001620	XLOC_002265	XLOC_004909	XLOC_001303	XLOC_001553	XLOC_004946	XLOC_004442	XLOC_002339	Gh_A05G3489
XLOC_001626	XLOC_002269	XLOC_004962	XLOC_001328	XLOC_001598	XLOC_004952	XLOC_004444	XLOC_002352	Gh_A05G3491
XLOC_001638	XLOC_002272	XLOC_005041	XLOC_001332	XLOC_001616	XLOC_005003	XLOC_004463	XLOC_002357	Gh_A05G3949
XLOC_001648	XLOC_002290	XLOC_005057	XLOC_001341	XLOC_001626	XLOC_005267	XLOC_004852	XLOC_002359	Gh_A06G0183
XLOC_001649	XLOC_002292	XLOC_005083	XLOC_001348	XLOC_001638	XLOC_005365	XLOC_004886	XLOC_002375	Gh_A06G0439
XLOC_001658	XLOC_002300	XLOC_005104	XLOC_001355	XLOC_001643	XLOC_005555	XLOC_004952	XLOC_002383	Gh_A06G0997
XLOC_001664	XLOC_002326	XLOC_005109	XLOC_001403	XLOC_001658	XLOC_005750	XLOC_004994	XLOC_002388	Gh_A06G1161
XLOC_001678	XLOC_002327	XLOC_005119	XLOC_001404	XLOC_001664	XLOC_005779	XLOC_005234	XLOC_002399	Gh_A06G1226
XLOC_001701	XLOC_002329	XLOC_005146	XLOC_001411	XLOC_001666	XLOC_005964	XLOC_005267	XLOC_002422	Gh_A06G1602
XLOC_001719	XLOC_002333	XLOC_005200	XLOC_001429	XLOC_001687	XLOC_006150	XLOC_005483	XLOC_002433	Gh_A07G0195
XLOC_001723	XLOC_002334	XLOC_005212	XLOC_001435	XLOC_001700	XLOC_006359	XLOC_005489	XLOC_002446	Gh_A07G0210
XLOC_001747	XLOC_002337	XLOC_005234	XLOC_001448	XLOC_001701	XLOC_006392	XLOC_005608	XLOC_002451	Gh_A07G0401
XLOC_001814	XLOC_002339	XLOC_005237	XLOC_001470	XLOC_001719	XLOC_006470	XLOC_005714	XLOC_002452	Gh_A07G0471
XLOC_001833	XLOC_002348	XLOC_005245	XLOC_001497	XLOC_001747	XLOC_006641	XLOC_005754	XLOC_002457	Gh_A07G0650
XLOC_001841	XLOC_002353	XLOC_005365	XLOC_001518	XLOC_001752	XLOC_006656	XLOC_005779	XLOC_002518	Gh_A07G1108
XLOC_001844	XLOC_002357	XLOC_005555	XLOC_001526	XLOC_001787	XLOC_006672	XLOC_005848	XLOC_002531	Gh_A07G1165
XLOC_001876	XLOC_002363	XLOC_005776	XLOC_001533	XLOC_001811	XLOC_006696	XLOC_005859	XLOC_002757	Gh_A07G1871
XLOC_001877	XLOC_002375	XLOC_005842	XLOC_001539	XLOC_001817	XLOC_006706	XLOC_005869	XLOC_002784	Gh_A07G2024
XLOC_001882	XLOC_002380	XLOC_005902	XLOC_001553	XLOC_001826	XLOC_006707	XLOC_005917	XLOC_002818	Gh_A07G2349
XLOC_001892	XLOC_002383	XLOC_005908	XLOC_001598	XLOC_001833	XLOC_006744	XLOC_005954	XLOC_002834	Gh_A08G0627
XLOC_001942	XLOC_002384	XLOC_005964	XLOC_001616	XLOC_001844	XLOC_006747	XLOC_005964	XLOC_002836	Gh_A08G1294
XLOC_001947	XLOC_002385	XLOC_005999	XLOC_001620	XLOC_001876	XLOC_006752	XLOC_005968	XLOC_002898	Gh_A08G1477
XLOC_001983	XLOC_002386	XLOC_006037	XLOC_001626	XLOC_001881	XLOC_006760	XLOC_005978	XLOC_002957	Gh_A08G1593
XLOC_001985	XLOC_002388	XLOC_006150	XLOC_001638	XLOC_001882	XLOC_006777	XLOC_005991	XLOC_002970	Gh_A08G1604
XLOC_001996	XLOC_002398	XLOC_006305	XLOC_001658	XLOC_001942	XLOC_006783	XLOC_006194	XLOC_003054	Gh_A08G1938
XLOC_002038	XLOC_002403	XLOC_006351	XLOC_001664	XLOC_001947	XLOC_006824	XLOC_006219	XLOC_003073	Gh_A08G2105
XLOC_002055	XLOC_002405	XLOC_006359	XLOC_001666	XLOC_001983	XLOC_006838	XLOC_006225	XLOC_003126	Gh_A08G2381
XLOC_002056	XLOC_002423	XLOC_006365	XLOC_001687	XLOC_001985	XLOC_006844	XLOC_006365	XLOC_003158	Gh_A09G0036
XLOC_002077	XLOC_002427	XLOC_006402	XLOC_001701	XLOC_001996	XLOC_006846	XLOC_006635	XLOC_003185	Gh_A09G0478
XLOC_002078	XLOC_002428	XLOC_006470	XLOC_001719	XLOC_002038	XLOC_006883	XLOC_006651	XLOC_003187	Gh_A09G0630
XLOC_002100	XLOC_002431	XLOC_006641	XLOC_001723	XLOC_002055	XLOC_007047	XLOC_006662	XLOC_003194	Gh_A09G0764
XLOC_002129	XLOC_002433	XLOC_006656	XLOC_001747	XLOC_002056	XLOC_007061	XLOC_006672	XLOC_003195	Gh_A09G1126
XLOC_002188	XLOC_002434	XLOC_006660	XLOC_001787	XLOC_002100	XLOC_007203	XLOC_006684	XLOC_003216	Gh_A09G1312
XLOC_002204	XLOC_002437	XLOC_006672	XLOC_001811	XLOC_002129	XLOC_007421	XLOC_006687	XLOC_003251	Gh_A09G1353
XLOC_002206	XLOC_002438	XLOC_006678	XLOC_001817	XLOC_002204	XLOC_007739	XLOC_006698	XLOC_003273	Gh_A09G1509
XLOC_002216	XLOC_002439	XLOC_006695	XLOC_001838	XLOC_002206	XLOC_008088	XLOC_006699	XLOC_003282	Gh_A09G1528
XLOC_002220	XLOC_002446	XLOC_006697	XLOC_001844	XLOC_002207	XLOC_008114	XLOC_006704	XLOC_003391	Gh_A09G1529
XLOC_002222	XLOC_002449	XLOC_006700	XLOC_001876	XLOC_002213	XLOC_008157	XLOC_006727	XLOC_003582	Gh_A09G1878
XLOC_002224	XLOC_002451	XLOC_006709	XLOC_001877	XLOC_002215	XLOC_008177	XLOC_006737	XLOC_003590	Gh_A09G2303
XLOC_002235	XLOC_002529	XLOC_006712	XLOC_001881	XLOC_002216	XLOC_008342	XLOC_006739	XLOC_003647	Gh_A10G0060
XLOC_002245	XLOC_002531	XLOC_006733	XLOC_001882	XLOC_002217	XLOC_008353	XLOC_006757	XLOC_003648	Gh_A10G0061
XLOC_002247	XLOC_002660	XLOC_006747	XLOC_001936	XLOC_002218	XLOC_008374	XLOC_006760	XLOC_003687	Gh_A10G0299
XLOC_002249	XLOC_002673	XLOC_006788	XLOC_001942	XLOC_002220	XLOC_008377	XLOC_006772	XLOC_003693	Gh_A10G0327
XLOC_002260	XLOC_002692	XLOC_006804	XLOC_001947	XLOC_002228	XLOC_008381	XLOC_006778	XLOC_003776	Gh_A10G0567
XLOC_002263	XLOC_002710	XLOC_006816	XLOC_001965	XLOC_002230	XLOC_008382	XLOC_006782	XLOC_003809	Gh_A10G1006
XLOC_002264	XLOC_002784	XLOC_006817	XLOC_001968	XLOC_002231	XLOC_008389	XLOC_006824	XLOC_003827	Gh_A10G1382
XLOC_002265	XLOC_002805	XLOC_006824	XLOC_001983	XLOC_002233	XLOC_008395	XLOC_006828	XLOC_003838	Gh_A10G1518
XLOC_002266	XLOC_002818	XLOC_006999	XLOC_001985	XLOC_002234	XLOC_008430	XLOC_006832	XLOC_004143	Gh_A10G1925
XLOC_002269	XLOC_002834	XLOC_007043	XLOC_001986	XLOC_002236	XLOC_008437	XLOC_006852	XLOC_004151	Gh_A10G2108
XLOC_002271	XLOC_002883	XLOC_007056	XLOC_001996	XLOC_002243	XLOC_008441	XLOC_006853	XLOC_004202	Gh_A10G2186
XLOC_002272	XLOC_002897	XLOC_007134	XLOC_002008	XLOC_002244	XLOC_008454	XLOC_006854	XLOC_004242	Gh_A11G0090
XLOC_002275	XLOC_002898	XLOC_007182	XLOC_002015	XLOC_002245	XLOC_008458	XLOC_006858	XLOC_004342	Gh_A11G0434
XLOC_002282	XLOC_002919	XLOC_007183	XLOC_002038	XLOC_002247	XLOC_008460	XLOC_006891	XLOC_004343	Gh_A11G0455
XLOC_002290	XLOC_002923	XLOC_007203	XLOC_002055	XLOC_002249	XLOC_008472	XLOC_006926	XLOC_004345	Gh_A11G0589
XLOC_002292	XLOC_002944	XLOC_007334	XLOC_002056	XLOC_002250	XLOC_008500	XLOC_006936	XLOC_004352	Gh_A11G0831
XLOC_002298	XLOC_002970	XLOC_007466	XLOC_002077	XLOC_002259	XLOC_008812	XLOC_006947	XLOC_004367	Gh_A11G0985
XLOC_002299	XLOC_003009	XLOC_007590	XLOC_002078	XLOC_002260	XLOC_009081	XLOC_006983	XLOC_004372	Gh_A11G1410
XLOC_002300	XLOC_003054	XLOC_007591	XLOC_002100	XLOC_002262	XLOC_009104	XLOC_007041	XLOC_004402	Gh_A11G1510
XLOC_002309	XLOC_003057	XLOC_007593	XLOC_002111	XLOC_002263	XLOC_009304	XLOC_007047	XLOC_004403	Gh_A11G1706
XLOC_002316	XLOC_003063	XLOC_007668	XLOC_002129	XLOC_002264	XLOC_009346	XLOC_007087	XLOC_004404	Gh_A11G1803
XLOC_002326	XLOC_003073	XLOC_007717	XLOC_002204	XLOC_002265	XLOC_009514	XLOC_007178	XLOC_004405	Gh_A11G2206
XLOC_002327	XLOC_003118	XLOC_007739	XLOC_002206	XLOC_002267	XLOC_009697	XLOC_007300	XLOC_004411	Gh_A11G2625
XLOC_002328	XLOC_003122	XLOC_008085	XLOC_002213	XLOC_002268	XLOC_009705	XLOC_007320	XLOC_004422	Gh_A11G2702
XLOC_002329	XLOC_003138	XLOC_008177	XLOC_002216	XLOC_002269	XLOC_009726	XLOC_007402	XLOC_004435	Gh_A11G2742
XLOC_002330	XLOC_003161	XLOC_008201	XLOC_002220	XLOC_002272	XLOC_009745	XLOC_007466	XLOC_004442	Gh_A11G2936
XLOC_002331	XLOC_003181	XLOC_008312	XLOC_002224	XLOC_002280	XLOC_009748	XLOC_007477	XLOC_004443	Gh_A12G0033
XLOC_002333	XLOC_003185	XLOC_008361	XLOC_002225	XLOC_002285	XLOC_009767	XLOC_007685	XLOC_004444	Gh_A12G0369
XLOC_002337	XLOC_003187	XLOC_008374	XLOC_002227	XLOC_002292	XLOC_009809	XLOC_007739	XLOC_004458	Gh_A12G0403
XLOC_002339	XLOC_003192	XLOC_008384	XLOC_002228	XLOC_002297	XLOC_009954	XLOC_007761	XLOC_004463	Gh_A12G0549
XLOC_002342	XLOC_003194	XLOC_008388	XLOC_002231	XLOC_002298	XLOC_010021	XLOC_007931	XLOC_004472	Gh_A12G1255
XLOC_002346	XLOC_003195	XLOC_008389	XLOC_002236	XLOC_002302	XLOC_010105	XLOC_008074	XLOC_004481	Gh_A12G1558
XLOC_002347	XLOC_003216	XLOC_008390	XLOC_002240	XLOC_002310	XLOC_010300	XLOC_008077	XLOC_004517	Gh_A12G1700
XLOC_002348	XLOC_003282	XLOC_008404	XLOC_002244	XLOC_002311	XLOC_010481	XLOC_008099	XLOC_004525	Gh_A12G1788
XLOC_002352	XLOC_003391	XLOC_008408	XLOC_002245	XLOC_002318	XLOC_010695	XLOC_008140	XLOC_004567	Gh_A12G1808
XLOC_002355	XLOC_003398	XLOC_008409	XLOC_002247	XLOC_002322	XLOC_010712	XLOC_008253	XLOC_004739	Gh_A12G2341
XLOC_002357	XLOC_003400	XLOC_008417	XLOC_002249	XLOC_002327	XLOC_010891	XLOC_008342	XLOC_004787	Gh_A12G2559
XLOC_002358	XLOC_003433	XLOC_008431	XLOC_002250	XLOC_002329	XLOC_011029	XLOC_008345	XLOC_004824	Gh_A13G0050
XLOC_002363	XLOC_003582	XLOC_008433	XLOC_002259	XLOC_002330	XLOC_011227	XLOC_008374	XLOC_004847	Gh_A13G0130
XLOC_002370	XLOC_003590	XLOC_008441	XLOC_002260	XLOC_002334	XLOC_011460	XLOC_008380	XLOC_004869	Gh_A13G0251
XLOC_002375	XLOC_003621	XLOC_008449	XLOC_002261	XLOC_002339	XLOC_011691	XLOC_008398	XLOC_004886	Gh_A13G1120
XLOC_002376	XLOC_003648	XLOC_008497	XLOC_002262	XLOC_002341	XLOC_011714	XLOC_008403	XLOC_004928	Gh_A13G1125
XLOC_002380	XLOC_003687	XLOC_008500	XLOC_002263	XLOC_002347	XLOC_011735	XLOC_008416	XLOC_004952	Gh_A13G1207
XLOC_002383	XLOC_003754	XLOC_008582	XLOC_002264	XLOC_002350	XLOC_011767	XLOC_008418	XLOC_004962	Gh_A13G2341
XLOC_002385	XLOC_003757	XLOC_009101	XLOC_002265	XLOC_002357	XLOC_011889	XLOC_008434	XLOC_005003	Gh_A13G2342
XLOC_002386	XLOC_003760	XLOC_009327	XLOC_002266	XLOC_002363	XLOC_012066	XLOC_008467	XLOC_005054	Gh_D01G0074
XLOC_002403	XLOC_003764	XLOC_009445	XLOC_002269	XLOC_002364	XLOC_012116	XLOC_008470	XLOC_005071	Gh_D01G0084
XLOC_002413	XLOC_003809	XLOC_009733	XLOC_002272	XLOC_002369	XLOC_012120	XLOC_008472	XLOC_005193	Gh_D01G0264
XLOC_002414	XLOC_003838	XLOC_009776	XLOC_002279	XLOC_002373	XLOC_012129	XLOC_008481	XLOC_005216	Gh_D01G0727
XLOC_002423	XLOC_003840	XLOC_009811	XLOC_002282	XLOC_002375	XLOC_012197	XLOC_008485	XLOC_005234	Gh_D01G1450
XLOC_002426	XLOC_003947	XLOC_009845	XLOC_002285	XLOC_002383	XLOC_012229	XLOC_008517	XLOC_005267	Gh_D01G1963
XLOC_002427	XLOC_004003	XLOC_009893	XLOC_002292	XLOC_002384	XLOC_012240	XLOC_009448	XLOC_005297	Gh_D01G2168
XLOC_002429	XLOC_004024	XLOC_009954	XLOC_002297	XLOC_002386	XLOC_012384	XLOC_009466	XLOC_005328	Gh_D01G2169
XLOC_002433	XLOC_004060	XLOC_010171	XLOC_002298	XLOC_002388	XLOC_012390	XLOC_009584	XLOC_005483	Gh_D01G2204
XLOC_002434	XLOC_004143	XLOC_010208	XLOC_002302	XLOC_002390	XLOC_012392	XLOC_009601	XLOC_005489	Gh_D01G2263
XLOC_002442	XLOC_004151	XLOC_010574	XLOC_002307	XLOC_002392	XLOC_012406	XLOC_009999	XLOC_005555	Gh_D01G2343
XLOC_002444	XLOC_004242	XLOC_010930	XLOC_002309	XLOC_002403	XLOC_012414	XLOC_010110	XLOC_005608	Gh_D02G0213
XLOC_002446	XLOC_004344	XLOC_011062	XLOC_002310	XLOC_002406	XLOC_012425	XLOC_010125	XLOC_005620	Gh_D02G0304
XLOC_002448	XLOC_004352	XLOC_011227	XLOC_002311	XLOC_002407	XLOC_012466	XLOC_010253	XLOC_005714	Gh_D02G0891
XLOC_002449	XLOC_004378	XLOC_011460	XLOC_002327	XLOC_002408	XLOC_012505	XLOC_010300	XLOC_005754	Gh_D02G1200
XLOC_002451	XLOC_004380	XLOC_011548	XLOC_002329	XLOC_002413	XLOC_012511	XLOC_010569	XLOC_005779	Gh_D02G1473
XLOC_002453	XLOC_004383	XLOC_011650	XLOC_002330	XLOC_002417	XLOC_012523	XLOC_010584	XLOC_005837	Gh_D02G1656
XLOC_002456	XLOC_004402	XLOC_011691	XLOC_002333	XLOC_002418	XLOC_012533	XLOC_010811	XLOC_005848	Gh_D02G1793
XLOC_002457	XLOC_004410	XLOC_011767	XLOC_002334	XLOC_002428	XLOC_012546	XLOC_010871	XLOC_005859	Gh_D02G2034
XLOC_002518	XLOC_004413	XLOC_011778	XLOC_002339	XLOC_002429	XLOC_012548	XLOC_011078	XLOC_005917	Gh_D02G2156
XLOC_002529	XLOC_004422	XLOC_011779	XLOC_002341	XLOC_002433	XLOC_012562	XLOC_011125	XLOC_005954	Gh_D03G0479
XLOC_002531	XLOC_004427	XLOC_011937	XLOC_002350	XLOC_002434	XLOC_012563	XLOC_011143	XLOC_005962	Gh_D03G0541
XLOC_002660	XLOC_004434	XLOC_011939	XLOC_002352	XLOC_002435	XLOC_012579	XLOC_011226	XLOC_005964	Gh_D03G1116
XLOC_002692	XLOC_004443	XLOC_011941	XLOC_002357	XLOC_002437	XLOC_012591	XLOC_011461	XLOC_005968	Gh_D03G1128
XLOC_002718	XLOC_004444	XLOC_011963	XLOC_002363	XLOC_002438	XLOC_012594	XLOC_011611	XLOC_005978	Gh_D03G1194
XLOC_002724	XLOC_004453	XLOC_012116	XLOC_002370	XLOC_002442	XLOC_012602	XLOC_011615	XLOC_005991	Gh_D04G0762
XLOC_002757	XLOC_004458	XLOC_012119	XLOC_002375	XLOC_002444	XLOC_012603	XLOC_011756	XLOC_006135	Gh_D04G0953
XLOC_002784	XLOC_004463	XLOC_012120	XLOC_002386	XLOC_002446	XLOC_012608	XLOC_011762	XLOC_006194	Gh_D04G1049
XLOC_002818	XLOC_004472	XLOC_012129	XLOC_002388	XLOC_002449	XLOC_012617	XLOC_011941	XLOC_006225	Gh_D04G1090
XLOC_002830	XLOC_004481	XLOC_012374	XLOC_002390	XLOC_002451	XLOC_012625	XLOC_012019	XLOC_006350	Gh_D04G1332
XLOC_002834	XLOC_004485	XLOC_012406	XLOC_002403	XLOC_002452	XLOC_012636	XLOC_012049	XLOC_006365	Gh_D04G1924
XLOC_002836	XLOC_004486	XLOC_012413	XLOC_002405	XLOC_002456	XLOC_012638	XLOC_012060	XLOC_006632	Gh_D05G0079
XLOC_002846	XLOC_004494	XLOC_012414	XLOC_002406	XLOC_002458	XLOC_012657	XLOC_012066	XLOC_006635	Gh_D05G0358
XLOC_002862	XLOC_004497	XLOC_012415	XLOC_002407	XLOC_002518	XLOC_012734	XLOC_012114	XLOC_006646	Gh_D05G0683
XLOC_002874	XLOC_004504	XLOC_012417	XLOC_002413	XLOC_002526	XLOC_012741	XLOC_012116	XLOC_006651	Gh_D05G0860
XLOC_002897	XLOC_004507	XLOC_012419	XLOC_002429	XLOC_002529	XLOC_012749	XLOC_012119	XLOC_006662	Gh_D05G1348
XLOC_002898	XLOC_004510	XLOC_012426	XLOC_002430	XLOC_002531	XLOC_012753	XLOC_012120	XLOC_006667	Gh_D05G1429
XLOC_002919	XLOC_004514	XLOC_012427	XLOC_002433	XLOC_002552	XLOC_012768	XLOC_012384	XLOC_006671	Gh_D05G1596
XLOC_002920	XLOC_004517	XLOC_012451	XLOC_002434	XLOC_002581	XLOC_012808	XLOC_012410	XLOC_006672	Gh_D05G1605
XLOC_002923	XLOC_004523	XLOC_012459	XLOC_002435	XLOC_002598	XLOC_012818	XLOC_012411	XLOC_006684	Gh_D05G1774
XLOC_002944	XLOC_004527	XLOC_012463	XLOC_002436	XLOC_002660	XLOC_013287	XLOC_012425	XLOC_006687	Gh_D05G1836
XLOC_002957	XLOC_004567	XLOC_012470	XLOC_002442	XLOC_002673	XLOC_013296	XLOC_012434	XLOC_006693	Gh_D05G2354
XLOC_002970	XLOC_004697	XLOC_012471	XLOC_002444	XLOC_002692	XLOC_013387	XLOC_012449	XLOC_006698	Gh_D05G2589
XLOC_002977	XLOC_004778	XLOC_012482	XLOC_002446	XLOC_002710	XLOC_013562	XLOC_012475	XLOC_006699	Gh_D05G2650
XLOC_003009	XLOC_004787	XLOC_012493	XLOC_002448	XLOC_002784	XLOC_013651	XLOC_012478	XLOC_006703	Gh_D05G2705
XLOC_003054	XLOC_004808	XLOC_012497	XLOC_002449	XLOC_002800	XLOC_013696	XLOC_012479	XLOC_006704	Gh_D05G2709
XLOC_003057	XLOC_004812	XLOC_012509	XLOC_002451	XLOC_002805	XLOC_013715	XLOC_012505	XLOC_006706	Gh_D05G3148
XLOC_003063	XLOC_004847	XLOC_012522	XLOC_002452	XLOC_002818	XLOC_013900	XLOC_012533	XLOC_006727	Gh_D05G3507
XLOC_003073	XLOC_004852	XLOC_012523	XLOC_002458	XLOC_002830	XLOC_014002	XLOC_012543	XLOC_006737	Gh_D06G0077
XLOC_003076	XLOC_004869	XLOC_012532	XLOC_002518	XLOC_002832	XLOC_014159	XLOC_012544	XLOC_006739	Gh_D06G0164
XLOC_003110	XLOC_004886	XLOC_012539	XLOC_002529	XLOC_002834	XLOC_014313	XLOC_012554	XLOC_006757	Gh_D06G0825
XLOC_003118	XLOC_004981	XLOC_012547	XLOC_002531	XLOC_002862	XLOC_014316	XLOC_012580	XLOC_006758	Gh_D06G1188
XLOC_003122	XLOC_004994	XLOC_012552	XLOC_002552	XLOC_002874	XLOC_014331	XLOC_012596	XLOC_006760	Gh_D06G1546
XLOC_003138	XLOC_005003	XLOC_012562	XLOC_002598	XLOC_002898	XLOC_014454	XLOC_012614	XLOC_006772	Gh_D06G1593
XLOC_003157	XLOC_005007	XLOC_012563	XLOC_002660	XLOC_002919	XLOC_014483	XLOC_012621	XLOC_006776	Gh_D06G1742
XLOC_003158	XLOC_005054	XLOC_012579	XLOC_002662	XLOC_002923	XLOC_014535	XLOC_012626	XLOC_006778	Gh_D06G2182
XLOC_003161	XLOC_005058	XLOC_012582	XLOC_002673	XLOC_002944	XLOC_014700	XLOC_012636	XLOC_006782	Gh_D07G0070
XLOC_003174	XLOC_005060	XLOC_012591	XLOC_002680	XLOC_002947	XLOC_014728	XLOC_012657	XLOC_006804	Gh_D07G0380
XLOC_003181	XLOC_005074	XLOC_012593	XLOC_002692	XLOC_002960	XLOC_014838	XLOC_012661	XLOC_006815	Gh_D07G0466
XLOC_003184	XLOC_005083	XLOC_012609	XLOC_002710	XLOC_002970	XLOC_014843	XLOC_012710	XLOC_006824	Gh_D07G0502
XLOC_003185	XLOC_005119	XLOC_012629	XLOC_002718	XLOC_003009	XLOC_014845	XLOC_012724	XLOC_006828	Gh_D07G0698
XLOC_003187	XLOC_005167	XLOC_012637	XLOC_002724	XLOC_003054	XLOC_014861	XLOC_012731	XLOC_006832	Gh_D07G0727
XLOC_003192	XLOC_005193	XLOC_012638	XLOC_002741	XLOC_003057	XLOC_014864	XLOC_012749	XLOC_006845	Gh_D07G1090
XLOC_003195	XLOC_005201	XLOC_012666	XLOC_002757	XLOC_003063	XLOC_014892	XLOC_012753	XLOC_006852	Gh_D07G1197
XLOC_003216	XLOC_005216	XLOC_012677	XLOC_002784	XLOC_003073	XLOC_014947	XLOC_012769	XLOC_006853	Gh_D07G1264
XLOC_003238	XLOC_005263	XLOC_012718	XLOC_002818	XLOC_003076	XLOC_014950	XLOC_012770	XLOC_006854	Gh_D07G2244
XLOC_003251	XLOC_005267	XLOC_012734	XLOC_002832	XLOC_003122	XLOC_014982	XLOC_012782	XLOC_006858	Gh_D08G0391
XLOC_003273	XLOC_005297	XLOC_012752	XLOC_002834	XLOC_003126	XLOC_015010	XLOC_012796	XLOC_006861	Gh_D08G1230
XLOC_003282	XLOC_005489	XLOC_012753	XLOC_002836	XLOC_003138	XLOC_015016	XLOC_012810	XLOC_006862	Gh_D08G1701
XLOC_003310	XLOC_005608	XLOC_012780	XLOC_002846	XLOC_003158	XLOC_015017	XLOC_012918	XLOC_006865	Gh_D08G1902
XLOC_003391	XLOC_005693	XLOC_012795	XLOC_002862	XLOC_003161	XLOC_015021	XLOC_013033	XLOC_006883	Gh_D08G1960
XLOC_003397	XLOC_005714	XLOC_012938	XLOC_002874	XLOC_003181	XLOC_015028	XLOC_013046	XLOC_006891	Gh_D08G2171
XLOC_003398	XLOC_005754	XLOC_012983	XLOC_002897	XLOC_003185	XLOC_015030	XLOC_013070	XLOC_006926	Gh_D08G2475
XLOC_003399	XLOC_005795	XLOC_013033	XLOC_002898	XLOC_003187	XLOC_015036	XLOC_013219	XLOC_006935	Gh_D08G2680
XLOC_003400	XLOC_005814	XLOC_013042	XLOC_002919	XLOC_003190	XLOC_015044	XLOC_013256	XLOC_006936	Gh_D09G0471
XLOC_003433	XLOC_005837	XLOC_013070	XLOC_002920	XLOC_003192	XLOC_015051	XLOC_013265	XLOC_006947	Gh_D09G0628
XLOC_003438	XLOC_005848	XLOC_013195	XLOC_002923	XLOC_003195	XLOC_015056	XLOC_013308	XLOC_006953	Gh_D09G0765
XLOC_003582	XLOC_005859	XLOC_013230	XLOC_002944	XLOC_003216	XLOC_015162	XLOC_013387	XLOC_006983	Gh_D09G1130
XLOC_003590	XLOC_005926	XLOC_013287	XLOC_002959	XLOC_003238	XLOC_015591	XLOC_013437	XLOC_007046	Gh_D09G1300
XLOC_003617	XLOC_005954	XLOC_013289	XLOC_002960	XLOC_003251	XLOC_015598	XLOC_013458	XLOC_007047	Gh_D09G1353
XLOC_003621	XLOC_005964	XLOC_013296	XLOC_002970	XLOC_003273	XLOC_015633	XLOC_013633	XLOC_007056	Gh_D09G1546
XLOC_003687	XLOC_005991	XLOC_013303	XLOC_002977	XLOC_003278	XLOC_015677	XLOC_013894	XLOC_007095	Gh_D09G2051
XLOC_003754	XLOC_005993	XLOC_013382	XLOC_002987	XLOC_003282	XLOC_015769	XLOC_013896	XLOC_007105	Gh_D09G2073
XLOC_003760	XLOC_006135	XLOC_013452	XLOC_003054	XLOC_003391	XLOC_015779	XLOC_014145	XLOC_007300	Gh_D10G0066
XLOC_003764	XLOC_006143	XLOC_013591	XLOC_003057	XLOC_003398	XLOC_015903	XLOC_014260	XLOC_007320	Gh_D10G0069
XLOC_003765	XLOC_006156	XLOC_013943	XLOC_003073	XLOC_003400	XLOC_016018	XLOC_014272	XLOC_007384	Gh_D10G0167
XLOC_003766	XLOC_006172	XLOC_014002	XLOC_003118	XLOC_003433	XLOC_016130	XLOC_014383	XLOC_007394	Gh_D10G0333
XLOC_003776	XLOC_006182	XLOC_014168	XLOC_003122	XLOC_003485	XLOC_016149	XLOC_014392	XLOC_007466	Gh_D10G0369
XLOC_003809	XLOC_006186	XLOC_014201	XLOC_003126	XLOC_003515	XLOC_016183	XLOC_014395	XLOC_007477	Gh_D10G0607
XLOC_003827	XLOC_006189	XLOC_014243	XLOC_003138	XLOC_003517	XLOC_016290	XLOC_014415	XLOC_007574	Gh_D10G0943
XLOC_003838	XLOC_006195	XLOC_014313	XLOC_003158	XLOC_003568	XLOC_016498	XLOC_014473	XLOC_007634	Gh_D10G1036
XLOC_003840	XLOC_006225	XLOC_014325	XLOC_003161	XLOC_003580	XLOC_016730	XLOC_014509	XLOC_007739	Gh_D10G1082
XLOC_003863	XLOC_006226	XLOC_014331	XLOC_003181	XLOC_003582	XLOC_016799	XLOC_014655	XLOC_007761	Gh_D10G1214
XLOC_003909	XLOC_006240	XLOC_014395	XLOC_003184	XLOC_003590	XLOC_017029	XLOC_014678	XLOC_007827	Gh_D10G1429
XLOC_003947	XLOC_006337	XLOC_014415	XLOC_003185	XLOC_003598	XLOC_017258	XLOC_014771	XLOC_007903	Gh_D10G1540
XLOC_003949	XLOC_006342	XLOC_014435	XLOC_003187	XLOC_003617	XLOC_017277	XLOC_014845	XLOC_007931	Gh_D10G1893
XLOC_004003	XLOC_006350	XLOC_014454	XLOC_003190	XLOC_003621	XLOC_017364	XLOC_014861	XLOC_008068	Gh_D10G2385
XLOC_004004	XLOC_006359	XLOC_014570	XLOC_003195	XLOC_003648	XLOC_017430	XLOC_014875	XLOC_008074	Gh_D11G0213
XLOC_004024	XLOC_006365	XLOC_014619	XLOC_003216	XLOC_003687	XLOC_017516	XLOC_014877	XLOC_008077	Gh_D11G0502
XLOC_004033	XLOC_006376	XLOC_014864	XLOC_003238	XLOC_003754	XLOC_017534	XLOC_014881	XLOC_008088	Gh_D11G1009
XLOC_004058	XLOC_006435	XLOC_014876	XLOC_003251	XLOC_003757	XLOC_017536	XLOC_014897	XLOC_008099	Gh_D11G1863
XLOC_004060	XLOC_006469	XLOC_014897	XLOC_003256	XLOC_003764	XLOC_017554	XLOC_014905	XLOC_008100	Gh_D11G2467
XLOC_004065	XLOC_006635	XLOC_014898	XLOC_003258	XLOC_003776	XLOC_017567	XLOC_014936	XLOC_008114	Gh_D11G2659
XLOC_004091	XLOC_006646	XLOC_014903	XLOC_003282	XLOC_003809	XLOC_017568	XLOC_014937	XLOC_008119	Gh_D11G2874
XLOC_004143	XLOC_006651	XLOC_014904	XLOC_003308	XLOC_003827	XLOC_017575	XLOC_014946	XLOC_008140	Gh_D11G3041
XLOC_004151	XLOC_006655	XLOC_014918	XLOC_003309	XLOC_003838	XLOC_017577	XLOC_014966	XLOC_008223	Gh_D11G3231
XLOC_004161	XLOC_006667	XLOC_014950	XLOC_003397	XLOC_003949	XLOC_017636	XLOC_014980	XLOC_008253	Gh_D12G0099
XLOC_004202	XLOC_006668	XLOC_014958	XLOC_003398	XLOC_004024	XLOC_017644	XLOC_014989	XLOC_008320	Gh_D12G0566
XLOC_004222	XLOC_006669	XLOC_014964	XLOC_003400	XLOC_004060	XLOC_017653	XLOC_015020	XLOC_008325	Gh_D12G0576
XLOC_004242	XLOC_006679	XLOC_014969	XLOC_003433	XLOC_004065	XLOC_017654	XLOC_015031	XLOC_008330	Gh_D12G1244
XLOC_004250	XLOC_006680	XLOC_014971	XLOC_003438	XLOC_004066	XLOC_017657	XLOC_015032	XLOC_008332	Gh_D12G1686
XLOC_004339	XLOC_006684	XLOC_014986	XLOC_003485	XLOC_004091	XLOC_017687	XLOC_015034	XLOC_008342	Gh_D12G1759
XLOC_004340	XLOC_006687	XLOC_014992	XLOC_003515	XLOC_004121	XLOC_017694	XLOC_015040	XLOC_008344	Gh_D12G1856
XLOC_004343	XLOC_006693	XLOC_015014	XLOC_003517	XLOC_004127	XLOC_017731	XLOC_015321	XLOC_008345	Gh_D12G1955
XLOC_004344	XLOC_006698	XLOC_015018	XLOC_003569	XLOC_004143	XLOC_017758	XLOC_015395	XLOC_008364	Gh_D12G1979
XLOC_004360	XLOC_006699	XLOC_015026	XLOC_003580	XLOC_004151	XLOC_017760	XLOC_015458	XLOC_008366	Gh_D12G2369
XLOC_004372	XLOC_006703	XLOC_015036	XLOC_003582	XLOC_004161	XLOC_017768	XLOC_015466	XLOC_008374	Gh_D12G2370
XLOC_004374	XLOC_006704	XLOC_015045	XLOC_003590	XLOC_004200	XLOC_017915	XLOC_015572	XLOC_008385	Gh_D12G2415
XLOC_004380	XLOC_006707	XLOC_015056	XLOC_003593	XLOC_004201	XLOC_018047	XLOC_015632	XLOC_008387	Gh_D12G2638
XLOC_004396	XLOC_006710	XLOC_015162	XLOC_003598	XLOC_004202	XLOC_018059	XLOC_015633	XLOC_008389	Gh_D12G2787
XLOC_004397	XLOC_006724	XLOC_015395	XLOC_003615	XLOC_004242	XLOC_018070	XLOC_015635	XLOC_008394	Gh_D13G0060
XLOC_004401	XLOC_006740	XLOC_015429	XLOC_003617	XLOC_004250	XLOC_018119	XLOC_015643	XLOC_008398	Gh_D13G0195
XLOC_004402	XLOC_006742	XLOC_015467	XLOC_003621	XLOC_004338	XLOC_018295	XLOC_015677	XLOC_008399	Gh_D13G0680
XLOC_004412	XLOC_006750	XLOC_015552	XLOC_003648	XLOC_004339	XLOC_018339	XLOC_015716	XLOC_008403	Gh_D13G1396
XLOC_004413	XLOC_006752	XLOC_015591	XLOC_003687	XLOC_004342	XLOC_018456	XLOC_015783	XLOC_008418	Gh_D13G1898
XLOC_004422	XLOC_006755	XLOC_015598	XLOC_003693	XLOC_004343	XLOC_018548	XLOC_015878	XLOC_008432	Gh_D13G2157
XLOC_004423	XLOC_006757	XLOC_015635	XLOC_003754	XLOC_004344	XLOC_019196	XLOC_015881	XLOC_008433	Gh_D13G2160
XLOC_004431	XLOC_006758	XLOC_015779	XLOC_003764	XLOC_004353	XLOC_019301	XLOC_015895	XLOC_008434	Gh_D13G2412
XLOC_004433	XLOC_006762	XLOC_015860	XLOC_003776	XLOC_004360	XLOC_019322	XLOC_015896	XLOC_008438	Gh_D13G2458
XLOC_004434	XLOC_006771	XLOC_015912	XLOC_003809	XLOC_004367	XLOC_019550	XLOC_015903	XLOC_008450	Gh_Sca005023G04
XLOC_004440	XLOC_006776	XLOC_015972	XLOC_003827	XLOC_004370	XLOC_019681	XLOC_015977	XLOC_008460	Gh_Sca005812G01
XLOC_004443	XLOC_006778	XLOC_016027	XLOC_003838	XLOC_004371	XLOC_019706	XLOC_015985	XLOC_008465	Gh_Sca009545G02
XLOC_004444	XLOC_006792	XLOC_016130	XLOC_003863	XLOC_004372	XLOC_019728	XLOC_016003	XLOC_008470	Gh_Sca012883G01
XLOC_004448	XLOC_006805	XLOC_016168	XLOC_003895	XLOC_004374	XLOC_019805	XLOC_016052	XLOC_008472	Gh_Sca017622G01
XLOC_004453	XLOC_006815	XLOC_016183	XLOC_003949	XLOC_004378	XLOC_019925	XLOC_016151	XLOC_008479	Gh_Sca053244G01
XLOC_004458	XLOC_006824	XLOC_016198	XLOC_004004	XLOC_004380	XLOC_020260	XLOC_016215	XLOC_008481
XLOC_004463	XLOC_006832	XLOC_016290	XLOC_004024	XLOC_004383	XLOC_020271	XLOC_016289	XLOC_008485
XLOC_004472	XLOC_006838	XLOC_016586	XLOC_004033	XLOC_004391	XLOC_020292	XLOC_016373	XLOC_008497
XLOC_004474	XLOC_006844	XLOC_016957	XLOC_004042	XLOC_004394	XLOC_020324	XLOC_016416	XLOC_008517
XLOC_004481	XLOC_006852	XLOC_016999	XLOC_004060	XLOC_004395	XLOC_020337	XLOC_016694	XLOC_008682
XLOC_004485	XLOC_006858	XLOC_017019	XLOC_004065	XLOC_004402	XLOC_020356	XLOC_016701	XLOC_008790
XLOC_004486	XLOC_006859	XLOC_017077	XLOC_004066	XLOC_004408	XLOC_020358	XLOC_016775	XLOC_008812
XLOC_004494	XLOC_006863	XLOC_017175	XLOC_004094	XLOC_004410	XLOC_020389	XLOC_016842	XLOC_008923
XLOC_004498	XLOC_006878	XLOC_017226	XLOC_004121	XLOC_004413	XLOC_020400	XLOC_016844	XLOC_008957
XLOC_004500	XLOC_006879	XLOC_017270	XLOC_004127	XLOC_004419	XLOC_020416	XLOC_016972	XLOC_009081
XLOC_004502	XLOC_006891	XLOC_017375	XLOC_004143	XLOC_004427	XLOC_020419	XLOC_017010	XLOC_009082
XLOC_004507	XLOC_006902	XLOC_017392	XLOC_004151	XLOC_004431	XLOC_020428	XLOC_017115	XLOC_009101
XLOC_004513	XLOC_006935	XLOC_017515	XLOC_004200	XLOC_004433	XLOC_020564	XLOC_017131	XLOC_009104
XLOC_004514	XLOC_006947	XLOC_017516	XLOC_004201	XLOC_004434	XLOC_020681	XLOC_017152	XLOC_009117
XLOC_004517	XLOC_006953	XLOC_017523	XLOC_004202	XLOC_004435	XLOC_020898	XLOC_017175	XLOC_009346
XLOC_004523	XLOC_006967	XLOC_017524	XLOC_004222	XLOC_004439	XLOC_020982	XLOC_017183	XLOC_009448
XLOC_004527	XLOC_006983	XLOC_017534	XLOC_004234	XLOC_004442	XLOC_021066	XLOC_017272	XLOC_009466
XLOC_004537	XLOC_007021	XLOC_017602	XLOC_004242	XLOC_004443	XLOC_021086	XLOC_017276	XLOC_009514
XLOC_004567	XLOC_007038	XLOC_017606	XLOC_004250	XLOC_004444	XLOC_021264	XLOC_017277	XLOC_009584
XLOC_004579	XLOC_007042	XLOC_017609	XLOC_004338	XLOC_004449	XLOC_021271	XLOC_017351	XLOC_009601
XLOC_004618	XLOC_007047	XLOC_017629	XLOC_004342	XLOC_004453	XLOC_021647	XLOC_017393	XLOC_009627
XLOC_004670	XLOC_007056	XLOC_017644	XLOC_004343	XLOC_004457	XLOC_021688	XLOC_017430	XLOC_009642
XLOC_004708	XLOC_007095	XLOC_017649	XLOC_004344	XLOC_004458	XLOC_021766	XLOC_017512	XLOC_009706
XLOC_004778	XLOC_007105	XLOC_017653	XLOC_004360	XLOC_004463	XLOC_021785	XLOC_017521	XLOC_009809
XLOC_004784	XLOC_007145	XLOC_017654	XLOC_004362	XLOC_004467	XLOC_021852	XLOC_017523	XLOC_009843
XLOC_004787	XLOC_007147	XLOC_017674	XLOC_004366	XLOC_004476	XLOC_021875	XLOC_017533	XLOC_009951
XLOC_004794	XLOC_007162	XLOC_017714	XLOC_004367	XLOC_004478	XLOC_021975	XLOC_017535	XLOC_009999
XLOC_004808	XLOC_007182	XLOC_017722	XLOC_004369	XLOC_004481	XLOC_021976	XLOC_017549	XLOC_010002
XLOC_004847	XLOC_007183	XLOC_017724	XLOC_004370	XLOC_004486	XLOC_022041	XLOC_017550	XLOC_010056
XLOC_004909	XLOC_007264	XLOC_017755	XLOC_004371	XLOC_004497	XLOC_022125	XLOC_017560	XLOC_010080
XLOC_004952	XLOC_007301	XLOC_017760	XLOC_004372	XLOC_004498	XLOC_022408	XLOC_017567	XLOC_010084
XLOC_004981	XLOC_007320	XLOC_017768	XLOC_004374	XLOC_004507	XLOC_022509	XLOC_017578	XLOC_010108
XLOC_004994	XLOC_007346	XLOC_017770	XLOC_004383	XLOC_004512	XLOC_022894	XLOC_017590	XLOC_010110
XLOC_005003	XLOC_007394	XLOC_018008	XLOC_004391	XLOC_004517	XLOC_022905	XLOC_017593	XLOC_010125
XLOC_005007	XLOC_007466	XLOC_018061	XLOC_004394	XLOC_004519	XLOC_022906	XLOC_017594	XLOC_010136
XLOC_005028	XLOC_007495	XLOC_018164	XLOC_004398	XLOC_004523	XLOC_022909	XLOC_017595	XLOC_010141
XLOC_005041	XLOC_007503	XLOC_018339	XLOC_004402	XLOC_004524	XLOC_022921	XLOC_017609	XLOC_010189
XLOC_005054	XLOC_007574	XLOC_018507	XLOC_004410	XLOC_004567	XLOC_022940	XLOC_017613	XLOC_010253
XLOC_005057	XLOC_007615	XLOC_018525	XLOC_004413	XLOC_004584	XLOC_022945	XLOC_017630	XLOC_010300
XLOC_005058	XLOC_007616	XLOC_018548	XLOC_004419	XLOC_004618	XLOC_022951	XLOC_017659	XLOC_010481
XLOC_005071	XLOC_007717	XLOC_019177	XLOC_004422	XLOC_004697	XLOC_022979	XLOC_017688	XLOC_010545
XLOC_005074	XLOC_007739	XLOC_019301	XLOC_004428	XLOC_004739	XLOC_022982	XLOC_017694	XLOC_010584
XLOC_005095	XLOC_007747	XLOC_019395	XLOC_004431	XLOC_004778	XLOC_022986	XLOC_017721	XLOC_010712
XLOC_005109	XLOC_007764	XLOC_019548	XLOC_004433	XLOC_004808	XLOC_023011	XLOC_017732	XLOC_010777
XLOC_005119	XLOC_007771	XLOC_019559	XLOC_004434	XLOC_004847	XLOC_023026	XLOC_017752	XLOC_010871
XLOC_005146	XLOC_007827	XLOC_019627	XLOC_004439	XLOC_004852	XLOC_023040	XLOC_017765	XLOC_011062
XLOC_005167	XLOC_007842	XLOC_019667	XLOC_004442	XLOC_004869	XLOC_023051	XLOC_017805	XLOC_011078
XLOC_005193	XLOC_007904	XLOC_019681	XLOC_004443	XLOC_004928	XLOC_023055	XLOC_017863	XLOC_011096
XLOC_005200	XLOC_007931	XLOC_019706	XLOC_004444	XLOC_004952	XLOC_023056	XLOC_017915	XLOC_011125
XLOC_005201	XLOC_007982	XLOC_019805	XLOC_004445	XLOC_004962	XLOC_023079	XLOC_018119	XLOC_011143
XLOC_005212	XLOC_008008	XLOC_020207	XLOC_004453	XLOC_004981	XLOC_023081	XLOC_018204	XLOC_011226
XLOC_005221	XLOC_008027	XLOC_020260	XLOC_004458	XLOC_004994	XLOC_023084	XLOC_018211	XLOC_011420
XLOC_005237	XLOC_008047	XLOC_020264	XLOC_004462	XLOC_004998	XLOC_023101	XLOC_018290	XLOC_011460
XLOC_005245	XLOC_008068	XLOC_020288	XLOC_004463	XLOC_005003	XLOC_023102	XLOC_018295	XLOC_011461
XLOC_005261	XLOC_008074	XLOC_020290	XLOC_004467	XLOC_005007	XLOC_023118	XLOC_018296	XLOC_011548
XLOC_005267	XLOC_008077	XLOC_020319	XLOC_004472	XLOC_005040	XLOC_023191	XLOC_018370	XLOC_011611
XLOC_005295	XLOC_008100	XLOC_020324	XLOC_004476	XLOC_005054	XLOC_023573	XLOC_018450	XLOC_011615
XLOC_005297	XLOC_008125	XLOC_020337	XLOC_004481	XLOC_005057	XLOC_023576	XLOC_018540	XLOC_011676
XLOC_005365	XLOC_008140	XLOC_020354	XLOC_004488	XLOC_005058	XLOC_023836	XLOC_018548	XLOC_011714
XLOC_005367	XLOC_008164	XLOC_020367	XLOC_004491	XLOC_005060	XLOC_023874	XLOC_018631	XLOC_011735
XLOC_005489	XLOC_008229	XLOC_020379	XLOC_004494	XLOC_005071	XLOC_024052	XLOC_018635	XLOC_011755
XLOC_005555	XLOC_008253	XLOC_020385	XLOC_004497	XLOC_005074	XLOC_024063	XLOC_018656	XLOC_011762
XLOC_005608	XLOC_008315	XLOC_020386	XLOC_004498	XLOC_005083	XLOC_024113	XLOC_018661	XLOC_011778
XLOC_005693	XLOC_008325	XLOC_020391	XLOC_004500	XLOC_005104	XLOC_024198	XLOC_018761	XLOC_011781
XLOC_005714	XLOC_008330	XLOC_020474	XLOC_004501	XLOC_005119	XLOC_024302	XLOC_019332	XLOC_011941
XLOC_005754	XLOC_008332	XLOC_020769	XLOC_004504	XLOC_005167	XLOC_024311	XLOC_019346	XLOC_012019
XLOC_005795	XLOC_008342	XLOC_020850	XLOC_004507	XLOC_005193	XLOC_024313	XLOC_019435	XLOC_012049
XLOC_005814	XLOC_008345	XLOC_020867	XLOC_004508	XLOC_005200	XLOC_024314	XLOC_019439	XLOC_012060
XLOC_005837	XLOC_008353	XLOC_020914	XLOC_004509	XLOC_005201	XLOC_024391	XLOC_019519	XLOC_012066
XLOC_005848	XLOC_008367	XLOC_020927	XLOC_004512	XLOC_005221	XLOC_024602	XLOC_019550	XLOC_012114
XLOC_005859	XLOC_008369	XLOC_021086	XLOC_004517	XLOC_005261	XLOC_024615	XLOC_019599	XLOC_012115
XLOC_005902	XLOC_008374	XLOC_021087	XLOC_004523	XLOC_005264	XLOC_024632	XLOC_019657	XLOC_012116
XLOC_005903	XLOC_008377	XLOC_021271	XLOC_004567	XLOC_005267	XLOC_024890	XLOC_019667	XLOC_012119
XLOC_005908	XLOC_008380	XLOC_021666	XLOC_004579	XLOC_005295	XLOC_024891	XLOC_019700	XLOC_012120
XLOC_005926	XLOC_008398	XLOC_021688	XLOC_004618	XLOC_005297	XLOC_024995	XLOC_019711	XLOC_012381
XLOC_005954	XLOC_008402	XLOC_021705	XLOC_004676	XLOC_005489	XLOC_025022	XLOC_019726	XLOC_012384
XLOC_005964	XLOC_008404	XLOC_021765	XLOC_004739	XLOC_005608	XLOC_025074	XLOC_019768	XLOC_012400
XLOC_005991	XLOC_008416	XLOC_021785	XLOC_004778	XLOC_005620	XLOC_025180	XLOC_019769	XLOC_012411
XLOC_005993	XLOC_008418	XLOC_021859	XLOC_004784	XLOC_005693	XLOC_025275	XLOC_019823	XLOC_012414
XLOC_005998	XLOC_008432	XLOC_021875	XLOC_004787	XLOC_005714	XLOC_025285	XLOC_020292	XLOC_012415
XLOC_005999	XLOC_008434	XLOC_021882	XLOC_004808	XLOC_005741	XLOC_025308	XLOC_020304	XLOC_012425
XLOC_006012	XLOC_008435	XLOC_021929	XLOC_004869	XLOC_005750	XLOC_025334	XLOC_020315	XLOC_012428
XLOC_006037	XLOC_008458	XLOC_021954	XLOC_004886	XLOC_005754	XLOC_025407	XLOC_020322	XLOC_012430
XLOC_006078	XLOC_008465	XLOC_021976	XLOC_004909	XLOC_005795	XLOC_025601	XLOC_020344	XLOC_012434
XLOC_006105	XLOC_008466	XLOC_022041	XLOC_004946	XLOC_005801	XLOC_025603	XLOC_020371	XLOC_012445
XLOC_006135	XLOC_008481	XLOC_022125	XLOC_004952	XLOC_005804	XLOC_025628	XLOC_020376	XLOC_012449
XLOC_006143	XLOC_008482	XLOC_022151	XLOC_004962	XLOC_005814	XLOC_025657	XLOC_020384	XLOC_012459
XLOC_006150	XLOC_008485	XLOC_022290	XLOC_004981	XLOC_005837	XLOC_025669	XLOC_020387	XLOC_012470
XLOC_006156	XLOC_008486	XLOC_022298	XLOC_004994	XLOC_005843	XLOC_025680	XLOC_020405	XLOC_012471
XLOC_006172	XLOC_008497	XLOC_022305	XLOC_005003	XLOC_005848	XLOC_025734	XLOC_020414	XLOC_012475
XLOC_006186	XLOC_008517	XLOC_022427	XLOC_005007	XLOC_005859	XLOC_025777	XLOC_020435	XLOC_012478
XLOC_006189	XLOC_008681	XLOC_022492	XLOC_005054	XLOC_005954	XLOC_025793	XLOC_020459	XLOC_012480
XLOC_006195	XLOC_008682	XLOC_022879	XLOC_005057	XLOC_005962	XLOC_025817	XLOC_020461	XLOC_012489
XLOC_006225	XLOC_008725	XLOC_022882	XLOC_005059	XLOC_005964	XLOC_025832	XLOC_020473	XLOC_012505
XLOC_006226	XLOC_008790	XLOC_022896	XLOC_005071	XLOC_005991	XLOC_025852	XLOC_020474	XLOC_012510
XLOC_006305	XLOC_008923	XLOC_022942	XLOC_005074	XLOC_005993	XLOC_025952	XLOC_020499	XLOC_012515
XLOC_006350	XLOC_008957	XLOC_022945	XLOC_005083	XLOC_005998	XLOC_026284	XLOC_020514	XLOC_012520
XLOC_006351	XLOC_009073	XLOC_022950	XLOC_005119	XLOC_006124	XLOC_026569	XLOC_020686	XLOC_012525
XLOC_006365	XLOC_009082	XLOC_022963	XLOC_005158	XLOC_006135	XLOC_026650	XLOC_020876	XLOC_012533
XLOC_006376	XLOC_009117	XLOC_022979	XLOC_005167	XLOC_006143	XLOC_026799	XLOC_020961	XLOC_012543
XLOC_006402	XLOC_009171	XLOC_023011	XLOC_005193	XLOC_006155	XLOC_026804	XLOC_021016	XLOC_012544
XLOC_006469	XLOC_009254	XLOC_023029	XLOC_005200	XLOC_006172	XLOC_026860	XLOC_021066	XLOC_012551
XLOC_006470	XLOC_009448	XLOC_023033	XLOC_005201	XLOC_006182	XLOC_026966	XLOC_021340	XLOC_012554
XLOC_006635	XLOC_009466	XLOC_023035	XLOC_005221	XLOC_006189	XLOC_026979	XLOC_021433	XLOC_012558
XLOC_006637	XLOC_009514	XLOC_023061	XLOC_005245	XLOC_006190	XLOC_027004	XLOC_021462	XLOC_012575
XLOC_006641	XLOC_009584	XLOC_023079	XLOC_005257	XLOC_006195	XLOC_027049	XLOC_021807	XLOC_012579
XLOC_006646	XLOC_009586	XLOC_023084	XLOC_005261	XLOC_006225	XLOC_027074	XLOC_021814	XLOC_012580
XLOC_006647	XLOC_009589	XLOC_023091	XLOC_005267	XLOC_006226	XLOC_027175	XLOC_021821	XLOC_012587
XLOC_006651	XLOC_009601	XLOC_023104	XLOC_005295	XLOC_006240	XLOC_027227	XLOC_021952	XLOC_012589
XLOC_006655	XLOC_009627	XLOC_023109	XLOC_005297	XLOC_006253	XLOC_027230	XLOC_022073	XLOC_012603
XLOC_006656	XLOC_009657	XLOC_023123	XLOC_005328	XLOC_006343	XLOC_027239	XLOC_022103	XLOC_012608
XLOC_006660	XLOC_009659	XLOC_023382	XLOC_005331	XLOC_006350	XLOC_027240	XLOC_022110	XLOC_012609
XLOC_006670	XLOC_009673	XLOC_023511	XLOC_005365	XLOC_006351	XLOC_027243	XLOC_022344	XLOC_012621
XLOC_006671	XLOC_009697	XLOC_023573	XLOC_005489	XLOC_006359	XLOC_027259	XLOC_022492	XLOC_012626
XLOC_006672	XLOC_009705	XLOC_023576	XLOC_005527	XLOC_006365	XLOC_027262	XLOC_022653	XLOC_012635
XLOC_006675	XLOC_009752	XLOC_023603	XLOC_005555	XLOC_006376	XLOC_027412	XLOC_022654	XLOC_012636
XLOC_006678	XLOC_009811	XLOC_023753	XLOC_005608	XLOC_006392	XLOC_027938	XLOC_022848	XLOC_012654
XLOC_006679	XLOC_009954	XLOC_023757	XLOC_005620	XLOC_006469	XLOC_027960	XLOC_022891	XLOC_012657
XLOC_006680	XLOC_009966	XLOC_023804	XLOC_005693	XLOC_006470	XLOC_027975	XLOC_022919	XLOC_012661
XLOC_006681	XLOC_009989	XLOC_024052	XLOC_005714	XLOC_006630	XLOC_027988	XLOC_022928	XLOC_012666
XLOC_006687	XLOC_009999	XLOC_024059	XLOC_005735	XLOC_006631	XLOC_027999	XLOC_022953	XLOC_012695
XLOC_006690	XLOC_010002	XLOC_024275	XLOC_005741	XLOC_006635	XLOC_028064	XLOC_022960	XLOC_012710
XLOC_006693	XLOC_010003	XLOC_024302	XLOC_005750	XLOC_006640	XLOC_028178	XLOC_022968	XLOC_012724
XLOC_006697	XLOC_010056	XLOC_024304	XLOC_005754	XLOC_006646	XLOC_028386	XLOC_022975	XLOC_012727
XLOC_006698	XLOC_010057	XLOC_024306	XLOC_005778	XLOC_006647	XLOC_028468	XLOC_022980	XLOC_012731
XLOC_006700	XLOC_010106	XLOC_024311	XLOC_005779	XLOC_006651	XLOC_028511	XLOC_022981	XLOC_012734
XLOC_006703	XLOC_010110	XLOC_024320	XLOC_005785	XLOC_006654	XLOC_028543	XLOC_022987	XLOC_012735
XLOC_006704	XLOC_010125	XLOC_024337	XLOC_005795	XLOC_006655	XLOC_028551	XLOC_022998	XLOC_012739
XLOC_006711	XLOC_010136	XLOC_024338	XLOC_005814	XLOC_006666	XLOC_028595	XLOC_023001	XLOC_012744
XLOC_006712	XLOC_010150	XLOC_024393	XLOC_005837	XLOC_006671	XLOC_028654	XLOC_023019	XLOC_012745
XLOC_006715	XLOC_010189	XLOC_024394	XLOC_005842	XLOC_006672	XLOC_028656	XLOC_023035	XLOC_012749
XLOC_006721	XLOC_010298	XLOC_024602	XLOC_005843	XLOC_006675	XLOC_028700	XLOC_023036	XLOC_012753
XLOC_006724	XLOC_010300	XLOC_024615	XLOC_005848	XLOC_006677	XLOC_028723	XLOC_023038	XLOC_012756
XLOC_006727	XLOC_010346	XLOC_024800	XLOC_005859	XLOC_006679	XLOC_028868	XLOC_023049	XLOC_012769
XLOC_006729	XLOC_010481	XLOC_024914	XLOC_005869	XLOC_006680	XLOC_028869	XLOC_023050	XLOC_012770
XLOC_006739	XLOC_010574	XLOC_024946	XLOC_005954	XLOC_006684	XLOC_028888	XLOC_023078	XLOC_012779
XLOC_006742	XLOC_010584	XLOC_025062	XLOC_005962	XLOC_006687	XLOC_028916	XLOC_023091	XLOC_012782
XLOC_006743	XLOC_010696	XLOC_025074	XLOC_005964	XLOC_006690	XLOC_028918	XLOC_023096	XLOC_012784
XLOC_006744	XLOC_010712	XLOC_025275	XLOC_005991	XLOC_006693	XLOC_028937	XLOC_023111	XLOC_012786
XLOC_006745	XLOC_010811	XLOC_025285	XLOC_005993	XLOC_006694	XLOC_028944	XLOC_023118	XLOC_012796
XLOC_006747	XLOC_011062	XLOC_025302	XLOC_005998	XLOC_006695	XLOC_028950	XLOC_023721	XLOC_012808
XLOC_006750	XLOC_011078	XLOC_025325	XLOC_006078	XLOC_006698	XLOC_028951	XLOC_023733	XLOC_012810
XLOC_006751	XLOC_011096	XLOC_025405	XLOC_006124	XLOC_006699	XLOC_029033	XLOC_023749	XLOC_012815
XLOC_006752	XLOC_011143	XLOC_025407	XLOC_006127	XLOC_006703	XLOC_029121	XLOC_023994	XLOC_012918
XLOC_006758	XLOC_011226	XLOC_025453	XLOC_006135	XLOC_006704	XLOC_029123	XLOC_024004	XLOC_012919
XLOC_006761	XLOC_011227	XLOC_025507	XLOC_006150	XLOC_006710	XLOC_029129	XLOC_024087	XLOC_013001
XLOC_006762	XLOC_011261	XLOC_025527	XLOC_006155	XLOC_006724	XLOC_029150	XLOC_024094	XLOC_013032
XLOC_006767	XLOC_011384	XLOC_025603	XLOC_006172	XLOC_006727	XLOC_029153	XLOC_024103	XLOC_013033
XLOC_006771	XLOC_011420	XLOC_025607	XLOC_006182	XLOC_006737	XLOC_029157	XLOC_024282	XLOC_013046
XLOC_006776	XLOC_011459	XLOC_025615	XLOC_006186	XLOC_006739	XLOC_029163	XLOC_024304	XLOC_013070
XLOC_006777	XLOC_011461	XLOC_025632	XLOC_006189	XLOC_006742	XLOC_029172	XLOC_024309	XLOC_013185
XLOC_006778	XLOC_011488	XLOC_025642	XLOC_006190	XLOC_006750	XLOC_029174	XLOC_024314	XLOC_013219
XLOC_006782	XLOC_011499	XLOC_025663	XLOC_006195	XLOC_006752	XLOC_029183	XLOC_024378	XLOC_013238
XLOC_006788	XLOC_011609	XLOC_025669	XLOC_006196	XLOC_006756	XLOC_029194	XLOC_024381	XLOC_013256
XLOC_006790	XLOC_011611	XLOC_025736	XLOC_006219	XLOC_006757	XLOC_029195	XLOC_024463	XLOC_013265
XLOC_006791	XLOC_011676	XLOC_025741	XLOC_006225	XLOC_006758	XLOC_029199	XLOC_024521	XLOC_013296
XLOC_006792	XLOC_011694	XLOC_025744	XLOC_006226	XLOC_006762	XLOC_029214	XLOC_024545	XLOC_013308
XLOC_006804	XLOC_011704	XLOC_025745	XLOC_006247	XLOC_006770	XLOC_029215	XLOC_024561	XLOC_013359
XLOC_006805	XLOC_011719	XLOC_025756	XLOC_006253	XLOC_006771	XLOC_029216	XLOC_024602	XLOC_013383
XLOC_006815	XLOC_011755	XLOC_025764	XLOC_006282	XLOC_006772	XLOC_029231	XLOC_024608	XLOC_013387
XLOC_006817	XLOC_011761	XLOC_025767	XLOC_006342	XLOC_006776	XLOC_029235	XLOC_024688	XLOC_013437
XLOC_006819	XLOC_011762	XLOC_025771	XLOC_006343	XLOC_006777	XLOC_029254	XLOC_024830	XLOC_013458
XLOC_006824	XLOC_011767	XLOC_025814	XLOC_006350	XLOC_006778	XLOC_029323	XLOC_024831	XLOC_013591
XLOC_006832	XLOC_011778	XLOC_025830	XLOC_006351	XLOC_006782	XLOC_029339	XLOC_024856	XLOC_013607
XLOC_006838	XLOC_011845	XLOC_025852	XLOC_006365	XLOC_006787	XLOC_029356	XLOC_024912	XLOC_013652
XLOC_006842	XLOC_011925	XLOC_026291	XLOC_006376	XLOC_006788	XLOC_029374	XLOC_024978	XLOC_013823
XLOC_006844	XLOC_011927	XLOC_026473	XLOC_006383	XLOC_006791	XLOC_029396	XLOC_025022	XLOC_013894
XLOC_006849	XLOC_011941	XLOC_026752	XLOC_006392	XLOC_006792	XLOC_029398	XLOC_025032	XLOC_013896
XLOC_006852	XLOC_011965	XLOC_026782	XLOC_006469	XLOC_006801	XLOC_029416	XLOC_025036	XLOC_013976
XLOC_006858	XLOC_011982	XLOC_026799	XLOC_006478	XLOC_006802	XLOC_029417	XLOC_025090	XLOC_014002
XLOC_006859	XLOC_012003	XLOC_026826	XLOC_006498	XLOC_006804	XLOC_029418	XLOC_025153	XLOC_014035
XLOC_006860	XLOC_012019	XLOC_026827	XLOC_006547	XLOC_006807	XLOC_029419	XLOC_025194	XLOC_014056
XLOC_006861	XLOC_012047	XLOC_026832	XLOC_006630	XLOC_006821	XLOC_029421	XLOC_025261	XLOC_014095
XLOC_006878	XLOC_012049	XLOC_026860	XLOC_006635	XLOC_006822	XLOC_029428	XLOC_025308	XLOC_014133
XLOC_006879	XLOC_012114	XLOC_026899	XLOC_006637	XLOC_006824	XLOC_029435	XLOC_025316	XLOC_014145
XLOC_006902	XLOC_012116	XLOC_026900	XLOC_006638	XLOC_006828	XLOC_029467	XLOC_025338	XLOC_014233
XLOC_006924	XLOC_012118	XLOC_026958	XLOC_006640	XLOC_006832	XLOC_029480	XLOC_025343	XLOC_014260
XLOC_006935	XLOC_012120	XLOC_027006	XLOC_006646	XLOC_006833	XLOC_029481	XLOC_025407	XLOC_014272
XLOC_006947	XLOC_012121	XLOC_027045	XLOC_006647	XLOC_006834	XLOC_029734	XLOC_025419	XLOC_014331
XLOC_006953	XLOC_012164	XLOC_027068	XLOC_006651	XLOC_006836	XLOC_029746	XLOC_025472	XLOC_014383
XLOC_006961	XLOC_012290	XLOC_027101	XLOC_006655	XLOC_006838	XLOC_029786	XLOC_025527	XLOC_014395
XLOC_006983	XLOC_012301	XLOC_027171	XLOC_006656	XLOC_006840	XLOC_029788	XLOC_025592	XLOC_014415
XLOC_006991	XLOC_012359	XLOC_027227	XLOC_006658	XLOC_006842	XLOC_029840	XLOC_025593	XLOC_014473
XLOC_006999	XLOC_012381	XLOC_027240	XLOC_006671	XLOC_006845	XLOC_029893	XLOC_025599	XLOC_014509
XLOC_007023	XLOC_012384	XLOC_027242	XLOC_006672	XLOC_006846	XLOC_029958	XLOC_025608	XLOC_014512
XLOC_007038	XLOC_012391	XLOC_027249	XLOC_006675	XLOC_006850	XLOC_030064	XLOC_025611	XLOC_014535
XLOC_007041	XLOC_012398	XLOC_027400	XLOC_006677	XLOC_006851	XLOC_030188	XLOC_025614	XLOC_014571
XLOC_007045	XLOC_012399	XLOC_027769	XLOC_006679	XLOC_006852	XLOC_030249	XLOC_025623	XLOC_014615
XLOC_007047	XLOC_012411	XLOC_027937	XLOC_006680	XLOC_006853	XLOC_030310	XLOC_025642	XLOC_014632
XLOC_007048	XLOC_012418	XLOC_027942	XLOC_006684	XLOC_006855	XLOC_030396	XLOC_025645	XLOC_014655
XLOC_007054	XLOC_012425	XLOC_027947	XLOC_006687	XLOC_006858	XLOC_030536	XLOC_025651	XLOC_014678
XLOC_007056	XLOC_012430	XLOC_027960	XLOC_006690	XLOC_006863	XLOC_030545	XLOC_025657	XLOC_014700
XLOC_007095	XLOC_012434	XLOC_027982	XLOC_006693	XLOC_006865	XLOC_030663	XLOC_025660	XLOC_014771
XLOC_007105	XLOC_012443	XLOC_028064	XLOC_006694	XLOC_006878	XLOC_030687	XLOC_025687	XLOC_014838
XLOC_007125	XLOC_012449	XLOC_028117	XLOC_006697	XLOC_006879	XLOC_030863	XLOC_025690	XLOC_014843
XLOC_007134	XLOC_012453	XLOC_028122	XLOC_006698	XLOC_006883	XLOC_031027	XLOC_025726	XLOC_014861
XLOC_007145	XLOC_012468	XLOC_028143	XLOC_006699	XLOC_006891	XLOC_031148	XLOC_025755	XLOC_014863
XLOC_007147	XLOC_012475	XLOC_028259	XLOC_006703	XLOC_006936	XLOC_031189	XLOC_025777	XLOC_014864
XLOC_007150	XLOC_012476	XLOC_028303	XLOC_006704	XLOC_006947	XLOC_031377	XLOC_025778	XLOC_014875
XLOC_007162	XLOC_012478	XLOC_028424	XLOC_006706	XLOC_006953	XLOC_031444	XLOC_025784	XLOC_014877
XLOC_007182	XLOC_012488	XLOC_028441	XLOC_006710	XLOC_006961	XLOC_031803	XLOC_025794	XLOC_014881
XLOC_007219	XLOC_012505	XLOC_028551	XLOC_006711	XLOC_006983	XLOC_031918	XLOC_025807	XLOC_014897
XLOC_007227	XLOC_012510	XLOC_028595	XLOC_006712	XLOC_006991	XLOC_032189	XLOC_025818	XLOC_014905
XLOC_007263	XLOC_012520	XLOC_028656	XLOC_006721	XLOC_007038	XLOC_032200	XLOC_025821	XLOC_014910
XLOC_007264	XLOC_012523	XLOC_028700	XLOC_006724	XLOC_007041	XLOC_032215	XLOC_025825	XLOC_014936
XLOC_007269	XLOC_012526	XLOC_028701	XLOC_006727	XLOC_007042	XLOC_032222	XLOC_025837	XLOC_014937
XLOC_007301	XLOC_012533	XLOC_028723	XLOC_006735	XLOC_007046	XLOC_032238	XLOC_025952	XLOC_014944
XLOC_007320	XLOC_012538	XLOC_028770	XLOC_006738	XLOC_007047	XLOC_032239	XLOC_025954	XLOC_014945
XLOC_007334	XLOC_012543	XLOC_028868	XLOC_006739	XLOC_007056	XLOC_032267	XLOC_026158	XLOC_014946
XLOC_007346	XLOC_012544	XLOC_028869	XLOC_006743	XLOC_007066	XLOC_032289	XLOC_026248	XLOC_014966
XLOC_007363	XLOC_012545	XLOC_028871	XLOC_006744	XLOC_007070	XLOC_032294	XLOC_026650	XLOC_014980
XLOC_007379	XLOC_012553	XLOC_028872	XLOC_006745	XLOC_007087	XLOC_032326	XLOC_026799	XLOC_014989
XLOC_007384	XLOC_012554	XLOC_028880	XLOC_006747	XLOC_007095	XLOC_032330	XLOC_026864	XLOC_015005
XLOC_007394	XLOC_012559	XLOC_028889	XLOC_006751	XLOC_007105	XLOC_032331	XLOC_026926	XLOC_015016
XLOC_007402	XLOC_012565	XLOC_028937	XLOC_006756	XLOC_007125	XLOC_032338	XLOC_026979	XLOC_015020
XLOC_007434	XLOC_012580	XLOC_028944	XLOC_006758	XLOC_007145	XLOC_032348	XLOC_027002	XLOC_015021
XLOC_007466	XLOC_012581	XLOC_028949	XLOC_006760	XLOC_007147	XLOC_032358	XLOC_027074	XLOC_015027
XLOC_007495	XLOC_012600	XLOC_028950	XLOC_006770	XLOC_007162	XLOC_032364	XLOC_027239	XLOC_015030
XLOC_007503	XLOC_012602	XLOC_028951	XLOC_006771	XLOC_007178	XLOC_032374	XLOC_027249	XLOC_015031
XLOC_007574	XLOC_012603	XLOC_029125	XLOC_006772	XLOC_007180	XLOC_032390	XLOC_027321	XLOC_015032
XLOC_007593	XLOC_012606	XLOC_029131	XLOC_006775	XLOC_007182	XLOC_032397	XLOC_027423	XLOC_015033
XLOC_007615	XLOC_012609	XLOC_029151	XLOC_006776	XLOC_007183	XLOC_032404	XLOC_027621	XLOC_015034
XLOC_007616	XLOC_012610	XLOC_029157	XLOC_006778	XLOC_007201	XLOC_032422	XLOC_027739	XLOC_015039
XLOC_007660	XLOC_012613	XLOC_029179	XLOC_006782	XLOC_007203	XLOC_032498	XLOC_027894	XLOC_015040
XLOC_007668	XLOC_012617	XLOC_029198	XLOC_006791	XLOC_007263	XLOC_032784	XLOC_027982	XLOC_015042
XLOC_007684	XLOC_012621	XLOC_029216	XLOC_006792	XLOC_007264	XLOC_032792	XLOC_027990	XLOC_015045
XLOC_007724	XLOC_012622	XLOC_029218	XLOC_006801	XLOC_007269	XLOC_032867	XLOC_028064	XLOC_015052
XLOC_007745	XLOC_012636	XLOC_029231	XLOC_006815	XLOC_007271	XLOC_032950	XLOC_028250	XLOC_015064
XLOC_007747	XLOC_012637	XLOC_029235	XLOC_006821	XLOC_007301	XLOC_033164	XLOC_028341	XLOC_015162
XLOC_007750	XLOC_012638	XLOC_029238	XLOC_006822	XLOC_007320	XLOC_033415	XLOC_028404	XLOC_015293
XLOC_007764	XLOC_012657	XLOC_029261	XLOC_006824	XLOC_007345	XLOC_033808	XLOC_028424	XLOC_015303
XLOC_007771	XLOC_012666	XLOC_029264	XLOC_006832	XLOC_007363	XLOC_033885	XLOC_028446	XLOC_015321
XLOC_007774	XLOC_012690	XLOC_029334	XLOC_006833	XLOC_007379	XLOC_033991	XLOC_028511	XLOC_015458
XLOC_007808	XLOC_012694	XLOC_029339	XLOC_006834	XLOC_007384	XLOC_034075	XLOC_028558	XLOC_015466
XLOC_007827	XLOC_012704	XLOC_029341	XLOC_006835	XLOC_007394	XLOC_034138	XLOC_028595	XLOC_015510
XLOC_007842	XLOC_012707	XLOC_029344	XLOC_006838	XLOC_007421	XLOC_034220	XLOC_028654	XLOC_015518
XLOC_007903	XLOC_012711	XLOC_029356	XLOC_006839	XLOC_007422	XLOC_034287	XLOC_028656	XLOC_015554
XLOC_007904	XLOC_012716	XLOC_029376	XLOC_006840	XLOC_007466	XLOC_034332	XLOC_028782	XLOC_015572
XLOC_007905	XLOC_012718	XLOC_029386	XLOC_006842	XLOC_007477	XLOC_034381	XLOC_028844	XLOC_015598
XLOC_007931	XLOC_012725	XLOC_029389	XLOC_006844	XLOC_007503	XLOC_034682	XLOC_028866	XLOC_015632
XLOC_007941	XLOC_012727	XLOC_029396	XLOC_006845	XLOC_007574	XLOC_034707	XLOC_028868	XLOC_015643
XLOC_007972	XLOC_012731	XLOC_029398	XLOC_006850	XLOC_007593	XLOC_034708	XLOC_028869	XLOC_015684
XLOC_007981	XLOC_012735	XLOC_029404	XLOC_006852	XLOC_007615	XLOC_034721	XLOC_028903	XLOC_015717
XLOC_007982	XLOC_012738	XLOC_029416	XLOC_006853	XLOC_007616	XLOC_034738	XLOC_028949	XLOC_015754
XLOC_008008	XLOC_012743	XLOC_029435	XLOC_006854	XLOC_007634	XLOC_034763	XLOC_028951	XLOC_015783
XLOC_008027	XLOC_012744	XLOC_029438	XLOC_006855	XLOC_007660	XLOC_034770	XLOC_029104	XLOC_015818
XLOC_008047	XLOC_012746	XLOC_029453	XLOC_006858	XLOC_007707	XLOC_034801	XLOC_029124	XLOC_015878
XLOC_008074	XLOC_012749	XLOC_029457	XLOC_006859	XLOC_007724	XLOC_034816	XLOC_029151	XLOC_015881
XLOC_008077	XLOC_012763	XLOC_029459	XLOC_006878	XLOC_007739	XLOC_034817	XLOC_029153	XLOC_015884
XLOC_008085	XLOC_012768	XLOC_029468	XLOC_006879	XLOC_007747	XLOC_034824	XLOC_029157	XLOC_015895
XLOC_008097	XLOC_012769	XLOC_029611	XLOC_006883	XLOC_007771	XLOC_034862	XLOC_029169	XLOC_015896
XLOC_008099	XLOC_012770	XLOC_029634	XLOC_006891	XLOC_007774	XLOC_034873	XLOC_029174	XLOC_015921
XLOC_008116	XLOC_012775	XLOC_029688	XLOC_006908	XLOC_007808	XLOC_034897	XLOC_029186	XLOC_015977
XLOC_008125	XLOC_012776	XLOC_029734	XLOC_006936	XLOC_007827	XLOC_034904	XLOC_029195	XLOC_015980
XLOC_008140	XLOC_012779	XLOC_029750	XLOC_006950	XLOC_007842	XLOC_034925	XLOC_029214	XLOC_015985
XLOC_008167	XLOC_012780	XLOC_029756	XLOC_006961	XLOC_007903	XLOC_034927	XLOC_029215	XLOC_016003
XLOC_008177	XLOC_012786	XLOC_029769	XLOC_006983	XLOC_007904	XLOC_034932	XLOC_029218	XLOC_016025
XLOC_008201	XLOC_012796	XLOC_029788	XLOC_006991	XLOC_007905	XLOC_034945	XLOC_029224	XLOC_016052
XLOC_008211	XLOC_012808	XLOC_029840	XLOC_007038	XLOC_007931	XLOC_035143	XLOC_029245	XLOC_016151
XLOC_008223	XLOC_013031	XLOC_029850	XLOC_007041	XLOC_007982	XLOC_035296	XLOC_029257	XLOC_016215
XLOC_008227	XLOC_013032	XLOC_029895	XLOC_007042	XLOC_008026	XLOC_035372	XLOC_029277	XLOC_016289
XLOC_008229	XLOC_013033	XLOC_030023	XLOC_007043	XLOC_008027	XLOC_035410	XLOC_029315	XLOC_016355
XLOC_008233	XLOC_013046	XLOC_030663	XLOC_007045	XLOC_008047	XLOC_035491	XLOC_029316	XLOC_016373
XLOC_008238	XLOC_013052	XLOC_030687	XLOC_007046	XLOC_008058	XLOC_035626	XLOC_029337	XLOC_016416
XLOC_008253	XLOC_013070	XLOC_030986	XLOC_007047	XLOC_008074	XLOC_036037	XLOC_029359	XLOC_016498
XLOC_008312	XLOC_013188	XLOC_031084	XLOC_007048	XLOC_008077	XLOC_036220	XLOC_029377	XLOC_016538
XLOC_008315	XLOC_013189	XLOC_031085	XLOC_007056	XLOC_008088	XLOC_036293	XLOC_029385	XLOC_016701
XLOC_008325	XLOC_013218	XLOC_031183	XLOC_007061	XLOC_008099	XLOC_036362	XLOC_029386	XLOC_016730
XLOC_008330	XLOC_013238	XLOC_031204	XLOC_007066	XLOC_008114	XLOC_036375	XLOC_029397	XLOC_016775
XLOC_008332	XLOC_013256	XLOC_031368	XLOC_007070	XLOC_008119	XLOC_036566	XLOC_029418	XLOC_016835
XLOC_008333	XLOC_013285	XLOC_031371	XLOC_007087	XLOC_008122	XLOC_036588	XLOC_029421	XLOC_016842
XLOC_008342	XLOC_013299	XLOC_031399	XLOC_007105	XLOC_008125	XLOC_036778	XLOC_029434	XLOC_016844
XLOC_008345	XLOC_013308	XLOC_031435	XLOC_007125	XLOC_008140	XLOC_036849	XLOC_029437	XLOC_016957
XLOC_008351	XLOC_013359	XLOC_031439	XLOC_007134	XLOC_008151	XLOC_036889	XLOC_029455	XLOC_016958
XLOC_008353	XLOC_013370	XLOC_031444	XLOC_007145	XLOC_008155	XLOC_036892	XLOC_029467	XLOC_016972
XLOC_008356	XLOC_013383	XLOC_031481	XLOC_007147	XLOC_008157	XLOC_037229	XLOC_029479	XLOC_017010
XLOC_008367	XLOC_013387	XLOC_031541	XLOC_007162	XLOC_008164	XLOC_037373	XLOC_029611	XLOC_017031
XLOC_008369	XLOC_013393	XLOC_031571	XLOC_007180	XLOC_008171	XLOC_037380	XLOC_029669	XLOC_017110
XLOC_008372	XLOC_013401	XLOC_031596	XLOC_007182	XLOC_008209	XLOC_037385	XLOC_029786	XLOC_017115
XLOC_008374	XLOC_013409	XLOC_031678	XLOC_007189	XLOC_008211	XLOC_037393	XLOC_029840	XLOC_017131
XLOC_008377	XLOC_013432	XLOC_031803	XLOC_007201	XLOC_008223	XLOC_037402	XLOC_029889	XLOC_017152
XLOC_008380	XLOC_013437	XLOC_032127	XLOC_007219	XLOC_008229	XLOC_037404	XLOC_029955	XLOC_017175
XLOC_008384	XLOC_013607	XLOC_032191	XLOC_007224	XLOC_008233	XLOC_037420	XLOC_029960	XLOC_017210
XLOC_008385	XLOC_013625	XLOC_032198	XLOC_007263	XLOC_008238	XLOC_037432	XLOC_030118	XLOC_017272
XLOC_008387	XLOC_013633	XLOC_032212	XLOC_007264	XLOC_008253	XLOC_037447	XLOC_030188	XLOC_017276
XLOC_008388	XLOC_013687	XLOC_032222	XLOC_007269	XLOC_008322	XLOC_037499	XLOC_030215	XLOC_017277
XLOC_008389	XLOC_013823	XLOC_032286	XLOC_007271	XLOC_008326	XLOC_037536	XLOC_030249	XLOC_017332
XLOC_008390	XLOC_013883	XLOC_032294	XLOC_007272	XLOC_008331	XLOC_037571	XLOC_030337	XLOC_017333
XLOC_008394	XLOC_013938	XLOC_032301	XLOC_007279	XLOC_008337	XLOC_037581	XLOC_030350	XLOC_017351
XLOC_008403	XLOC_013943	XLOC_032309	XLOC_007286	XLOC_008339	XLOC_037649	XLOC_030370	XLOC_017360
XLOC_008408	XLOC_013976	XLOC_032314	XLOC_007301	XLOC_008342	XLOC_037650	XLOC_030395	XLOC_017361
XLOC_008412	XLOC_014008	XLOC_032319	XLOC_007303	XLOC_008351	XLOC_037651	XLOC_030451	XLOC_017375
XLOC_008416	XLOC_014058	XLOC_032322	XLOC_007320	XLOC_008353	XLOC_037746	XLOC_030481	XLOC_017393
XLOC_008418	XLOC_014095	XLOC_032338	XLOC_007345	XLOC_008354	XLOC_037749	XLOC_030512	XLOC_017430
XLOC_008425	XLOC_014127	XLOC_032348	XLOC_007363	XLOC_008359	XLOC_037805	XLOC_030523	XLOC_017460
XLOC_008432	XLOC_014145	XLOC_032350	XLOC_007379	XLOC_008365	XLOC_038203	XLOC_030595	XLOC_017505
XLOC_008433	XLOC_014168	XLOC_032375	XLOC_007384	XLOC_008369	XLOC_038263	XLOC_030863	XLOC_017510
XLOC_008434	XLOC_014183	XLOC_032383	XLOC_007394	XLOC_008373	XLOC_038361	XLOC_031027	XLOC_017512
XLOC_008435	XLOC_014233	XLOC_032390	XLOC_007402	XLOC_008374	XLOC_039007	XLOC_031135	XLOC_017521
XLOC_008436	XLOC_014260	XLOC_032404	XLOC_007422	XLOC_008376	XLOC_039021	XLOC_031284	XLOC_017523
XLOC_008441	XLOC_014272	XLOC_032605	XLOC_007466	XLOC_008377	XLOC_039043	XLOC_031350	XLOC_017525
XLOC_008443	XLOC_014300	XLOC_032698	XLOC_007477	XLOC_008380	XLOC_039045	XLOC_031514	XLOC_017533
XLOC_008446	XLOC_014302	XLOC_032721	XLOC_007574	XLOC_008381	XLOC_039046	XLOC_031531	XLOC_017535
XLOC_008449	XLOC_014390	XLOC_032768	XLOC_007575	XLOC_008382	XLOC_039050	XLOC_031532	XLOC_017539
XLOC_008450	XLOC_014392	XLOC_032784	XLOC_007615	XLOC_008385	XLOC_039203	XLOC_031596	XLOC_017549
XLOC_008457	XLOC_014395	XLOC_032867	XLOC_007616	XLOC_008387	XLOC_039301	XLOC_031610	XLOC_017550
XLOC_008458	XLOC_014415	XLOC_032872	XLOC_007634	XLOC_008391	XLOC_039482	XLOC_031661	XLOC_017554
XLOC_008465	XLOC_014473	XLOC_032877	XLOC_007684	XLOC_008393	XLOC_039728	XLOC_031678	XLOC_017555
XLOC_008467	XLOC_014509	XLOC_032943	XLOC_007698	XLOC_008394	XLOC_039812	XLOC_031692	XLOC_017556
XLOC_008479	XLOC_014572	XLOC_033025	XLOC_007707	XLOC_008397	XLOC_040143	XLOC_032022	XLOC_017560
XLOC_008481	XLOC_014615	XLOC_033145	XLOC_007724	XLOC_008400	XLOC_040146	XLOC_032190	XLOC_017567
XLOC_008485	XLOC_014620	XLOC_033415	XLOC_007739	XLOC_008416	XLOC_040159	XLOC_032197	XLOC_017572
XLOC_008486	XLOC_014632	XLOC_033499	XLOC_007747	XLOC_008425	XLOC_040161	XLOC_032215	XLOC_017578
XLOC_008500	XLOC_014648	XLOC_033544	XLOC_007761	XLOC_008430	XLOC_040174	XLOC_032222	XLOC_017590
XLOC_008517	XLOC_014678	XLOC_033567	XLOC_007763	XLOC_008431	XLOC_040177	XLOC_032231	XLOC_017592
XLOC_008582	XLOC_014703	XLOC_033739	XLOC_007771	XLOC_008432	XLOC_040207	XLOC_032238	XLOC_017593
XLOC_008682	XLOC_014770	XLOC_033991	XLOC_007774	XLOC_008434	XLOC_040212	XLOC_032250	XLOC_017594
XLOC_008725	XLOC_014771	XLOC_034030	XLOC_007808	XLOC_008435	XLOC_040213	XLOC_032269	XLOC_017595
XLOC_008763	XLOC_014845	XLOC_034075	XLOC_007827	XLOC_008437	XLOC_040216	XLOC_032304	XLOC_017606
XLOC_008790	XLOC_014849	XLOC_034078	XLOC_007842	XLOC_008444	XLOC_040228	XLOC_032305	XLOC_017609
XLOC_008923	XLOC_014861	XLOC_034081	XLOC_007899	XLOC_008449	XLOC_040235	XLOC_032317	XLOC_017610
XLOC_008957	XLOC_014863	XLOC_034181	XLOC_007903	XLOC_008452	XLOC_040240	XLOC_032319	XLOC_017618
XLOC_008973	XLOC_014866	XLOC_034183	XLOC_007904	XLOC_008458	XLOC_040245	XLOC_032329	XLOC_017620
XLOC_009073	XLOC_014875	XLOC_034220	XLOC_007905	XLOC_008459	XLOC_040266	XLOC_032351	XLOC_017622
XLOC_009082	XLOC_014881	XLOC_034235	XLOC_007910	XLOC_008467	XLOC_040271	XLOC_032358	XLOC_017630
XLOC_009101	XLOC_014887	XLOC_034283	XLOC_007931	XLOC_008470	XLOC_040286	XLOC_032368	XLOC_017643
XLOC_009104	XLOC_014891	XLOC_034337	XLOC_008027	XLOC_008472	XLOC_040289	XLOC_032375	XLOC_017645
XLOC_009114	XLOC_014892	XLOC_034449	XLOC_008047	XLOC_008475	XLOC_040291	XLOC_032378	XLOC_017654
XLOC_009117	XLOC_014903	XLOC_034685	XLOC_008048	XLOC_008479	XLOC_040294	XLOC_032382	XLOC_017659
XLOC_009171	XLOC_014906	XLOC_034693	XLOC_008058	XLOC_008481	XLOC_040306	XLOC_032384	XLOC_017680
XLOC_009254	XLOC_014909	XLOC_034701	XLOC_008074	XLOC_008482	XLOC_040316	XLOC_032396	XLOC_017681
XLOC_009382	XLOC_014911	XLOC_034707	XLOC_008077	XLOC_008485	XLOC_040319	XLOC_032397	XLOC_017687
XLOC_009445	XLOC_014912	XLOC_034762	XLOC_008099	XLOC_008486	XLOC_040323	XLOC_032554	XLOC_017688
XLOC_009448	XLOC_014916	XLOC_034803	XLOC_008100	XLOC_008497	XLOC_040334	XLOC_032587	XLOC_017694
XLOC_009466	XLOC_014943	XLOC_034816	XLOC_008119	XLOC_008517	XLOC_040364	XLOC_032730	XLOC_017702
XLOC_009567	XLOC_014946	XLOC_034853	XLOC_008122	XLOC_008682	XLOC_040365	XLOC_032822	XLOC_017708
XLOC_009584	XLOC_014964	XLOC_034897	XLOC_008125	XLOC_008790	XLOC_040366	XLOC_032877	XLOC_017712
XLOC_009586	XLOC_014966	XLOC_034923	XLOC_008140	XLOC_008923	XLOC_040381	XLOC_032905	XLOC_017721
XLOC_009589	XLOC_014978	XLOC_034927	XLOC_008151	XLOC_008957	XLOC_040382	XLOC_033092	XLOC_017723
XLOC_009627	XLOC_014980	XLOC_034938	XLOC_008155	XLOC_009081	XLOC_040391	XLOC_033129	XLOC_017730
XLOC_009641	XLOC_014986	XLOC_035143	XLOC_008164	XLOC_009082	XLOC_040607	XLOC_033231	XLOC_017733
XLOC_009642	XLOC_014989	XLOC_035296	XLOC_008170	XLOC_009104	XLOC_040805	XLOC_033400	XLOC_017742
XLOC_009643	XLOC_014990	XLOC_035410	XLOC_008171	XLOC_009114	XLOC_041161	XLOC_033761	XLOC_017746
XLOC_009647	XLOC_015005	XLOC_035491	XLOC_008177	XLOC_009117	XLOC_041201	XLOC_033832	XLOC_017752
XLOC_009657	XLOC_015011	XLOC_035623	XLOC_008197	XLOC_009121	XLOC_041439	XLOC_033942	XLOC_017755
XLOC_009659	XLOC_015012	XLOC_035626	XLOC_008211	XLOC_009134	XLOC_041441	XLOC_033991	XLOC_017760
XLOC_009673	XLOC_015015	XLOC_035696	XLOC_008227	XLOC_009171	XLOC_041493	XLOC_034046	XLOC_017763
XLOC_009705	XLOC_015025	XLOC_035807	XLOC_008229	XLOC_009253	XLOC_041518	XLOC_034105	XLOC_017765
XLOC_009733	XLOC_015026	XLOC_035941	XLOC_008233	XLOC_009254	XLOC_041713	XLOC_034138	XLOC_017767
XLOC_009752	XLOC_015027	XLOC_036362	XLOC_008253	XLOC_009331	XLOC_041956	XLOC_034194	XLOC_017768
XLOC_009753	XLOC_015031	XLOC_036588	XLOC_008322	XLOC_009346	XLOC_042141	XLOC_034225	XLOC_017771
XLOC_009776	XLOC_015032	XLOC_036601	XLOC_008328	XLOC_009382	XLOC_042158	XLOC_034255	XLOC_017805
XLOC_009791	XLOC_015033	XLOC_036740	XLOC_008332	XLOC_009448	XLOC_042177	XLOC_034317	XLOC_017863
XLOC_009811	XLOC_015039	XLOC_036778	XLOC_008335	XLOC_009466	XLOC_042191	XLOC_034388	XLOC_017915
XLOC_009843	XLOC_015040	XLOC_036810	XLOC_008337	XLOC_009484	XLOC_042198	XLOC_034429	XLOC_018047
XLOC_009845	XLOC_015045	XLOC_036934	XLOC_008339	XLOC_009514	XLOC_042231	XLOC_034457	XLOC_018061
XLOC_009888	XLOC_015054	XLOC_036987	XLOC_008342	XLOC_009584	XLOC_042262	XLOC_034548	XLOC_018129
XLOC_009893	XLOC_015055	XLOC_037032	XLOC_008346	XLOC_009586	XLOC_042295	XLOC_034692	XLOC_018157
XLOC_009951	XLOC_015056	XLOC_037258	XLOC_008353	XLOC_009589	XLOC_042320	XLOC_034709	XLOC_018195
XLOC_009989	XLOC_015162	XLOC_037364	XLOC_008354	XLOC_009641	XLOC_042572	XLOC_034710	XLOC_018204
XLOC_009999	XLOC_015174	XLOC_037385	XLOC_008355	XLOC_009659	XLOC_042711	XLOC_034712	XLOC_018211
XLOC_010002	XLOC_015191	XLOC_037402	XLOC_008369	XLOC_009673	XLOC_042718	XLOC_034714	XLOC_018290
XLOC_010003	XLOC_015293	XLOC_037408	XLOC_008372	XLOC_009697	XLOC_042881	XLOC_034718	XLOC_018295
XLOC_010020	XLOC_015303	XLOC_037420	XLOC_008373	XLOC_009704	XLOC_042899	XLOC_034748	XLOC_018296
XLOC_010056	XLOC_015321	XLOC_037425	XLOC_008374	XLOC_009705	XLOC_042924	XLOC_034754	XLOC_018318
XLOC_010057	XLOC_015395	XLOC_037442	XLOC_008376	XLOC_009742	XLOC_043036	XLOC_034761	XLOC_018338
XLOC_010080	XLOC_015458	XLOC_037485	XLOC_008377	XLOC_009748	XLOC_043101	XLOC_034765	XLOC_018370
XLOC_010084	XLOC_015466	XLOC_037499	XLOC_008380	XLOC_009752	XLOC_043237	XLOC_034773	XLOC_018397
XLOC_010106	XLOC_015518	XLOC_037510	XLOC_008381	XLOC_009753	XLOC_043250	XLOC_034786	XLOC_018450
XLOC_010110	XLOC_015532	XLOC_037533	XLOC_008382	XLOC_009791	XLOC_043363	XLOC_034803	XLOC_018540
XLOC_010117	XLOC_015552	XLOC_037535	XLOC_008385	XLOC_009811	XLOC_044005	XLOC_034812	XLOC_018543
XLOC_010119	XLOC_015554	XLOC_037544	XLOC_008388	XLOC_009813	XLOC_044179	XLOC_034821	XLOC_018548
XLOC_010125	XLOC_015572	XLOC_037567	XLOC_008389	XLOC_009817	XLOC_044382	XLOC_034831	XLOC_018599
XLOC_010136	XLOC_015591	XLOC_037571	XLOC_008390	XLOC_009954	XLOC_044390	XLOC_034900	XLOC_018631
XLOC_010137	XLOC_015610	XLOC_037574	XLOC_008393	XLOC_009989	XLOC_044396	XLOC_034912	XLOC_018635
XLOC_010141	XLOC_015635	XLOC_037589	XLOC_008394	XLOC_010002	XLOC_044416	XLOC_034939	XLOC_018656
XLOC_010150	XLOC_015672	XLOC_037649	XLOC_008395	XLOC_010003	XLOC_044436	XLOC_035037	XLOC_018668
XLOC_010171	XLOC_015686	XLOC_037651	XLOC_008398	XLOC_010020	XLOC_044455	XLOC_035318	XLOC_018754
XLOC_010189	XLOC_015688	XLOC_037749	XLOC_008406	XLOC_010021	XLOC_044461	XLOC_035395	XLOC_018761
XLOC_010208	XLOC_015717	XLOC_037903	XLOC_008408	XLOC_010056	XLOC_044464	XLOC_035397	XLOC_019062
XLOC_010216	XLOC_015783	XLOC_037972	XLOC_008410	XLOC_010069	XLOC_044468	XLOC_035491	XLOC_019076
XLOC_010227	XLOC_015839	XLOC_038033	XLOC_008416	XLOC_010084	XLOC_044497	XLOC_035524	XLOC_019179
XLOC_010256	XLOC_015878	XLOC_038203	XLOC_008418	XLOC_010100	XLOC_044530	XLOC_035532	XLOC_019335
XLOC_010269	XLOC_015881	XLOC_038263	XLOC_008420	XLOC_010105	XLOC_044534	XLOC_035598	XLOC_019346
XLOC_010298	XLOC_015896	XLOC_038320	XLOC_008425	XLOC_010106	XLOC_044538	XLOC_035717	XLOC_019362
XLOC_010300	XLOC_015921	XLOC_038361	XLOC_008430	XLOC_010109	XLOC_044540	XLOC_035883	XLOC_019394
XLOC_010385	XLOC_015938	XLOC_038480	XLOC_008431	XLOC_010110	XLOC_044545	XLOC_036037	XLOC_019398
XLOC_010481	XLOC_015972	XLOC_038965	XLOC_008432	XLOC_010117	XLOC_044554	XLOC_036038	XLOC_019432
XLOC_010569	XLOC_015985	XLOC_038999	XLOC_008434	XLOC_010119	XLOC_045230	XLOC_036042	XLOC_019439
XLOC_010584	XLOC_016025	XLOC_039021	XLOC_008435	XLOC_010125	XLOC_045348	XLOC_036220	XLOC_019468
XLOC_010696	XLOC_016029	XLOC_039301	XLOC_008441	XLOC_010136	XLOC_045371	XLOC_036375	XLOC_019550
XLOC_010712	XLOC_016198	XLOC_039482	XLOC_008444	XLOC_010162	XLOC_045661	XLOC_036411	XLOC_019552
XLOC_010777	XLOC_016275	XLOC_039488	XLOC_008449	XLOC_010189	XLOC_045687	XLOC_036490	XLOC_019558
XLOC_010794	XLOC_016288	XLOC_039547	XLOC_008452	XLOC_010203	XLOC_045759	XLOC_036509	XLOC_019559
XLOC_010811	XLOC_016289	XLOC_039571	XLOC_008454	XLOC_010208	XLOC_046225	XLOC_036566	XLOC_019627
XLOC_010871	XLOC_016355	XLOC_039680	XLOC_008459	XLOC_010216	XLOC_046448	XLOC_036595	XLOC_019657
XLOC_010930	XLOC_016416	XLOC_040141	XLOC_008460	XLOC_010217	XLOC_046524	XLOC_036622	XLOC_019686
XLOC_010956	XLOC_016435	XLOC_040143	XLOC_008467	XLOC_010256	XLOC_047369	XLOC_036692	XLOC_019700
XLOC_011078	XLOC_016526	XLOC_040144	XLOC_008472	XLOC_010269	XLOC_047396	XLOC_036849	XLOC_019706
XLOC_011096	XLOC_016538	XLOC_040151	XLOC_008475	XLOC_010298	XLOC_047740	XLOC_036859	XLOC_019711
XLOC_011125	XLOC_016637	XLOC_040156	XLOC_008479	XLOC_010300	XLOC_048015	XLOC_036889	XLOC_019726
XLOC_011143	XLOC_016694	XLOC_040182	XLOC_008481	XLOC_010436	XLOC_048098	XLOC_036892	XLOC_019732
XLOC_011226	XLOC_016701	XLOC_040207	XLOC_008482	XLOC_010480	XLOC_048500	XLOC_036947	XLOC_019756
XLOC_011261	XLOC_016765	XLOC_040210	XLOC_008485	XLOC_010481	XLOC_048504	XLOC_037008	XLOC_019768
XLOC_011384	XLOC_016770	XLOC_040211	XLOC_008486	XLOC_010545	XLOC_048563	XLOC_037032	XLOC_019769
XLOC_011420	XLOC_016775	XLOC_040212	XLOC_008497	XLOC_010569	XLOC_048580	XLOC_037363	XLOC_019823
XLOC_011459	XLOC_016780	XLOC_040213	XLOC_008517	XLOC_010584	XLOC_048598	XLOC_037369	XLOC_019882
XLOC_011460	XLOC_016813	XLOC_040236	XLOC_008580	XLOC_010643	XLOC_048606	XLOC_037398	XLOC_019919
XLOC_011461	XLOC_016824	XLOC_040237	XLOC_008682	XLOC_010695	XLOC_048617	XLOC_037418	XLOC_020005
XLOC_011488	XLOC_016835	XLOC_040245	XLOC_008685	XLOC_010696	XLOC_048624	XLOC_037429	XLOC_020265
XLOC_011499	XLOC_016842	XLOC_040254	XLOC_008763	XLOC_010777	XLOC_048657	XLOC_037432	XLOC_020270
XLOC_011513	XLOC_016844	XLOC_040288	XLOC_008790	XLOC_010796	XLOC_048668	XLOC_037442	XLOC_020290
XLOC_011546	XLOC_016856	XLOC_040289	XLOC_008923	XLOC_010811	XLOC_048676	XLOC_037451	XLOC_020292
XLOC_011548	XLOC_016868	XLOC_040291	XLOC_008957	XLOC_010871	XLOC_048683	XLOC_037452	XLOC_020315
XLOC_011563	XLOC_016869	XLOC_040294	XLOC_009082	XLOC_011062	XLOC_048699	XLOC_037486	XLOC_020322
XLOC_011580	XLOC_016883	XLOC_040302	XLOC_009101	XLOC_011078	XLOC_048730	XLOC_037495	XLOC_020326
XLOC_011609	XLOC_016957	XLOC_040319	XLOC_009104	XLOC_011096	XLOC_048763	XLOC_037496	XLOC_020328
XLOC_011650	XLOC_016958	XLOC_040359	XLOC_009114	XLOC_011143	XLOC_048764	XLOC_037512	XLOC_020334
XLOC_011687	XLOC_016972	XLOC_040367	XLOC_009117	XLOC_011159	XLOC_048772	XLOC_037515	XLOC_020344
XLOC_011691	XLOC_017010	XLOC_040628	XLOC_009121	XLOC_011226	XLOC_048778	XLOC_037524	XLOC_020353
XLOC_011694	XLOC_017019	XLOC_041010	XLOC_009171	XLOC_011384	XLOC_048831	XLOC_037525	XLOC_020365
XLOC_011704	XLOC_017066	XLOC_041069	XLOC_009254	XLOC_011386	XLOC_048833	XLOC_037531	XLOC_020367
XLOC_011719	XLOC_017110	XLOC_041439	XLOC_009331	XLOC_011420	XLOC_048835	XLOC_037544	XLOC_020371
XLOC_011755	XLOC_017114	XLOC_041518	XLOC_009382	XLOC_011459	XLOC_048836	XLOC_037558	XLOC_020372
XLOC_011761	XLOC_017131	XLOC_041526	XLOC_009445	XLOC_011461	XLOC_048837	XLOC_037571	XLOC_020384
XLOC_011762	XLOC_017152	XLOC_041585	XLOC_009448	XLOC_011513	XLOC_048840	XLOC_037588	XLOC_020385
XLOC_011767	XLOC_017175	XLOC_041589	XLOC_009456	XLOC_011563	XLOC_048857	XLOC_037591	XLOC_020389
XLOC_011778	XLOC_017183	XLOC_041702	XLOC_009466	XLOC_011609	XLOC_048966	XLOC_037596	XLOC_020394
XLOC_011779	XLOC_017238	XLOC_041713	XLOC_009484	XLOC_011615	XLOC_049120	XLOC_037748	XLOC_020399
XLOC_011791	XLOC_017272	XLOC_041752	XLOC_009496	XLOC_011638	XLOC_049181	XLOC_037754	XLOC_020405
XLOC_011839	XLOC_017276	XLOC_041755	XLOC_009584	XLOC_011687	XLOC_049186	XLOC_037924	XLOC_020414
XLOC_011845	XLOC_017277	XLOC_041817	XLOC_009586	XLOC_011691	XLOC_049419	XLOC_037943	XLOC_020416
XLOC_011879	XLOC_017332	XLOC_041914	XLOC_009589	XLOC_011692	XLOC_049571	XLOC_037964	XLOC_020428
XLOC_011889	XLOC_017333	XLOC_042109	XLOC_009627	XLOC_011694	XLOC_049602	XLOC_037972	XLOC_020445
XLOC_011920	XLOC_017350	XLOC_042113	XLOC_009673	XLOC_011697	XLOC_049746	XLOC_038033	XLOC_020453
XLOC_011925	XLOC_017351	XLOC_042141	XLOC_009705	XLOC_011698	XLOC_049799	XLOC_038265	XLOC_020461
XLOC_011927	XLOC_017360	XLOC_042177	XLOC_009726	XLOC_011719	XLOC_050295	XLOC_038309	XLOC_020472
XLOC_011939	XLOC_017362	XLOC_042185	XLOC_009742	XLOC_011735	XLOC_050359	XLOC_038451	XLOC_020473
XLOC_011941	XLOC_017364	XLOC_042199	XLOC_009753	XLOC_011755	XLOC_050542	XLOC_038511	XLOC_020474
XLOC_011982	XLOC_017374	XLOC_042203	XLOC_009767	XLOC_011756	XLOC_050697	XLOC_038652	XLOC_020499
XLOC_012003	XLOC_017375	XLOC_042238	XLOC_009791	XLOC_011761	XLOC_050900	XLOC_039023	XLOC_020514
XLOC_012019	XLOC_017393	XLOC_042244	XLOC_009809	XLOC_011762	XLOC_050967	XLOC_039040	XLOC_020544
XLOC_012027	XLOC_017430	XLOC_042262	XLOC_009811	XLOC_011767	XLOC_051285	XLOC_039043	XLOC_020552
XLOC_012066	XLOC_017471	XLOC_042265	XLOC_009817	XLOC_011778	XLOC_051289	XLOC_039045	XLOC_020657
XLOC_012070	XLOC_017509	XLOC_042275	XLOC_009893	XLOC_011779	XLOC_051290	XLOC_039046	XLOC_020672
XLOC_012101	XLOC_017521	XLOC_042278	XLOC_009954	XLOC_011835	XLOC_051293	XLOC_039050	XLOC_020681
XLOC_012114	XLOC_017523	XLOC_042295	XLOC_009989	XLOC_011845	XLOC_051316	XLOC_039279	XLOC_020686
XLOC_012116	XLOC_017527	XLOC_042305	XLOC_009999	XLOC_011889	XLOC_051322	XLOC_039386	XLOC_020803
XLOC_012118	XLOC_017533	XLOC_042314	XLOC_010002	XLOC_011914	XLOC_051327	XLOC_039406	XLOC_020876
XLOC_012119	XLOC_017535	XLOC_042315	XLOC_010003	XLOC_011941	XLOC_051340	XLOC_039521	XLOC_020961
XLOC_012120	XLOC_017547	XLOC_042572	XLOC_010020	XLOC_011961	XLOC_051342	XLOC_039589	XLOC_021016
XLOC_012121	XLOC_017549	XLOC_042673	XLOC_010043	XLOC_011965	XLOC_051348	XLOC_039618	XLOC_021066
XLOC_012129	XLOC_017552	XLOC_042718	XLOC_010051	XLOC_011982	XLOC_051353	XLOC_039764	XLOC_021148
XLOC_012144	XLOC_017553	XLOC_042774	XLOC_010056	XLOC_012003	XLOC_051373	XLOC_040143	XLOC_021242
XLOC_012160	XLOC_017554	XLOC_042880	XLOC_010069	XLOC_012016	XLOC_051377	XLOC_040167	XLOC_021340
XLOC_012164	XLOC_017555	XLOC_043036	XLOC_010080	XLOC_012020	XLOC_051380	XLOC_040173	XLOC_021419
XLOC_012244	XLOC_017560	XLOC_043423	XLOC_010084	XLOC_012049	XLOC_051396	XLOC_040183	XLOC_021433
XLOC_012290	XLOC_017572	XLOC_043635	XLOC_010100	XLOC_012060	XLOC_051397	XLOC_040229	XLOC_021462
XLOC_012301	XLOC_017577	XLOC_043875	XLOC_010106	XLOC_012089	XLOC_051414	XLOC_040235	XLOC_021693
XLOC_012359	XLOC_017590	XLOC_043900	XLOC_010109	XLOC_012090	XLOC_051807	XLOC_040238	XLOC_021789
XLOC_012374	XLOC_017609	XLOC_044046	XLOC_010110	XLOC_012097	XLOC_051845	XLOC_040271	XLOC_021807
XLOC_012381	XLOC_017618	XLOC_044078	XLOC_010117	XLOC_012114	XLOC_052195	XLOC_040277	XLOC_021813
XLOC_012383	XLOC_017622	XLOC_044371	XLOC_010119	XLOC_012116	XLOC_052245	XLOC_040288	XLOC_021814
XLOC_012384	XLOC_017626	XLOC_044382	XLOC_010125	XLOC_012118	XLOC_052578	XLOC_040307	XLOC_021821
XLOC_012387	XLOC_017630	XLOC_044386	XLOC_010136	XLOC_012119	XLOC_052839	XLOC_040316	XLOC_021828
XLOC_012392	XLOC_017652	XLOC_044420	XLOC_010150	XLOC_012121	XLOC_052930	XLOC_040323	XLOC_021952
XLOC_012398	XLOC_017658	XLOC_044432	XLOC_010162	XLOC_012131	XLOC_053198	XLOC_040325	XLOC_022057
XLOC_012399	XLOC_017659	XLOC_044434	XLOC_010189	XLOC_012144	XLOC_053233	XLOC_040329	XLOC_022073
XLOC_012406	XLOC_017664	XLOC_044464	XLOC_010208	XLOC_012228	XLOC_053595	XLOC_040338	XLOC_022103
XLOC_012409	XLOC_017673	XLOC_044468	XLOC_010216	XLOC_012229	XLOC_053615	XLOC_040341	XLOC_022110
XLOC_012410	XLOC_017687	XLOC_044480	XLOC_010217	XLOC_012240	XLOC_053639	XLOC_040344	XLOC_022156
XLOC_012413	XLOC_017694	XLOC_044487	XLOC_010256	XLOC_012244	XLOC_053660	XLOC_040348	XLOC_022232
XLOC_012414	XLOC_017699	XLOC_044488	XLOC_010265	XLOC_012290	XLOC_053831	XLOC_040355	XLOC_022305
XLOC_012415	XLOC_017700	XLOC_044490	XLOC_010269	XLOC_012301	XLOC_053971	XLOC_040364	XLOC_022468
XLOC_012417	XLOC_017708	XLOC_044491	XLOC_010298	XLOC_012359	XLOC_053978	XLOC_040366	XLOC_022492
XLOC_012418	XLOC_017712	XLOC_044497	XLOC_010300	XLOC_012381	XLOC_053996	XLOC_040376	XLOC_022653
XLOC_012419	XLOC_017732	XLOC_044499	XLOC_010481	XLOC_012384	XLOC_054007	XLOC_040394	XLOC_022654
XLOC_012425	XLOC_017734	XLOC_044500	XLOC_010545	XLOC_012390	XLOC_054028	XLOC_040583	XLOC_022727
XLOC_012426	XLOC_017752	XLOC_044512	XLOC_010569	XLOC_012391	XLOC_054037	XLOC_040643	XLOC_022848
XLOC_012427	XLOC_017755	XLOC_044517	XLOC_010584	XLOC_012392	XLOC_054054	XLOC_040653	XLOC_022875
XLOC_012430	XLOC_017768	XLOC_044521	XLOC_010643	XLOC_012398	XLOC_054059	XLOC_041159	XLOC_022891
XLOC_012434	XLOC_017769	XLOC_044523	XLOC_010712	XLOC_012399	XLOC_054072	XLOC_041160	XLOC_022892
XLOC_012444	XLOC_017770	XLOC_044531	XLOC_010777	XLOC_012411	XLOC_054077	XLOC_041439	XLOC_022905
XLOC_012447	XLOC_017772	XLOC_044534	XLOC_010796	XLOC_012425	XLOC_054080	XLOC_041440	XLOC_022906
XLOC_012448	XLOC_017805	XLOC_044538	XLOC_010811	XLOC_012430	XLOC_054082	XLOC_041441	XLOC_022909
XLOC_012449	XLOC_017863	XLOC_044540	XLOC_010871	XLOC_012434	XLOC_054119	XLOC_041513	XLOC_022915
XLOC_012451	XLOC_017915	XLOC_044542	XLOC_010930	XLOC_012441	XLOC_054122	XLOC_041581	XLOC_022918
XLOC_012453	XLOC_017964	XLOC_044945	XLOC_010951	XLOC_012446	XLOC_054162	XLOC_041683	XLOC_022919
XLOC_012459	XLOC_017991	XLOC_045097	XLOC_011029	XLOC_012448	XLOC_054375	XLOC_041755	XLOC_022928
XLOC_012463	XLOC_018008	XLOC_045687	XLOC_011062	XLOC_012449	XLOC_054519	XLOC_041828	XLOC_022951
XLOC_012466	XLOC_018011	XLOC_045759	XLOC_011078	XLOC_012453	XLOC_054535	XLOC_041856	XLOC_022953
XLOC_012468	XLOC_018047	XLOC_045787	XLOC_011096	XLOC_012459	XLOC_054597	XLOC_041966	XLOC_022963
XLOC_012470	XLOC_018059	XLOC_045953	XLOC_011143	XLOC_012465	XLOC_054662	XLOC_042067	XLOC_022968
XLOC_012471	XLOC_018061	XLOC_046046	XLOC_011159	XLOC_012466	XLOC_054673	XLOC_042115	XLOC_022969
XLOC_012475	XLOC_018129	XLOC_046057	XLOC_011222	XLOC_012468	XLOC_054688	XLOC_042158	XLOC_022975
XLOC_012478	XLOC_018157	XLOC_046074	XLOC_011226	XLOC_012475	XLOC_054888	XLOC_042165	XLOC_022980
XLOC_012479	XLOC_018181	XLOC_046266	XLOC_011227	XLOC_012478	XLOC_054978	XLOC_042171	XLOC_022981
XLOC_012482	XLOC_018195	XLOC_046308	XLOC_011261	XLOC_012482	XLOC_055079	XLOC_042180	XLOC_022983
XLOC_012484	XLOC_018204	XLOC_046360	XLOC_011328	XLOC_012483	XLOC_055139	XLOC_042223	XLOC_022987
XLOC_012488	XLOC_018211	XLOC_046548	XLOC_011386	XLOC_012484	XLOC_055736	XLOC_042230	XLOC_022997
XLOC_012492	XLOC_018290	XLOC_046785	XLOC_011420	XLOC_012489	XLOC_055827	XLOC_042235	XLOC_022998
XLOC_012493	XLOC_018291	XLOC_047193	XLOC_011459	XLOC_012502	XLOC_055880	XLOC_042240	XLOC_023001
XLOC_012497	XLOC_018295	XLOC_047437	XLOC_011460	XLOC_012505	XLOC_056043	XLOC_042241	XLOC_023015
XLOC_012502	XLOC_018296	XLOC_047746	XLOC_011461	XLOC_012506	XLOC_056093	XLOC_042242	XLOC_023019
XLOC_012505	XLOC_018413	XLOC_048098	XLOC_011488	XLOC_012510	XLOC_056237	XLOC_042245	XLOC_023031
XLOC_012507	XLOC_018450	XLOC_048121	XLOC_011499	XLOC_012511	XLOC_056317	XLOC_042250	XLOC_023035
XLOC_012510	XLOC_018456	XLOC_048162	XLOC_011513	XLOC_012515	XLOC_056478	XLOC_042268	XLOC_023036
XLOC_012517	XLOC_018467	XLOC_048183	XLOC_011548	XLOC_012525	XLOC_056507	XLOC_042278	XLOC_023038
XLOC_012520	XLOC_018495	XLOC_048189	XLOC_011563	XLOC_012533	XLOC_056515	XLOC_042306	XLOC_023046
XLOC_012522	XLOC_018543	XLOC_048214	XLOC_011583	XLOC_012535	XLOC_056658	XLOC_042307	XLOC_023048
XLOC_012526	XLOC_018607	XLOC_048251	XLOC_011607	XLOC_012539	XLOC_056815	XLOC_042315	XLOC_023049
XLOC_012527	XLOC_018613	XLOC_048273	XLOC_011609	XLOC_012543	XLOC_056816	XLOC_042320	XLOC_023050
XLOC_012532	XLOC_018624	XLOC_048556	XLOC_011615	XLOC_012544	XLOC_057072	XLOC_042333	XLOC_023056
XLOC_012533	XLOC_018631	XLOC_048560	XLOC_011654	XLOC_012546	XLOC_057101	XLOC_042444	XLOC_023057
XLOC_012538	XLOC_018635	XLOC_048580	XLOC_011680	XLOC_012547	XLOC_057102	XLOC_042679	XLOC_023061
XLOC_012539	XLOC_018642	XLOC_048582	XLOC_011687	XLOC_012549	XLOC_057104	XLOC_042746	XLOC_023078
XLOC_012543	XLOC_018668	XLOC_048607	XLOC_011691	XLOC_012550	XLOC_057113	XLOC_042849	XLOC_023081
XLOC_012544	XLOC_018678	XLOC_048617	XLOC_011697	XLOC_012551	XLOC_057124	XLOC_042864	XLOC_023082
XLOC_012549	XLOC_018743	XLOC_048639	XLOC_011698	XLOC_012553	XLOC_057166	XLOC_042881	XLOC_023084
XLOC_012551	XLOC_018754	XLOC_048657	XLOC_011704	XLOC_012558	XLOC_057177	XLOC_043049	XLOC_023091
XLOC_012552	XLOC_018756	XLOC_048665	XLOC_011719	XLOC_012565	XLOC_057185	XLOC_043821	XLOC_023094
XLOC_012553	XLOC_018827	XLOC_048722	XLOC_011755	XLOC_012566	XLOC_057191	XLOC_043944	XLOC_023096
XLOC_012554	XLOC_018843	XLOC_048725	XLOC_011756	XLOC_012577	XLOC_057226	XLOC_044354	XLOC_023104
XLOC_012559	XLOC_018855	XLOC_048735	XLOC_011761	XLOC_012580	XLOC_057237	XLOC_044365	XLOC_023109
XLOC_012560	XLOC_018931	XLOC_048738	XLOC_011762	XLOC_012581	XLOC_057247	XLOC_044372	XLOC_023116
XLOC_012562	XLOC_018956	XLOC_048740	XLOC_011778	XLOC_012583	XLOC_057327	XLOC_044379	XLOC_023118
XLOC_012563	XLOC_018997	XLOC_048763	XLOC_011779	XLOC_012587	XLOC_057429	XLOC_044427	XLOC_023120
XLOC_012573	XLOC_019076	XLOC_048764	XLOC_011781	XLOC_012588	XLOC_057660	XLOC_044436	XLOC_023122
XLOC_012578	XLOC_019205	XLOC_048771	XLOC_011835	XLOC_012592	XLOC_058493	XLOC_044441	XLOC_023123
XLOC_012579	XLOC_019292	XLOC_048772	XLOC_011845	XLOC_012597	XLOC_058788	XLOC_044448	XLOC_023372
XLOC_012580	XLOC_019305	XLOC_048778	XLOC_011889	XLOC_012603	XLOC_058893	XLOC_044454	XLOC_023566
XLOC_012581	XLOC_019325	XLOC_048831	XLOC_011916	XLOC_012606	XLOC_059290	XLOC_044467	XLOC_023584
XLOC_012591	XLOC_019332	XLOC_048832	XLOC_011927	XLOC_012621	XLOC_059450	XLOC_044469	XLOC_023591
XLOC_012593	XLOC_019335	XLOC_048859	XLOC_011941	XLOC_012633	XLOC_059775	XLOC_044475	XLOC_023616
XLOC_012596	XLOC_019346	XLOC_048982	XLOC_011961	XLOC_012637	XLOC_059828	XLOC_044477	XLOC_023681
XLOC_012606	XLOC_019382	XLOC_049120	XLOC_011965	XLOC_012638	XLOC_059844	XLOC_044486	XLOC_023721
XLOC_012610	XLOC_019394	XLOC_049160	XLOC_012003	XLOC_012641	XLOC_059883	XLOC_044489	XLOC_023749
XLOC_012617	XLOC_019405	XLOC_049186	XLOC_012016	XLOC_012657	XLOC_059897	XLOC_044496	XLOC_023823
XLOC_012621	XLOC_019432	XLOC_049325	XLOC_012027	XLOC_012666	XLOC_059902	XLOC_044520	XLOC_023874
XLOC_012622	XLOC_019435	XLOC_049341	XLOC_012049	XLOC_012670	XLOC_059922	XLOC_044529	XLOC_023963
XLOC_012629	XLOC_019439	XLOC_049375	XLOC_012059	XLOC_012689	XLOC_059923	XLOC_044530	XLOC_023994
XLOC_012636	XLOC_019440	XLOC_049410	XLOC_012060	XLOC_012690	XLOC_059924	XLOC_044533	XLOC_023998
XLOC_012637	XLOC_019442	XLOC_049419	XLOC_012066	XLOC_012699	XLOC_059940	XLOC_044543	XLOC_024004
XLOC_012639	XLOC_019467	XLOC_049571	XLOC_012070	XLOC_012710	XLOC_060111	XLOC_044549	XLOC_024087
XLOC_012657	XLOC_019468	XLOC_049602	XLOC_012091	XLOC_012726	XLOC_060119	XLOC_044844	XLOC_024094
XLOC_012670	XLOC_019531	XLOC_049672	XLOC_012114	XLOC_012727	XLOC_060520	XLOC_044890	XLOC_024103
XLOC_012690	XLOC_019550	XLOC_049751	XLOC_012116	XLOC_012728	XLOC_060620	XLOC_045097	XLOC_024113
XLOC_012710	XLOC_019551	XLOC_049799	XLOC_012118	XLOC_012730	XLOC_060702	XLOC_045250	XLOC_024138
XLOC_012725	XLOC_019552	XLOC_050065	XLOC_012119	XLOC_012731	XLOC_060792	XLOC_045286	XLOC_024222
XLOC_012727	XLOC_019556	XLOC_050205	XLOC_012120	XLOC_012735	XLOC_060803	XLOC_045348	XLOC_024282
XLOC_012731	XLOC_019557	XLOC_050343	XLOC_012121	XLOC_012739	XLOC_060942	XLOC_045530	XLOC_024302
XLOC_012733	XLOC_019558	XLOC_050359	XLOC_012129	XLOC_012741	XLOC_060992	XLOC_045621	XLOC_024304
XLOC_012734	XLOC_019559	XLOC_050369	XLOC_012144	XLOC_012742	XLOC_061118	XLOC_045687	XLOC_024308
XLOC_012735	XLOC_019599	XLOC_050415	XLOC_012197	XLOC_012743	XLOC_061129	XLOC_045740	XLOC_024309
XLOC_012736	XLOC_019667	XLOC_050613	XLOC_012222	XLOC_012744	XLOC_061257	XLOC_045759	XLOC_024313
XLOC_012737	XLOC_019681	XLOC_050694	XLOC_012228	XLOC_012746	XLOC_061258	XLOC_045795	XLOC_024314
XLOC_012739	XLOC_019686	XLOC_050697	XLOC_012230	XLOC_012749	XLOC_061532	XLOC_046008	XLOC_024320
XLOC_012743	XLOC_019700	XLOC_050722	XLOC_012244	XLOC_012753	XLOC_061545	XLOC_046057	XLOC_024378
XLOC_012744	XLOC_019711	XLOC_050760	XLOC_012267	XLOC_012754	XLOC_061789	XLOC_046261	XLOC_024381
XLOC_012749	XLOC_019730	XLOC_050891	XLOC_012277	XLOC_012755	XLOC_062010	XLOC_046428	XLOC_024463
XLOC_012750	XLOC_019732	XLOC_050900	XLOC_012290	XLOC_012756	XLOC_062043	XLOC_046457	XLOC_024521
XLOC_012752	XLOC_019756	XLOC_050993	XLOC_012301	XLOC_012761	XLOC_062095	XLOC_046503	XLOC_024545
XLOC_012753	XLOC_019769	XLOC_051307	XLOC_012359	XLOC_012763	XLOC_062413	XLOC_046742	XLOC_024561
XLOC_012756	XLOC_019805	XLOC_051308	XLOC_012381	XLOC_012767	XLOC_062435	XLOC_046785	XLOC_024602
XLOC_012763	XLOC_019818	XLOC_051316	XLOC_012384	XLOC_012768	XLOC_062445	XLOC_047005	XLOC_024608
XLOC_012765	XLOC_019823	XLOC_051342	XLOC_012390	XLOC_012769	XLOC_062603	XLOC_047030	XLOC_024632
XLOC_012769	XLOC_019882	XLOC_051353	XLOC_012398	XLOC_012770	XLOC_062608	XLOC_047036	XLOC_024688
XLOC_012770	XLOC_019919	XLOC_051357	XLOC_012399	XLOC_012772	XLOC_062613	XLOC_047088	XLOC_024776
XLOC_012786	XLOC_020005	XLOC_051377	XLOC_012406	XLOC_012776	XLOC_062615	XLOC_047141	XLOC_024830
XLOC_012795	XLOC_020230	XLOC_051378	XLOC_012411	XLOC_012777	XLOC_062651	XLOC_047172	XLOC_024846
XLOC_012796	XLOC_020261	XLOC_051390	XLOC_012414	XLOC_012779	XLOC_062676	XLOC_047206	XLOC_024856
XLOC_012808	XLOC_020265	XLOC_051397	XLOC_012415	XLOC_012786	XLOC_062685	XLOC_047266	XLOC_024894
XLOC_012812	XLOC_020267	XLOC_051398	XLOC_012417	XLOC_012787	XLOC_062686	XLOC_047316	XLOC_024995
XLOC_012815	XLOC_020288	XLOC_051424	XLOC_012425	XLOC_012794	XLOC_062687	XLOC_047688	XLOC_024998
XLOC_012983	XLOC_020292	XLOC_051429	XLOC_012430	XLOC_012796	XLOC_062754	XLOC_047856	XLOC_025022
XLOC_013031	XLOC_020296	XLOC_051433	XLOC_012434	XLOC_012800	XLOC_062773	XLOC_048087	XLOC_025032
XLOC_013032	XLOC_020300	XLOC_051438	XLOC_012441	XLOC_012808	XLOC_062786	XLOC_048148	XLOC_025090
XLOC_013033	XLOC_020315	XLOC_051440	XLOC_012448	XLOC_012811	XLOC_062790	XLOC_048297	XLOC_025153
XLOC_013042	XLOC_020317	XLOC_051456	XLOC_012449	XLOC_012812	XLOC_062796	XLOC_048304	XLOC_025172
XLOC_013046	XLOC_020321	XLOC_051540	XLOC_012459	XLOC_012814	XLOC_062808	XLOC_048511	XLOC_025175
XLOC_013052	XLOC_020322	XLOC_051571	XLOC_012463	XLOC_012815	XLOC_062822	XLOC_048512	XLOC_025190
XLOC_013177	XLOC_020344	XLOC_051649	XLOC_012465	XLOC_012915	XLOC_062823	XLOC_048513	XLOC_025194
XLOC_013188	XLOC_020351	XLOC_051915	XLOC_012467	XLOC_012944	XLOC_062824	XLOC_048535	XLOC_025256
XLOC_013189	XLOC_020353	XLOC_052128	XLOC_012468	XLOC_013008	XLOC_063130	XLOC_048536	XLOC_025261
XLOC_013195	XLOC_020355	XLOC_052191	XLOC_012470	XLOC_013032	XLOC_063341	XLOC_048571	XLOC_025308
XLOC_013218	XLOC_020356	XLOC_052213	XLOC_012471	XLOC_013033	XLOC_063621	XLOC_048591	XLOC_025316
XLOC_013230	XLOC_020365	XLOC_052360	XLOC_012475	XLOC_013044	XLOC_063727	XLOC_048596	XLOC_025325
XLOC_013256	XLOC_020367	XLOC_052420	XLOC_012478	XLOC_013052	XLOC_064224	XLOC_048598	XLOC_025338
XLOC_013264	XLOC_020370	XLOC_052577	XLOC_012479	XLOC_013064	XLOC_064338	XLOC_048602	XLOC_025343
XLOC_013285	XLOC_020372	XLOC_052578	XLOC_012489	XLOC_013070	XLOC_064395	XLOC_048603	XLOC_025349
XLOC_013287	XLOC_020374	XLOC_052596	XLOC_012502	XLOC_013073	XLOC_064415	XLOC_048611	XLOC_025407
XLOC_013289	XLOC_020376	XLOC_052684	XLOC_012505	XLOC_013132	XLOC_064463	XLOC_048621	XLOC_025419
XLOC_013296	XLOC_020378	XLOC_052963	XLOC_012506	XLOC_013186	XLOC_064510	XLOC_048657	XLOC_025472
XLOC_013299	XLOC_020385	XLOC_053198	XLOC_012510	XLOC_013189	XLOC_064515	XLOC_048666	XLOC_025527
XLOC_013303	XLOC_020391	XLOC_053233	XLOC_012511	XLOC_013218	XLOC_064591	XLOC_048674	XLOC_025592
XLOC_013308	XLOC_020394	XLOC_053357	XLOC_012520	XLOC_013256	XLOC_064783	XLOC_048677	XLOC_025593
XLOC_013359	XLOC_020400	XLOC_053381	XLOC_012523	XLOC_013285	XLOC_065045	XLOC_048698	XLOC_025598
XLOC_013370	XLOC_020401	XLOC_053420	XLOC_012525	XLOC_013296	XLOC_065073	XLOC_048712	XLOC_025599
XLOC_013382	XLOC_020402	XLOC_053453	XLOC_012527	XLOC_013297	XLOC_065308	XLOC_048733	XLOC_025601
XLOC_013383	XLOC_020405	XLOC_053470	XLOC_012532	XLOC_013308	XLOC_065818	XLOC_048744	XLOC_025608
XLOC_013393	XLOC_020416	XLOC_053615	XLOC_012533	XLOC_013359	XLOC_066103	XLOC_048763	XLOC_025609
XLOC_013401	XLOC_020421	XLOC_053660	XLOC_012539	XLOC_013370	XLOC_066148	XLOC_048800	XLOC_025611
XLOC_013409	XLOC_020427	XLOC_053667	XLOC_012542	XLOC_013383	XLOC_066149	XLOC_048807	XLOC_025614
XLOC_013427	XLOC_020445	XLOC_053706	XLOC_012544	XLOC_013387	XLOC_066178	XLOC_048832	XLOC_025623
XLOC_013432	XLOC_020453	XLOC_053732	XLOC_012546	XLOC_013392	XLOC_066293	XLOC_048844	XLOC_025642
XLOC_013447	XLOC_020460	XLOC_053974	XLOC_012548	XLOC_013393	XLOC_066372	XLOC_048851	XLOC_025645
XLOC_013452	XLOC_020473	XLOC_053975	XLOC_012549	XLOC_013401	XLOC_066373	XLOC_048875	XLOC_025651
XLOC_013562	XLOC_020474	XLOC_053991	XLOC_012551	XLOC_013420	XLOC_066377	XLOC_048972	XLOC_025652
XLOC_013587	XLOC_020483	XLOC_053997	XLOC_012558	XLOC_013432	XLOC_066392	XLOC_048992	XLOC_025657
XLOC_013591	XLOC_020499	XLOC_054007	XLOC_012562	XLOC_013437	XLOC_066393	XLOC_049020	XLOC_025660
XLOC_013607	XLOC_020514	XLOC_054028	XLOC_012563	XLOC_013457	XLOC_066406	XLOC_049031	XLOC_025687
XLOC_013614	XLOC_020564	XLOC_054037	XLOC_012566	XLOC_013533	XLOC_066410	XLOC_049036	XLOC_025695
XLOC_013625	XLOC_020657	XLOC_054072	XLOC_012575	XLOC_013607	XLOC_066414	XLOC_049094	XLOC_025702
XLOC_013633	XLOC_020686	XLOC_054077	XLOC_012577	XLOC_013614	XLOC_066468	XLOC_049160	XLOC_025709
XLOC_013652	XLOC_020706	XLOC_054081	XLOC_012578	XLOC_013625	XLOC_066476	XLOC_049183	XLOC_025723
XLOC_013687	XLOC_020765	XLOC_054082	XLOC_012579	XLOC_013642	XLOC_066478	XLOC_049341	XLOC_025729
XLOC_013688	XLOC_020767	XLOC_054086	XLOC_012580	XLOC_013652	XLOC_066479	XLOC_049429	XLOC_025733
XLOC_013696	XLOC_020777	XLOC_054089	XLOC_012581	XLOC_013687	XLOC_066496	XLOC_049485	XLOC_025738
XLOC_013816	XLOC_020861	XLOC_054108	XLOC_012582	XLOC_013696	XLOC_066501	XLOC_049505	XLOC_025754
XLOC_013823	XLOC_020876	XLOC_054122	XLOC_012583	XLOC_013701	XLOC_066502	XLOC_049602	XLOC_025763
XLOC_013896	XLOC_020914	XLOC_054124	XLOC_012588	XLOC_013715	XLOC_066529	XLOC_049728	XLOC_025777
XLOC_013938	XLOC_020928	XLOC_054136	XLOC_012591	XLOC_013823	XLOC_066559	XLOC_049816	XLOC_025778
XLOC_013943	XLOC_020943	XLOC_054140	XLOC_012592	XLOC_013859	XLOC_066574	XLOC_049947	XLOC_025782
XLOC_013976	XLOC_020961	XLOC_054141	XLOC_012593	XLOC_013896	XLOC_066589	XLOC_050065	XLOC_025784
XLOC_013984	XLOC_021024	XLOC_054159	XLOC_012597	XLOC_013900	XLOC_066627	XLOC_050340	XLOC_025788
XLOC_014002	XLOC_021066	XLOC_054162	XLOC_012606	XLOC_013932	XLOC_066639	XLOC_050551	XLOC_025794
XLOC_014008	XLOC_021242	XLOC_054172	XLOC_012608	XLOC_013938	XLOC_066835	XLOC_050610	XLOC_025796
XLOC_014058	XLOC_021264	XLOC_054198	XLOC_012610	XLOC_013941	XLOC_066947	XLOC_050719	XLOC_025807
XLOC_014081	XLOC_021268	XLOC_054205	XLOC_012613	XLOC_013943	XLOC_067144	XLOC_050757	XLOC_025812
XLOC_014145	XLOC_021340	XLOC_054519	XLOC_012614	XLOC_013950	XLOC_067398	XLOC_050760	XLOC_025818
XLOC_014150	XLOC_021419	XLOC_054594	XLOC_012617	XLOC_013976	XLOC_067424	XLOC_050776	XLOC_025821
XLOC_014168	XLOC_021433	XLOC_054634	XLOC_012621	XLOC_014002	XLOC_067607	XLOC_050829	XLOC_025822
XLOC_014169	XLOC_021462	XLOC_054781	XLOC_012625	XLOC_014008	XLOC_067701	XLOC_050962	XLOC_025825
XLOC_014183	XLOC_021544	XLOC_054863	XLOC_012626	XLOC_014058	XLOC_067714	XLOC_050993	XLOC_025834
XLOC_014201	XLOC_021647	XLOC_054887	XLOC_012633	XLOC_014095	XLOC_068316	XLOC_051031	XLOC_025837
XLOC_014233	XLOC_021688	XLOC_055104	XLOC_012635	XLOC_014145	XLOC_068353	XLOC_051057	XLOC_025843
XLOC_014243	XLOC_021693	XLOC_055157	XLOC_012636	XLOC_014233	XLOC_068403	XLOC_051289	XLOC_025952
XLOC_014260	XLOC_021766	XLOC_055996	XLOC_012641	XLOC_014260	XLOC_068425	XLOC_051292	XLOC_025954
XLOC_014272	XLOC_021778	XLOC_056053	XLOC_012657	XLOC_014269	XLOC_068440	XLOC_051308	XLOC_026060
XLOC_014294	XLOC_021789	XLOC_056077	XLOC_012666	XLOC_014279	XLOC_068641	XLOC_051309	XLOC_026158
XLOC_014300	XLOC_021807	XLOC_056103	XLOC_012670	XLOC_014300	XLOC_068675	XLOC_051313	XLOC_026248
XLOC_014302	XLOC_021821	XLOC_056317	XLOC_012689	XLOC_014302	XLOC_068723	XLOC_051317	XLOC_026284
XLOC_014313	XLOC_021837	XLOC_056413	XLOC_012690	XLOC_014313	XLOC_068766	XLOC_051318	XLOC_026290
XLOC_014325	XLOC_021838	XLOC_056473	XLOC_012699	XLOC_014316	XLOC_068833	XLOC_051332	XLOC_026377
XLOC_014331	XLOC_021858	XLOC_056478	XLOC_012725	XLOC_014390	XLOC_069122	XLOC_051340	XLOC_026473
XLOC_014390	XLOC_021859	XLOC_056506	XLOC_012726	XLOC_014392	XLOC_069495	XLOC_051362	XLOC_026518
XLOC_014392	XLOC_021923	XLOC_056550	XLOC_012727	XLOC_014395	XLOC_069496	XLOC_051373	XLOC_026569
XLOC_014435	XLOC_021929	XLOC_056777	XLOC_012728	XLOC_014415	XLOC_069498	XLOC_051374	XLOC_026650
XLOC_014454	XLOC_021952	XLOC_057050	XLOC_012730	XLOC_014463	XLOC_069504	XLOC_051388	XLOC_026752
XLOC_014463	XLOC_021976	XLOC_057067	XLOC_012731	XLOC_014473	XLOC_069534	XLOC_051402	XLOC_026785
XLOC_014473	XLOC_021992	XLOC_057079	XLOC_012734	XLOC_014489	XLOC_069622	XLOC_051425	XLOC_026795
XLOC_014505	XLOC_022016	XLOC_057104	XLOC_012735	XLOC_014509	XLOC_069631	XLOC_051428	XLOC_026799
XLOC_014509	XLOC_022057	XLOC_057109	XLOC_012739	XLOC_014535	XLOC_069635	XLOC_051430	XLOC_026804
XLOC_014512	XLOC_022073	XLOC_057116	XLOC_012741	XLOC_014571	XLOC_069677	XLOC_051457	XLOC_026819
XLOC_014535	XLOC_022125	XLOC_057119	XLOC_012742	XLOC_014572	XLOC_069681	XLOC_051465	XLOC_026860
XLOC_014570	XLOC_022128	XLOC_057120	XLOC_012743	XLOC_014586	XLOC_069787	XLOC_051540	XLOC_026864
XLOC_014571	XLOC_022135	XLOC_057151	XLOC_012744	XLOC_014618	XLOC_070063	XLOC_051544	XLOC_026895
XLOC_014615	XLOC_022151	XLOC_057166	XLOC_012746	XLOC_014619	XLOC_070300	XLOC_051632	XLOC_026985
XLOC_014619	XLOC_022182	XLOC_057178	XLOC_012749	XLOC_014634	XLOC_070366	XLOC_051814	XLOC_027048
XLOC_014620	XLOC_022214	XLOC_057182	XLOC_012752	XLOC_014648	XLOC_070449	XLOC_052060	XLOC_027056
XLOC_014648	XLOC_022232	XLOC_057185	XLOC_012753	XLOC_014655	XLOC_070465	XLOC_052088	XLOC_027074
XLOC_014655	XLOC_022248	XLOC_057191	XLOC_012755	XLOC_014663	XLOC_070581	XLOC_052222	XLOC_027101
XLOC_014663	XLOC_022272	XLOC_057247	XLOC_012756	XLOC_014678	XLOC_070763	XLOC_052247	XLOC_027180
XLOC_014678	XLOC_022408	XLOC_057448	XLOC_012761	XLOC_014697	XLOC_071005	XLOC_052265	XLOC_027204
XLOC_014697	XLOC_022492	XLOC_057482	XLOC_012763	XLOC_014700	XLOC_071405	XLOC_052304	XLOC_027211
XLOC_014703	XLOC_022509	XLOC_057532	XLOC_012767	XLOC_014703	XLOC_071476	XLOC_052356	XLOC_027227
XLOC_014770	XLOC_022522	XLOC_057607	XLOC_012769	XLOC_014728	XLOC_071591	XLOC_052360	XLOC_027230
XLOC_014771	XLOC_022653	XLOC_057826	XLOC_012770	XLOC_014771	XLOC_071684	XLOC_052365	XLOC_027234
XLOC_014843	XLOC_022654	XLOC_058357	XLOC_012774	XLOC_014838	XLOC_071803	XLOC_052418	XLOC_027239
XLOC_014849	XLOC_022656	XLOC_058493	XLOC_012779	XLOC_014842	XLOC_071904	XLOC_052435	XLOC_027249
XLOC_014861	XLOC_022666	XLOC_058639	XLOC_012782	XLOC_014843	XLOC_072013	XLOC_052444	XLOC_027254
XLOC_014863	XLOC_022727	XLOC_058649	XLOC_012786	XLOC_014844	XLOC_072331	XLOC_052596	XLOC_027259
XLOC_014864	XLOC_022836	XLOC_058712	XLOC_012787	XLOC_014845	XLOC_072341	XLOC_052714	XLOC_027272
XLOC_014866	XLOC_022848	XLOC_058736	XLOC_012794	XLOC_014847	XLOC_072351	XLOC_052716	XLOC_027321
XLOC_014872	XLOC_022853	XLOC_058788	XLOC_012796	XLOC_014849	XLOC_072357	XLOC_052839	XLOC_027370
XLOC_014875	XLOC_022896	XLOC_059126	XLOC_012798	XLOC_014861	XLOC_072372	XLOC_052930	XLOC_027422
XLOC_014876	XLOC_022918	XLOC_059233	XLOC_012800	XLOC_014863	XLOC_072389	XLOC_053010	XLOC_027423
XLOC_014881	XLOC_022919	XLOC_059646	XLOC_012808	XLOC_014866	XLOC_072396	XLOC_053036	XLOC_027621
XLOC_014885	XLOC_022924	XLOC_059775	XLOC_012812	XLOC_014867	XLOC_072403	XLOC_053061	XLOC_027739
XLOC_014891	XLOC_022925	XLOC_059792	XLOC_012814	XLOC_014868	XLOC_072427	XLOC_053323	XLOC_027894
XLOC_014897	XLOC_022926	XLOC_059832	XLOC_012815	XLOC_014872	XLOC_072437	XLOC_053367	XLOC_027942
XLOC_014898	XLOC_022928	XLOC_059833	XLOC_012816	XLOC_014875	XLOC_072444	XLOC_053522	XLOC_027960
XLOC_014903	XLOC_022945	XLOC_059844	XLOC_012818	XLOC_014881	XLOC_072458	XLOC_053525	XLOC_027982
XLOC_014904	XLOC_022949	XLOC_059845	XLOC_012915	XLOC_014882	XLOC_072480	XLOC_053538	XLOC_027990
XLOC_014906	XLOC_022953	XLOC_059894	XLOC_012944	XLOC_014885	XLOC_072495	XLOC_053609	XLOC_028064
XLOC_014912	XLOC_022954	XLOC_059895	XLOC_013008	XLOC_014887	XLOC_072527	XLOC_053626	XLOC_028121
XLOC_014913	XLOC_022963	XLOC_059902	XLOC_013032	XLOC_014892	XLOC_072535	XLOC_053660	XLOC_028143
XLOC_014916	XLOC_022975	XLOC_059933	XLOC_013033	XLOC_014897	XLOC_072544	XLOC_053693	XLOC_028173
XLOC_014923	XLOC_022978	XLOC_059940	XLOC_013044	XLOC_014903	XLOC_072751	XLOC_053963	XLOC_028250
XLOC_014928	XLOC_022979	XLOC_059957	XLOC_013046	XLOC_014906	XLOC_072760	XLOC_053988	XLOC_028251
XLOC_014929	XLOC_022980	XLOC_059963	XLOC_013052	XLOC_014909	XLOC_072778	XLOC_053993	XLOC_028336
XLOC_014936	XLOC_022981	XLOC_059968	XLOC_013064	XLOC_014910	XLOC_072865	XLOC_054011	XLOC_028341
XLOC_014938	XLOC_022983	XLOC_060035	XLOC_013070	XLOC_014911	XLOC_072941	XLOC_054021	XLOC_028369
XLOC_014957	XLOC_022987	XLOC_060344	XLOC_013072	XLOC_014912	XLOC_072945	XLOC_054026	XLOC_028404
XLOC_014958	XLOC_022988	XLOC_060432	XLOC_013074	XLOC_014916	XLOC_072967	XLOC_054061	XLOC_028424
XLOC_014966	XLOC_022998	XLOC_060481	XLOC_013189	XLOC_014922	XLOC_072969	XLOC_054080	XLOC_028441
XLOC_014969	XLOC_023001	XLOC_060587	XLOC_013195	XLOC_014927	XLOC_072976	XLOC_054096	XLOC_028446
XLOC_014971	XLOC_023011	XLOC_060610	XLOC_013218	XLOC_014929	XLOC_072982	XLOC_054112	XLOC_028511
XLOC_014973	XLOC_023019	XLOC_060615	XLOC_013256	XLOC_014936	XLOC_072984	XLOC_054122	XLOC_028541
XLOC_014978	XLOC_023036	XLOC_060620	XLOC_013264	XLOC_014938	XLOC_072993	XLOC_054127	XLOC_028543
XLOC_014980	XLOC_023040	XLOC_060659	XLOC_013285	XLOC_014945	XLOC_073022	XLOC_054136	XLOC_028558
XLOC_014989	XLOC_023041	XLOC_060702	XLOC_013287	XLOC_014946	XLOC_073136	XLOC_054139	XLOC_028638
XLOC_014992	XLOC_023056	XLOC_060777	XLOC_013288	XLOC_014947	XLOC_073153	XLOC_054148	XLOC_028656
XLOC_015005	XLOC_023061	XLOC_060803	XLOC_013296	XLOC_014950	XLOC_073199	XLOC_054154	XLOC_028694
XLOC_015010	XLOC_023070	XLOC_060825	XLOC_013299	XLOC_014957	XLOC_073227	XLOC_054175	XLOC_028770
XLOC_015011	XLOC_023078	XLOC_060898	XLOC_013308	XLOC_014964	XLOC_073258	XLOC_054185	XLOC_028782
XLOC_015012	XLOC_023079	XLOC_060918	XLOC_013359	XLOC_014966	XLOC_073309	XLOC_054190	XLOC_028785
XLOC_015014	XLOC_023083	XLOC_060942	XLOC_013370	XLOC_014969	XLOC_073318	XLOC_054203	XLOC_028844
XLOC_015015	XLOC_023091	XLOC_061049	XLOC_013382	XLOC_014980	XLOC_073327	XLOC_054472	XLOC_028861
XLOC_015016	XLOC_023094	XLOC_061118	XLOC_013383	XLOC_014983	XLOC_073344	XLOC_054580	XLOC_028866
XLOC_015017	XLOC_023096	XLOC_061129	XLOC_013387	XLOC_014985	XLOC_073380	XLOC_054597	XLOC_028867
XLOC_015018	XLOC_023104	XLOC_061227	XLOC_013392	XLOC_014986	XLOC_073409	XLOC_054652	XLOC_028868
XLOC_015025	XLOC_023109	XLOC_061298	XLOC_013393	XLOC_014992	XLOC_073456	XLOC_054675	XLOC_028869
XLOC_015027	XLOC_023111	XLOC_061532	XLOC_013401	XLOC_014996	XLOC_073461	XLOC_054688	XLOC_028883
XLOC_015029	XLOC_023113	XLOC_061545	XLOC_013409	XLOC_015005	XLOC_073471	XLOC_054749	XLOC_028896
XLOC_015031	XLOC_023118	XLOC_061593	XLOC_013447	XLOC_015007	XLOC_073475	XLOC_054850	XLOC_028901
XLOC_015032	XLOC_023120	XLOC_061694	XLOC_013533	XLOC_015009	XLOC_073503	XLOC_054946	XLOC_028903
XLOC_015034	XLOC_023122	XLOC_061780	XLOC_013557	XLOC_015011	XLOC_073525	XLOC_055177	XLOC_028919
XLOC_015039	XLOC_023123	XLOC_061853	XLOC_013562	XLOC_015012	XLOC_073528	XLOC_055247	XLOC_028937
XLOC_015040	XLOC_023372	XLOC_061890	XLOC_013591	XLOC_015015	XLOC_073530	XLOC_055430	XLOC_028939
XLOC_015045	XLOC_023375	XLOC_062025	XLOC_013607	XLOC_015020	XLOC_073579	XLOC_055819	XLOC_028943
XLOC_015046	XLOC_023405	XLOC_062077	XLOC_013614	XLOC_015021	XLOC_073594	XLOC_056030	XLOC_028949
XLOC_015054	XLOC_023429	XLOC_062096	XLOC_013625	XLOC_015025	XLOC_073596	XLOC_056049	XLOC_028951
XLOC_015055	XLOC_023430	XLOC_062104	XLOC_013652	XLOC_015027	XLOC_073630	XLOC_056077	XLOC_029104
XLOC_015059	XLOC_023478	XLOC_062345	XLOC_013687	XLOC_015031	XLOC_073637	XLOC_056078	XLOC_029124
XLOC_015162	XLOC_023521	XLOC_062413	XLOC_013696	XLOC_015032	XLOC_073644	XLOC_056294	XLOC_029125
XLOC_015225	XLOC_023529	XLOC_062445	XLOC_013823	XLOC_015033	XLOC_073662	XLOC_056317	XLOC_029127
XLOC_015293	XLOC_023566	XLOC_062539	XLOC_013859	XLOC_015034	XLOC_073664	XLOC_056329	XLOC_029136
XLOC_015303	XLOC_023576	XLOC_062600	XLOC_013896	XLOC_015039	XLOC_073695	XLOC_056478	XLOC_029142
XLOC_015308	XLOC_023584	XLOC_062609	XLOC_013932	XLOC_015040	XLOC_073696	XLOC_056515	XLOC_029151
XLOC_015321	XLOC_023601	XLOC_062615	XLOC_013938	XLOC_015044	XLOC_073775	XLOC_056656	XLOC_029153
XLOC_015395	XLOC_023616	XLOC_062619	XLOC_013943	XLOC_015045	XLOC_073807	XLOC_056658	XLOC_029157
XLOC_015429	XLOC_023634	XLOC_062624	XLOC_013950	XLOC_015049	XLOC_073819	XLOC_056815	XLOC_029174
XLOC_015518	XLOC_023681	XLOC_062625	XLOC_013984	XLOC_015053	XLOC_073822	XLOC_056816	XLOC_029179
XLOC_015532	XLOC_023707	XLOC_062638	XLOC_014002	XLOC_015055	XLOC_073831	XLOC_056911	XLOC_029186
XLOC_015544	XLOC_023712	XLOC_062664	XLOC_014008	XLOC_015064	XLOC_073832	XLOC_057025	XLOC_029196
XLOC_015552	XLOC_023721	XLOC_062671	XLOC_014019	XLOC_015156	XLOC_073862	XLOC_057048	XLOC_029199
XLOC_015554	XLOC_023733	XLOC_062680	XLOC_014058	XLOC_015162	XLOC_073872	XLOC_057080	XLOC_029200
XLOC_015572	XLOC_023749	XLOC_062685	XLOC_014145	XLOC_015174	XLOC_073882	XLOC_057082	XLOC_029213
XLOC_015579	XLOC_023794	XLOC_062702	XLOC_014164	XLOC_015293	XLOC_073892	XLOC_057084	XLOC_029214
XLOC_015598	XLOC_023823	XLOC_062755	XLOC_014233	XLOC_015303	XLOC_073925	XLOC_057111	XLOC_029215
XLOC_015610	XLOC_023832	XLOC_062758	XLOC_014260	XLOC_015321	XLOC_073967	XLOC_057112	XLOC_029218
XLOC_015632	XLOC_023836	XLOC_062784	XLOC_014269	XLOC_015395	XLOC_073985	XLOC_057127	XLOC_029224
XLOC_015635	XLOC_023877	XLOC_062819	XLOC_014294	XLOC_015414	XLOC_074014	XLOC_057130	XLOC_029229
XLOC_015643	XLOC_023963	XLOC_063232	XLOC_014300	XLOC_015429	XLOC_074086	XLOC_057173	XLOC_029236
XLOC_015672	XLOC_023994	XLOC_063398	XLOC_014302	XLOC_015452	XLOC_074110	XLOC_057185	XLOC_029244
XLOC_015686	XLOC_024004	XLOC_063473	XLOC_014331	XLOC_015510	XLOC_074111	XLOC_057195	XLOC_029245
XLOC_015688	XLOC_024087	XLOC_063725	XLOC_014390	XLOC_015532	XLOC_074133	XLOC_057205	XLOC_029257
XLOC_015717	XLOC_024089	XLOC_063986	XLOC_014392	XLOC_015544	XLOC_074135	XLOC_057212	XLOC_029277
XLOC_015730	XLOC_024094	XLOC_063991	XLOC_014395	XLOC_015554	XLOC_074137	XLOC_057214	XLOC_029279
XLOC_015779	XLOC_024103	XLOC_064148	XLOC_014415	XLOC_015558	XLOC_074163	XLOC_057221	XLOC_029280
XLOC_015783	XLOC_024106	XLOC_064224	XLOC_014454	XLOC_015572	XLOC_074169	XLOC_057226	XLOC_029301
XLOC_015839	XLOC_024113	XLOC_064395	XLOC_014457	XLOC_015574	XLOC_074179	XLOC_057229	XLOC_029315
XLOC_015860	XLOC_024123	XLOC_064414	XLOC_014463	XLOC_015579	XLOC_074240	XLOC_057241	XLOC_029316
XLOC_015878	XLOC_024201	XLOC_064415	XLOC_014473	XLOC_015591	XLOC_074268	XLOC_057242	XLOC_029319
XLOC_015881	XLOC_024222	XLOC_064418	XLOC_014509	XLOC_015596	XLOC_074271	XLOC_057246	XLOC_029323
XLOC_015884	XLOC_024224	XLOC_064463	XLOC_014515	XLOC_015610	XLOC_074279	XLOC_057249	XLOC_029333
XLOC_015895	XLOC_024229	XLOC_064485	XLOC_014535	XLOC_015618	XLOC_074314	XLOC_057284	XLOC_029337
XLOC_015896	XLOC_024308	XLOC_064510	XLOC_014570	XLOC_015630	XLOC_074324	XLOC_057532	XLOC_029346
XLOC_015905	XLOC_024309	XLOC_064515	XLOC_014571	XLOC_015633	XLOC_074368	XLOC_057696	XLOC_029351
XLOC_015912	XLOC_024314	XLOC_064783	XLOC_014572	XLOC_015635	XLOC_074377	XLOC_057827	XLOC_029359
XLOC_015921	XLOC_024370	XLOC_064816	XLOC_014586	XLOC_015641	XLOC_074392	XLOC_057864	XLOC_029364
XLOC_015938	XLOC_024378	XLOC_064974	XLOC_014615	XLOC_015643	XLOC_074425	XLOC_057913	XLOC_029372
XLOC_015959	XLOC_024381	XLOC_065007	XLOC_014618	XLOC_015672	XLOC_074437	XLOC_057923	XLOC_029374
XLOC_015985	XLOC_024463	XLOC_065215	XLOC_014620	XLOC_015677	XLOC_074483	XLOC_058469	XLOC_029377
XLOC_015989	XLOC_024521	XLOC_065376	XLOC_014632	XLOC_015683	XLOC_074532	XLOC_058519	XLOC_029385
XLOC_016018	XLOC_024561	XLOC_065416	XLOC_014634	XLOC_015686	XLOC_074567	XLOC_058553	XLOC_029386
XLOC_016052	XLOC_024602	XLOC_065577	XLOC_014648	XLOC_015688	XLOC_074590	XLOC_058622	XLOC_029397
XLOC_016054	XLOC_024608	XLOC_065581	XLOC_014655	XLOC_015689	XLOC_074639	XLOC_058649	XLOC_029398
XLOC_016130	XLOC_024632	XLOC_065623	XLOC_014663	XLOC_015698	XLOC_074716	XLOC_058814	XLOC_029399
XLOC_016183	XLOC_024667	XLOC_065694	XLOC_014697	XLOC_015705	XLOC_074720	XLOC_058816	XLOC_029401
XLOC_016198	XLOC_024688	XLOC_065699	XLOC_014703	XLOC_015716	XLOC_074767	XLOC_058829	XLOC_029406
XLOC_016273	XLOC_024817	XLOC_065920	XLOC_014771	XLOC_015717	XLOC_074789	XLOC_058938	XLOC_029408
XLOC_016275	XLOC_024830	XLOC_066066	XLOC_014842	XLOC_015719	XLOC_074866	XLOC_058988	XLOC_029416
XLOC_016289	XLOC_024846	XLOC_066097	XLOC_014843	XLOC_015783	XLOC_074886	XLOC_059014	XLOC_029417
XLOC_016290	XLOC_024856	XLOC_066149	XLOC_014844	XLOC_015804	XLOC_074900	XLOC_059048	XLOC_029418
XLOC_016355	XLOC_024912	XLOC_066160	XLOC_014845	XLOC_015818	XLOC_074921	XLOC_059105	XLOC_029419
XLOC_016373	XLOC_024978	XLOC_066178	XLOC_014849	XLOC_015839	XLOC_074929	XLOC_059140	XLOC_029420
XLOC_016416	XLOC_024995	XLOC_066299	XLOC_014861	XLOC_015878	XLOC_074936	XLOC_059176	XLOC_029421
XLOC_016417	XLOC_024998	XLOC_066366	XLOC_014863	XLOC_015881	XLOC_074959	XLOC_059254	XLOC_029424
XLOC_016435	XLOC_025023	XLOC_066372	XLOC_014864	XLOC_015884	XLOC_074976	XLOC_059343	XLOC_029428
XLOC_016538	XLOC_025036	XLOC_066373	XLOC_014866	XLOC_015896	XLOC_075011	XLOC_059450	XLOC_029430
XLOC_016559	XLOC_025048	XLOC_066376	XLOC_014868	XLOC_015899	XLOC_075016	XLOC_059665	XLOC_029434
XLOC_016577	XLOC_025155	XLOC_066389	XLOC_014872	XLOC_015938	XLOC_075071	XLOC_059773	XLOC_029435
XLOC_016629	XLOC_025172	XLOC_066392	XLOC_014875	XLOC_015959	XLOC_075093	XLOC_059781	XLOC_029437
XLOC_016637	XLOC_025175	XLOC_066393	XLOC_014881	XLOC_015972	XLOC_075110	XLOC_059798	XLOC_029442
XLOC_016694	XLOC_025181	XLOC_066406	XLOC_014885	XLOC_015985	XLOC_075112	XLOC_059802	XLOC_029455
XLOC_016701	XLOC_025190	XLOC_066410	XLOC_014887	XLOC_015989	XLOC_075140	XLOC_059825	XLOC_029457
XLOC_016759	XLOC_025194	XLOC_066414	XLOC_014891	XLOC_016018	XLOC_075147	XLOC_059826	XLOC_029458
XLOC_016765	XLOC_025208	XLOC_066415	XLOC_014897	XLOC_016025	XLOC_075151	XLOC_059830	XLOC_029466
XLOC_016770	XLOC_025290	XLOC_066435	XLOC_014903	XLOC_016050	XLOC_075209	XLOC_059837	XLOC_029467
XLOC_016775	XLOC_025308	XLOC_066458	XLOC_014906	XLOC_016113	XLOC_075380	XLOC_059840	XLOC_029470
XLOC_016799	XLOC_025316	XLOC_066465	XLOC_014910	XLOC_016130	XLOC_075381	XLOC_059841	XLOC_029471
XLOC_016813	XLOC_025338	XLOC_066468	XLOC_014911	XLOC_016133	XLOC_075387	XLOC_059847	XLOC_029472
XLOC_016824	XLOC_025343	XLOC_066502	XLOC_014912	XLOC_016168	XLOC_075388	XLOC_059849	XLOC_029479
XLOC_016835	XLOC_025354	XLOC_066506	XLOC_014916	XLOC_016194	XLOC_075406	XLOC_059857	XLOC_029483
XLOC_016842	XLOC_025376	XLOC_066547	XLOC_014920	XLOC_016198	XLOC_075414	XLOC_059861	XLOC_029611
XLOC_016844	XLOC_025419	XLOC_066561	XLOC_014925	XLOC_016273	XLOC_075429	XLOC_059881	XLOC_029669
XLOC_016868	XLOC_025426	XLOC_066562	XLOC_014927	XLOC_016288	XLOC_075453	XLOC_059898	XLOC_029786
XLOC_016884	XLOC_025472	XLOC_066574	XLOC_014929	XLOC_016289	XLOC_075473	XLOC_059923	XLOC_029788
XLOC_016920	XLOC_025507	XLOC_066589	XLOC_014936	XLOC_016355	XLOC_075485	XLOC_059935	XLOC_029819
XLOC_016954	XLOC_025592	XLOC_066620	XLOC_014938	XLOC_016416	XLOC_075486	XLOC_059940	XLOC_029835
XLOC_016957	XLOC_025593	XLOC_066910	XLOC_014945	XLOC_016417	XLOC_075524	XLOC_059970	XLOC_029840
XLOC_016958	XLOC_025599	XLOC_066947	XLOC_014946	XLOC_016526	XLOC_075527	XLOC_059974	XLOC_029870
XLOC_016972	XLOC_025606	XLOC_067105	XLOC_014957	XLOC_016527	XLOC_075552	XLOC_059975	XLOC_029889
XLOC_016979	XLOC_025608	XLOC_067144	XLOC_014964	XLOC_016538	XLOC_075553	XLOC_060035	XLOC_029955
XLOC_016999	XLOC_025609	XLOC_067182	XLOC_014965	XLOC_016559	XLOC_075611	XLOC_060036	XLOC_029960
XLOC_017007	XLOC_025614	XLOC_067432	XLOC_014966	XLOC_016577	XLOC_075614	XLOC_060459	XLOC_029975
XLOC_017010	XLOC_025623	XLOC_067701	XLOC_014969	XLOC_016606	XLOC_075669	XLOC_060465	XLOC_030100
XLOC_017031	XLOC_025645	XLOC_068145	XLOC_014975	XLOC_016629	XLOC_075677	XLOC_060507	XLOC_030105
XLOC_017077	XLOC_025654	XLOC_068284	XLOC_014980	XLOC_016633	XLOC_075693	XLOC_060518	XLOC_030118
XLOC_017110	XLOC_025663	XLOC_068306	XLOC_014986	XLOC_016637	XLOC_075736	XLOC_060520	XLOC_030188
XLOC_017114	XLOC_025682	XLOC_068316	XLOC_014990	XLOC_016675	XLOC_075782	XLOC_060587	XLOC_030215
XLOC_017131	XLOC_025688	XLOC_068440	XLOC_014992	XLOC_016701	XLOC_075798	XLOC_060608	XLOC_030220
XLOC_017138	XLOC_025690	XLOC_068473	XLOC_014996	XLOC_016713	XLOC_075854	XLOC_060610	XLOC_030249
XLOC_017152	XLOC_025702	XLOC_068504	XLOC_015005	XLOC_016714	XLOC_075871	XLOC_060643	XLOC_030309
XLOC_017175	XLOC_025709	XLOC_068516	XLOC_015007	XLOC_016730	XLOC_075875	XLOC_060859	XLOC_030310
XLOC_017183	XLOC_025719	XLOC_068559	XLOC_015009	XLOC_016742	XLOC_075891	XLOC_060963	XLOC_030337
XLOC_017210	XLOC_025723	XLOC_068563	XLOC_015010	XLOC_016747	XLOC_075961	XLOC_061090	XLOC_030350
XLOC_017216	XLOC_025724	XLOC_068641	XLOC_015011	XLOC_016766	XLOC_075967	XLOC_061109	XLOC_030370
XLOC_017225	XLOC_025729	XLOC_068675	XLOC_015012	XLOC_016775	XLOC_075974	XLOC_061118	XLOC_030387
XLOC_017226	XLOC_025737	XLOC_068681	XLOC_015015	XLOC_016811	XLOC_075997	XLOC_061129	XLOC_030395
XLOC_017238	XLOC_025754	XLOC_068723	XLOC_015016	XLOC_016813	XLOC_076032	XLOC_061257	XLOC_030445
XLOC_017258	XLOC_025763	XLOC_068755	XLOC_015017	XLOC_016826	XLOC_076041	XLOC_061258	XLOC_030451
XLOC_017259	XLOC_025777	XLOC_068777	XLOC_015018	XLOC_016834	XLOC_076046	XLOC_061372	XLOC_030481
XLOC_017270	XLOC_025778	XLOC_068855	XLOC_015020	XLOC_016835	XLOC_076090	XLOC_061386	XLOC_030512
XLOC_017272	XLOC_025782	XLOC_069304	XLOC_015021	XLOC_016842	XLOC_076092	XLOC_061437	XLOC_030595
XLOC_017276	XLOC_025792	XLOC_069495	XLOC_015025	XLOC_016844	XLOC_076095	XLOC_061593	XLOC_030655
XLOC_017332	XLOC_025796	XLOC_069513	XLOC_015027	XLOC_016856	XLOC_076106	XLOC_061623	XLOC_030687
XLOC_017350	XLOC_025803	XLOC_069530	XLOC_015028	XLOC_016859	XLOC_076126	XLOC_061636	XLOC_030863
XLOC_017351	XLOC_025804	XLOC_069534	XLOC_015030	XLOC_016868	XLOC_076135	XLOC_061752	XLOC_030897
XLOC_017360	XLOC_025811	XLOC_069542	XLOC_015031	XLOC_016869	XLOC_076159	XLOC_061799	XLOC_031109
XLOC_017361	XLOC_025816	XLOC_069551	XLOC_015032	XLOC_016882	XLOC_076181	XLOC_061808	XLOC_031135
XLOC_017362	XLOC_025818	XLOC_069581	XLOC_015033	XLOC_016884	XLOC_076197	XLOC_061867	XLOC_031200
XLOC_017364	XLOC_025821	XLOC_069588	XLOC_015034	XLOC_016900	XLOC_076259	XLOC_061931	XLOC_031259
XLOC_017374	XLOC_025825	XLOC_069625	XLOC_015039	XLOC_016905	XLOC_076291	XLOC_062025	XLOC_031277
XLOC_017392	XLOC_025848	XLOC_069631	XLOC_015040	XLOC_016920	XLOC_076350	XLOC_062118	XLOC_031284
XLOC_017393	XLOC_025898	XLOC_069677	XLOC_015041	XLOC_016954	XLOC_076368	XLOC_062127	XLOC_031321
XLOC_017430	XLOC_025954	XLOC_069956	XLOC_015043	XLOC_016957	XLOC_076378	XLOC_062379	XLOC_031335
XLOC_017471	XLOC_025986	XLOC_069964	XLOC_015045	XLOC_016958	XLOC_076384	XLOC_062435	XLOC_031350
XLOC_017480	XLOC_026055	XLOC_070167	XLOC_015049	XLOC_016959	XLOC_076388	XLOC_062628	XLOC_031514
XLOC_017509	XLOC_026158	XLOC_070252	XLOC_015051	XLOC_016972	XLOC_076432	XLOC_062631	XLOC_031532
XLOC_017510	XLOC_026248	XLOC_070268	XLOC_015053	XLOC_017006	XLOC_076440	XLOC_062636	XLOC_031535
XLOC_017515	XLOC_026284	XLOC_070300	XLOC_015054	XLOC_017007	XLOC_076456	XLOC_062638	XLOC_031571
XLOC_017516	XLOC_026291	XLOC_070329	XLOC_015055	XLOC_017051	XLOC_076460	XLOC_062640	XLOC_031596
XLOC_017517	XLOC_026377	XLOC_070332	XLOC_015059	XLOC_017110	XLOC_076471	XLOC_062645	XLOC_031610
XLOC_017518	XLOC_026416	XLOC_070343	XLOC_015156	XLOC_017114	XLOC_076519	XLOC_062646	XLOC_031613
XLOC_017521	XLOC_026518	XLOC_070397	XLOC_015162	XLOC_017115	XLOC_076545	XLOC_062659	XLOC_031623
XLOC_017523	XLOC_026521	XLOC_070425	XLOC_015174	XLOC_017131	XLOC_076546	XLOC_062686	XLOC_031628
XLOC_017533	XLOC_026601	XLOC_070465	XLOC_015255	XLOC_017152	XLOC_076547	XLOC_062690	XLOC_031661
XLOC_017534	XLOC_026650	XLOC_070581	XLOC_015281	XLOC_017175	XLOC_076570	XLOC_062694	XLOC_031669
XLOC_017535	XLOC_026752	XLOC_070621	XLOC_015293	XLOC_017183	XLOC_076578	XLOC_062706	XLOC_031678
XLOC_017536	XLOC_026773	XLOC_070763	XLOC_015303	XLOC_017210	XLOC_076598	XLOC_062711	XLOC_031692
XLOC_017542	XLOC_026777	XLOC_070840	XLOC_015321	XLOC_017216	XLOC_076605	XLOC_062715	XLOC_031803
XLOC_017547	XLOC_026795	XLOC_071256	XLOC_015395	XLOC_017217	XLOC_076606	XLOC_062721	XLOC_031811
XLOC_017549	XLOC_026804	XLOC_071385	XLOC_015414	XLOC_017225	XLOC_076630	XLOC_062722	XLOC_031905
XLOC_017555	XLOC_026816	XLOC_071556	XLOC_015429	XLOC_017267	XLOC_076643	XLOC_062743	XLOC_032022
XLOC_017559	XLOC_026817	XLOC_071591	XLOC_015452	XLOC_017272	XLOC_076679	XLOC_062746	XLOC_032126
XLOC_017560	XLOC_026818	XLOC_071614	XLOC_015462	XLOC_017276	XLOC_076724	XLOC_062756	XLOC_032127
XLOC_017568	XLOC_026819	XLOC_071688	XLOC_015510	XLOC_017277	XLOC_076771	XLOC_062781	XLOC_032192
XLOC_017572	XLOC_026848	XLOC_071803	XLOC_015532	XLOC_017305	XLOC_076776	XLOC_062782	XLOC_032209
XLOC_017577	XLOC_026853	XLOC_071887	XLOC_015544	XLOC_017332	XLOC_076789	XLOC_062796	XLOC_032212
XLOC_017590	XLOC_026860	XLOC_071904	XLOC_015552	XLOC_017333	XLOC_076819	XLOC_062797	XLOC_032215
XLOC_017595	XLOC_026864	XLOC_072013	XLOC_015554	XLOC_017350	XLOC_076820	XLOC_062801	XLOC_032222
XLOC_017598	XLOC_026875	XLOC_072106	XLOC_015557	XLOC_017351	XLOC_076847	XLOC_062803	XLOC_032224
XLOC_017602	XLOC_026933	XLOC_072333	XLOC_015558	XLOC_017362	XLOC_076869	XLOC_062811	XLOC_032231
XLOC_017605	XLOC_026957	XLOC_072341	XLOC_015572	XLOC_017364	XLOC_076895	XLOC_062818	XLOC_032238
XLOC_017607	XLOC_027033	XLOC_072365	XLOC_015579	XLOC_017374	XLOC_076899	XLOC_062880	XLOC_032250
XLOC_017609	XLOC_027048	XLOC_072389	XLOC_015596	XLOC_017392	XLOC_076907	XLOC_063026	XLOC_032252
XLOC_017618	XLOC_027059	XLOC_072396	XLOC_015598	XLOC_017393	XLOC_076923	XLOC_063316	XLOC_032269
XLOC_017621	XLOC_027069	XLOC_072397	XLOC_015610	XLOC_017427	XLOC_076947	XLOC_063398	XLOC_032272
XLOC_017622	XLOC_027074	XLOC_072403	XLOC_015618	XLOC_017430	XLOC_076948	XLOC_063425	XLOC_032273
XLOC_017626	XLOC_027239	XLOC_072423	XLOC_015632	XLOC_017443	XLOC_076954	XLOC_063660	XLOC_032274
XLOC_017629	XLOC_027249	XLOC_072424	XLOC_015635	XLOC_017460	XLOC_076987	XLOC_063669	XLOC_032275
XLOC_017636	XLOC_027272	XLOC_072427	XLOC_015641	XLOC_017471	XLOC_076993	XLOC_063804	XLOC_032278
XLOC_017644	XLOC_027419	XLOC_072431	XLOC_015643	XLOC_017480	XLOC_076995	XLOC_063868	XLOC_032281
XLOC_017645	XLOC_027739	XLOC_072432	XLOC_015672	XLOC_017501	XLOC_077059	XLOC_063897	XLOC_032287
XLOC_017649	XLOC_027810	XLOC_072434	XLOC_015677	XLOC_017504	XLOC_077111	XLOC_063921	XLOC_032291
XLOC_017653	XLOC_027826	XLOC_072437	XLOC_015686	XLOC_017509	XLOC_077148	XLOC_064248	XLOC_032293
XLOC_017654	XLOC_027894	XLOC_072458	XLOC_015688	XLOC_017517	XLOC_077168	XLOC_064394	XLOC_032298
XLOC_017656	XLOC_027960	XLOC_072480	XLOC_015705	XLOC_017520	XLOC_077261	XLOC_064416	XLOC_032304
XLOC_017659	XLOC_027982	XLOC_072495	XLOC_015706	XLOC_017521	XLOC_077342	XLOC_064417	XLOC_032305
XLOC_017664	XLOC_027990	XLOC_072515	XLOC_015716	XLOC_017523	XLOC_077386	XLOC_064444	XLOC_032313
XLOC_017673	XLOC_028019	XLOC_072522	XLOC_015717	XLOC_017526	XLOC_077402	XLOC_064515	XLOC_032317
XLOC_017674	XLOC_028064	XLOC_072527	XLOC_015783	XLOC_017530	XLOC_077441	XLOC_064517	XLOC_032319
XLOC_017686	XLOC_028075	XLOC_072533	XLOC_015804	XLOC_017533	XLOC_077467	XLOC_064805	XLOC_032323
XLOC_017687	XLOC_028107	XLOC_072751	XLOC_015818	XLOC_017534	XLOC_077474	XLOC_065007	XLOC_032329
XLOC_017694	XLOC_028110	XLOC_072760	XLOC_015839	XLOC_017535	XLOC_077518	XLOC_065016	XLOC_032347
XLOC_017700	XLOC_028119	XLOC_072761	XLOC_015878	XLOC_017536	XLOC_077524	XLOC_065388	XLOC_032351
XLOC_017722	XLOC_028143	XLOC_072777	XLOC_015881	XLOC_017538	XLOC_077525	XLOC_065418	XLOC_032358
XLOC_017730	XLOC_028148	XLOC_072778	XLOC_015884	XLOC_017539	XLOC_077563	XLOC_065428	XLOC_032372
XLOC_017734	XLOC_028174	XLOC_072852	XLOC_015896	XLOC_017549	XLOC_077573	XLOC_065512	XLOC_032375
XLOC_017752	XLOC_028259	XLOC_072865	XLOC_015921	XLOC_017550	XLOC_077583	XLOC_065600	XLOC_032382
XLOC_017755	XLOC_028291	XLOC_072866	XLOC_015938	XLOC_017552	XLOC_077593	XLOC_065623	XLOC_032383
XLOC_017756	XLOC_028312	XLOC_072949	XLOC_015959	XLOC_017555	XLOC_077622	XLOC_065694	XLOC_032384
XLOC_017760	XLOC_028343	XLOC_072968	XLOC_015972	XLOC_017557	XLOC_077654	XLOC_065709	XLOC_032390
XLOC_017769	XLOC_028368	XLOC_072973	XLOC_015980	XLOC_017559	XLOC_077658	XLOC_065785	XLOC_032397
XLOC_017770	XLOC_028394	XLOC_072976	XLOC_015985	XLOC_017560	XLOC_077667	XLOC_065818	XLOC_032410
XLOC_017771	XLOC_028404	XLOC_072982	XLOC_015989	XLOC_017567	XLOC_077679	XLOC_065920	XLOC_032413
XLOC_017772	XLOC_028434	XLOC_073012	XLOC_016018	XLOC_017568	XLOC_077806	XLOC_066064	XLOC_032414
XLOC_017805	XLOC_028442	XLOC_073022	XLOC_016025	XLOC_017569	XLOC_077812	XLOC_066088	XLOC_032422
XLOC_017863	XLOC_028443	XLOC_073065	XLOC_016050	XLOC_017572	XLOC_077823	XLOC_066097	XLOC_032502
XLOC_017898	XLOC_028446	XLOC_073071	XLOC_016052	XLOC_017573	XLOC_077831	XLOC_066145	XLOC_032554
XLOC_017915	XLOC_028488	XLOC_073153	XLOC_016054	XLOC_017574	XLOC_077835	XLOC_066146	XLOC_032587
XLOC_017964	XLOC_028511	XLOC_073199	XLOC_016067	XLOC_017577	XLOC_077849	XLOC_066148	XLOC_032619
XLOC_017991	XLOC_028519	XLOC_073217	XLOC_016113	XLOC_017582	XLOC_077948	XLOC_066149	XLOC_032668
XLOC_018002	XLOC_028558	XLOC_073218	XLOC_016133	XLOC_017584	XLOC_077950	XLOC_066226	XLOC_032685
XLOC_018008	XLOC_028595	XLOC_073226	XLOC_016141	XLOC_017590	XLOC_077978	XLOC_066366	XLOC_032731
XLOC_018010	XLOC_028656	XLOC_073227	XLOC_016149	XLOC_017594	XLOC_077979	XLOC_066386	XLOC_032822
XLOC_018011	XLOC_028694	XLOC_073230	XLOC_016151	XLOC_017598	XLOC_077986	XLOC_066410	XLOC_032846
XLOC_018012	XLOC_028717	XLOC_073260	XLOC_016194	XLOC_017607	XLOC_078004	XLOC_066465	XLOC_032858
XLOC_018047	XLOC_028723	XLOC_073267	XLOC_016198	XLOC_017609	XLOC_078021	XLOC_066479	XLOC_032872
XLOC_018059	XLOC_028747	XLOC_073285	XLOC_016273	XLOC_017613	XLOC_078107	XLOC_066489	XLOC_032877
XLOC_018061	XLOC_028770	XLOC_073327	XLOC_016288	XLOC_017615	XLOC_078114	XLOC_066499	XLOC_032905
XLOC_018119	XLOC_028785	XLOC_073363	XLOC_016289	XLOC_017621	XLOC_078149	XLOC_066500	XLOC_032974
XLOC_018139	XLOC_028815	XLOC_073380	XLOC_016290	XLOC_017622	XLOC_078171	XLOC_066501	XLOC_032977
XLOC_018157	XLOC_028829	XLOC_073407	XLOC_016355	XLOC_017626	XLOC_078182	XLOC_066506	XLOC_032998
XLOC_018164	XLOC_028844	XLOC_073421	XLOC_016416	XLOC_017630	XLOC_078195	XLOC_066515	XLOC_033000
XLOC_018167	XLOC_028849	XLOC_073422	XLOC_016417	XLOC_017631	XLOC_078199	XLOC_066536	XLOC_033048
XLOC_018181	XLOC_028867	XLOC_073456	XLOC_016430	XLOC_017634	XLOC_078250	XLOC_066545	XLOC_033092
XLOC_018195	XLOC_028869	XLOC_073473	XLOC_016435	XLOC_017644	XLOC_078253	XLOC_066554	XLOC_033112
XLOC_018196	XLOC_028873	XLOC_073497	XLOC_016498	XLOC_017646	XLOC_078323	XLOC_066557	XLOC_033116
XLOC_018204	XLOC_028880	XLOC_073529	XLOC_016526	XLOC_017651	XLOC_078328	XLOC_066564	XLOC_033146
XLOC_018211	XLOC_028901	XLOC_073530	XLOC_016527	XLOC_017652	XLOC_078342	XLOC_066568	XLOC_033183
XLOC_018214	XLOC_028919	XLOC_073538	XLOC_016538	XLOC_017659	XLOC_078437	XLOC_066571	XLOC_033230
XLOC_018290	XLOC_028943	XLOC_073570	XLOC_016559	XLOC_017668	XLOC_078446	XLOC_066574	XLOC_033231
XLOC_018291	XLOC_028947	XLOC_073594	XLOC_016577	XLOC_017679	XLOC_078483	XLOC_066589	XLOC_033400
XLOC_018295	XLOC_028949	XLOC_073603	XLOC_016606	XLOC_017687	XLOC_078497	XLOC_066594	XLOC_033550
XLOC_018296	XLOC_028951	XLOC_073623	XLOC_016633	XLOC_017688	XLOC_078517	XLOC_066595	XLOC_033701
XLOC_018339	XLOC_029058	XLOC_073628	XLOC_016637	XLOC_017694	XLOC_078523	XLOC_066596	XLOC_033761
XLOC_018370	XLOC_029104	XLOC_073630	XLOC_016641	XLOC_017696	XLOC_078590	XLOC_066614	XLOC_033777
XLOC_018397	XLOC_029124	XLOC_073637	XLOC_016644	XLOC_017712	XLOC_078601	XLOC_066664	XLOC_033873
XLOC_018413	XLOC_029125	XLOC_073643	XLOC_016675	XLOC_017724	XLOC_078681	XLOC_066675	XLOC_033920
XLOC_018416	XLOC_029127	XLOC_073653	XLOC_016701	XLOC_017729	XLOC_078738	XLOC_066676	XLOC_033942
XLOC_018450	XLOC_029128	XLOC_073664	XLOC_016713	XLOC_017731	XLOC_078823	XLOC_066717	XLOC_033951
XLOC_018467	XLOC_029131	XLOC_073696	XLOC_016716	XLOC_017734	XLOC_078872	XLOC_066773	XLOC_033991
XLOC_018525	XLOC_029136	XLOC_073727	XLOC_016742	XLOC_017744	XLOC_078906	XLOC_067010	XLOC_034031
XLOC_018543	XLOC_029142	XLOC_073745	XLOC_016747	XLOC_017746	XLOC_078912	XLOC_067055	XLOC_034046
XLOC_018560	XLOC_029147	XLOC_073751	XLOC_016775	XLOC_017747	XLOC_078920	XLOC_067071	XLOC_034078
XLOC_018564	XLOC_029148	XLOC_073819	XLOC_016809	XLOC_017749	XLOC_078939	XLOC_067271	XLOC_034087
XLOC_018607	XLOC_029151	XLOC_073831	XLOC_016826	XLOC_017750	XLOC_078945	XLOC_067283	XLOC_034138
XLOC_018613	XLOC_029153	XLOC_073844	XLOC_016835	XLOC_017755	XLOC_078963	XLOC_067398	XLOC_034194
XLOC_018624	XLOC_029169	XLOC_073866	XLOC_016842	XLOC_017756	XLOC_078974	XLOC_067432	XLOC_034225
XLOC_018631	XLOC_029174	XLOC_073872	XLOC_016844	XLOC_017758	XLOC_078986	XLOC_067458	XLOC_034255
XLOC_018635	XLOC_029179	XLOC_073874	XLOC_016856	XLOC_017760	XLOC_079002	XLOC_067475	XLOC_034294
XLOC_018656	XLOC_029186	XLOC_073890	XLOC_016857	XLOC_017765	XLOC_079018	XLOC_067581	XLOC_034317
XLOC_018668	XLOC_029189	XLOC_073925	XLOC_016859	XLOC_017767	XLOC_079020	XLOC_068087	XLOC_034321
XLOC_018678	XLOC_029195	XLOC_073927	XLOC_016868	XLOC_017768	XLOC_079032	XLOC_068187	XLOC_034368
XLOC_018754	XLOC_029196	XLOC_073948	XLOC_016869	XLOC_017769	XLOC_079046	XLOC_068413	XLOC_034388
XLOC_018756	XLOC_029198	XLOC_073994	XLOC_016882	XLOC_017771	XLOC_079054	XLOC_068484	XLOC_034457
XLOC_018805	XLOC_029199	XLOC_074001	XLOC_016884	XLOC_017772	XLOC_079071	XLOC_068491	XLOC_034526
XLOC_018827	XLOC_029209	XLOC_074014	XLOC_016905	XLOC_017863	XLOC_079097	XLOC_068493	XLOC_034548
XLOC_018855	XLOC_029229	XLOC_074016	XLOC_016920	XLOC_017886	XLOC_079100	XLOC_068526	XLOC_034555
XLOC_018931	XLOC_029230	XLOC_074068	XLOC_016954	XLOC_017915	XLOC_079156	XLOC_068548	XLOC_034682
XLOC_018956	XLOC_029234	XLOC_074086	XLOC_016957	XLOC_017919	XLOC_079166	XLOC_068581	XLOC_034685
XLOC_018997	XLOC_029236	XLOC_074110	XLOC_016958	XLOC_017973	XLOC_079171	XLOC_068681	XLOC_034687
XLOC_019076	XLOC_029241	XLOC_074111	XLOC_016959	XLOC_017991	XLOC_079186	XLOC_068766	XLOC_034692
XLOC_019138	XLOC_029245	XLOC_074116	XLOC_016972	XLOC_018006	XLOC_079193	XLOC_069056	XLOC_034702
XLOC_019177	XLOC_029262	XLOC_074122	XLOC_016999	XLOC_018008	XLOC_079218	XLOC_069122	XLOC_034709
XLOC_019179	XLOC_029277	XLOC_074135	XLOC_017007	XLOC_018010	XLOC_079264	XLOC_069195	XLOC_034710
XLOC_019205	XLOC_029280	XLOC_074153	XLOC_017029	XLOC_018059	XLOC_079274	XLOC_069488	XLOC_034712
XLOC_019292	XLOC_029312	XLOC_074163	XLOC_017031	XLOC_018061	XLOC_079282	XLOC_069496	XLOC_034714
XLOC_019301	XLOC_029318	XLOC_074179	XLOC_017110	XLOC_018067	XLOC_079283	XLOC_069502	XLOC_034718
XLOC_019305	XLOC_029319	XLOC_074216	XLOC_017114	XLOC_018085	XLOC_079319	XLOC_069512	XLOC_034719
XLOC_019325	XLOC_029327	XLOC_074240	XLOC_017115	XLOC_018119	XLOC_079334	XLOC_069561	XLOC_034721
XLOC_019330	XLOC_029328	XLOC_074292	XLOC_017131	XLOC_018129	XLOC_079340	XLOC_069570	XLOC_034729
XLOC_019332	XLOC_029331	XLOC_074314	XLOC_017152	XLOC_018139	XLOC_079363	XLOC_069592	XLOC_034738
XLOC_019335	XLOC_029343	XLOC_074351	XLOC_017153	XLOC_018157	XLOC_079386	XLOC_069597	XLOC_034748
XLOC_019346	XLOC_029351	XLOC_074368	XLOC_017175	XLOC_018167	XLOC_079406	XLOC_069603	XLOC_034749
XLOC_019349	XLOC_029354	XLOC_074383	XLOC_017183	XLOC_018174	XLOC_079412	XLOC_069622	XLOC_034750
XLOC_019369	XLOC_029359	XLOC_074385	XLOC_017210	XLOC_018181	XLOC_079535	XLOC_069625	XLOC_034752
XLOC_019382	XLOC_029363	XLOC_074392	XLOC_017216	XLOC_018195	XLOC_079536	XLOC_069627	XLOC_034754
XLOC_019394	XLOC_029364	XLOC_074437	XLOC_017217	XLOC_018196	XLOC_079538	XLOC_069635	XLOC_034761
XLOC_019395	XLOC_029370	XLOC_074469	XLOC_017225	XLOC_018204	XLOC_079602	XLOC_069639	XLOC_034765
XLOC_019405	XLOC_029371	XLOC_074482	XLOC_017258	XLOC_018211	XLOC_079645	XLOC_069661	XLOC_034773
XLOC_019432	XLOC_029372	XLOC_074513	XLOC_017272	XLOC_018214	XLOC_079687	XLOC_069663	XLOC_034778
XLOC_019439	XLOC_029376	XLOC_074537	XLOC_017276	XLOC_018271	XLOC_079701	XLOC_069673	XLOC_034779
XLOC_019440	XLOC_029377	XLOC_074544	XLOC_017277	XLOC_018290	XLOC_079729	XLOC_069787	XLOC_034786
XLOC_019442	XLOC_029385	XLOC_074567	XLOC_017332	XLOC_018291	XLOC_079741	XLOC_069790	XLOC_034791
XLOC_019467	XLOC_029397	XLOC_074586	XLOC_017350	XLOC_018292	XLOC_079754	XLOC_069808	XLOC_034797
XLOC_019531	XLOC_029399	XLOC_074623	XLOC_017351	XLOC_018295	XLOC_079775	XLOC_069882	XLOC_034803
XLOC_019550	XLOC_029416	XLOC_074716	XLOC_017360	XLOC_018296	XLOC_079811	XLOC_069883	XLOC_034809
XLOC_019551	XLOC_029417	XLOC_074720	XLOC_017361	XLOC_018338	XLOC_079875	XLOC_069907	XLOC_034812
XLOC_019552	XLOC_029418	XLOC_074761	XLOC_017362	XLOC_018366	XLOC_079898	XLOC_069949	XLOC_034816
XLOC_019556	XLOC_029419	XLOC_074787	XLOC_017374	XLOC_018370	XLOC_079925	XLOC_070093	XLOC_034819
XLOC_019557	XLOC_029421	XLOC_074789	XLOC_017392	XLOC_018404	XLOC_079983	XLOC_070165	XLOC_034821
XLOC_019558	XLOC_029423	XLOC_074900	XLOC_017393	XLOC_018416	XLOC_080170	XLOC_070168	XLOC_034825
XLOC_019559	XLOC_029434	XLOC_074921	XLOC_017430	XLOC_018467	XLOC_080198	XLOC_070252	XLOC_034830
XLOC_019599	XLOC_029436	XLOC_074973	XLOC_017460	XLOC_018535	XLOC_080199	XLOC_070280	XLOC_034831
XLOC_019600	XLOC_029437	XLOC_074976	XLOC_017471	XLOC_018543	XLOC_080215	XLOC_070350	XLOC_034858
XLOC_019627	XLOC_029439	XLOC_074977	XLOC_017480	XLOC_018548	XLOC_080345	XLOC_070389	XLOC_034861
XLOC_019657	XLOC_029442	XLOC_075004	XLOC_017504	XLOC_018564	XLOC_080371	XLOC_070449	XLOC_034889
XLOC_019667	XLOC_029467	XLOC_075011	XLOC_017509	XLOC_018602	XLOC_080423	XLOC_070450	XLOC_034900
XLOC_019700	XLOC_029479	XLOC_075043	XLOC_017513	XLOC_018607	XLOC_080424	XLOC_070451	XLOC_034901
XLOC_019706	XLOC_029480	XLOC_075051	XLOC_017516	XLOC_018613	XLOC_080448	XLOC_070464	XLOC_034902
XLOC_019711	XLOC_029488	XLOC_075052	XLOC_017517	XLOC_018624	XLOC_080452	XLOC_070465	XLOC_034912
XLOC_019718	XLOC_029490	XLOC_075056	XLOC_017518	XLOC_018631	XLOC_080456	XLOC_070841	XLOC_034915
XLOC_019730	XLOC_029596	XLOC_075071	XLOC_017520	XLOC_018635	XLOC_080483	XLOC_071009	XLOC_034925
XLOC_019732	XLOC_029669	XLOC_075100	XLOC_017521	XLOC_018642	XLOC_080549	XLOC_071139	XLOC_034934
XLOC_019743	XLOC_029670	XLOC_075110	XLOC_017523	XLOC_018668	XLOC_080553	XLOC_071147	XLOC_034939
XLOC_019756	XLOC_029685	XLOC_075147	XLOC_017526	XLOC_018678	XLOC_080560	XLOC_071214	XLOC_034941
XLOC_019769	XLOC_029691	XLOC_075149	XLOC_017530	XLOC_018754	XLOC_080575	XLOC_071234	XLOC_034942
XLOC_019818	XLOC_029716	XLOC_075179	XLOC_017533	XLOC_018756	XLOC_080593	XLOC_071405	XLOC_034947
XLOC_019823	XLOC_029717	XLOC_075193	XLOC_017535	XLOC_018759	XLOC_080603	XLOC_071509	XLOC_035037
XLOC_019882	XLOC_029732	XLOC_075200	XLOC_017536	XLOC_018805	XLOC_080681	XLOC_071545	XLOC_035095
XLOC_019919	XLOC_029750	XLOC_075207	XLOC_017538	XLOC_018827	XLOC_080701	XLOC_071593	XLOC_035115
XLOC_019939	XLOC_029764	XLOC_075251	XLOC_017539	XLOC_018843	XLOC_080717	XLOC_071688	XLOC_035318
XLOC_020086	XLOC_029768	XLOC_075261	XLOC_017548	XLOC_018855	XLOC_080755	XLOC_071887	XLOC_035385
XLOC_020207	XLOC_029788	XLOC_075293	XLOC_017549	XLOC_018931	XLOC_080756	XLOC_072148	XLOC_035395
XLOC_020261	XLOC_029808	XLOC_075295	XLOC_017550	XLOC_018968	XLOC_080775	XLOC_072339	XLOC_035397
XLOC_020264	XLOC_029819	XLOC_075339	XLOC_017555	XLOC_019062	XLOC_080836	XLOC_072341	XLOC_035520
XLOC_020265	XLOC_029835	XLOC_075361	XLOC_017556	XLOC_019076	XLOC_080887	XLOC_072343	XLOC_035532
XLOC_020267	XLOC_029840	XLOC_075380	XLOC_017557	XLOC_019196	XLOC_080915	XLOC_072344	XLOC_035538
XLOC_020276	XLOC_029870	XLOC_075386	XLOC_017559	XLOC_019197	XLOC_080934	XLOC_072354	XLOC_035598
XLOC_020279	XLOC_029901	XLOC_075387	XLOC_017560	XLOC_019240	XLOC_081032	XLOC_072357	XLOC_035661
XLOC_020288	XLOC_029954	XLOC_075388	XLOC_017564	XLOC_019292	XLOC_081066	XLOC_072361	XLOC_035698
XLOC_020290	XLOC_029955	XLOC_075389	XLOC_017565	XLOC_019305	XLOC_081084	XLOC_072391	XLOC_035776
XLOC_020292	XLOC_029956	XLOC_075406	XLOC_017568	XLOC_019332	XLOC_081126	XLOC_072392	XLOC_035796
XLOC_020300	XLOC_029960	XLOC_075429	XLOC_017573	XLOC_019335	XLOC_081138	XLOC_072402	XLOC_035805
XLOC_020306	XLOC_029975	XLOC_075453	XLOC_017574	XLOC_019346	XLOC_081184	XLOC_072413	XLOC_035821
XLOC_020313	XLOC_029997	XLOC_075476	XLOC_017575	XLOC_019349	XLOC_081219	XLOC_072431	XLOC_035883
XLOC_020315	XLOC_030100	XLOC_075485	XLOC_017577	XLOC_019369	XLOC_081223	XLOC_072437	XLOC_035909
XLOC_020316	XLOC_030105	XLOC_075486	XLOC_017582	XLOC_019382	XLOC_081224	XLOC_072445	XLOC_035957
XLOC_020317	XLOC_030118	XLOC_075552	XLOC_017590	XLOC_019394	XLOC_081261	XLOC_072458	XLOC_036037
XLOC_020319	XLOC_030147	XLOC_075553	XLOC_017594	XLOC_019432	XLOC_081312	XLOC_072472	XLOC_036038
XLOC_020321	XLOC_030169	XLOC_075623	XLOC_017598	XLOC_019435	XLOC_081367	XLOC_072476	XLOC_036042
XLOC_020322	XLOC_030191	XLOC_075632	XLOC_017602	XLOC_019439	XLOC_081395	XLOC_072477	XLOC_036292
XLOC_020324	XLOC_030197	XLOC_075665	XLOC_017606	XLOC_019440	XLOC_081403	XLOC_072483	XLOC_036375
XLOC_020330	XLOC_030215	XLOC_075669	XLOC_017607	XLOC_019442	XLOC_081430	XLOC_072489	XLOC_036490
XLOC_020332	XLOC_030219	XLOC_075686	XLOC_017608	XLOC_019467	XLOC_081456	XLOC_072499	XLOC_036509
XLOC_020334	XLOC_030220	XLOC_075694	XLOC_017609	XLOC_019468	XLOC_081480	XLOC_072538	XLOC_036513
XLOC_020337	XLOC_030249	XLOC_075736	XLOC_017613	XLOC_019514	XLOC_081505	XLOC_072541	XLOC_036566
XLOC_020344	XLOC_030309	XLOC_075775	XLOC_017615	XLOC_019519	XLOC_081521	XLOC_072542	XLOC_036588
XLOC_020353	XLOC_030310	XLOC_075782	XLOC_017621	XLOC_019531	XLOC_081590	XLOC_072646	XLOC_036595
XLOC_020354	XLOC_030337	XLOC_075787	XLOC_017622	XLOC_019550	XLOC_081622	XLOC_072737	XLOC_036601
XLOC_020365	XLOC_030350	XLOC_075790	XLOC_017626	XLOC_019551	XLOC_081647	XLOC_072740	XLOC_036622
XLOC_020370	XLOC_030361	XLOC_075871	XLOC_017629	XLOC_019552	XLOC_081714	XLOC_072748	XLOC_036692
XLOC_020372	XLOC_030370	XLOC_075881	XLOC_017632	XLOC_019556	XLOC_081753	XLOC_072891	XLOC_036702
XLOC_020374	XLOC_030386	XLOC_075899	XLOC_017634	XLOC_019557	XLOC_081763	XLOC_072949	XLOC_036759
XLOC_020379	XLOC_030387	XLOC_075903	XLOC_017636	XLOC_019558	XLOC_081770	XLOC_072962	XLOC_036778
XLOC_020387	XLOC_030391	XLOC_075914	XLOC_017645	XLOC_019559	XLOC_081784	XLOC_072967	XLOC_036849
XLOC_020394	XLOC_030395	XLOC_075967	XLOC_017646	XLOC_019599	XLOC_081844	XLOC_072968	XLOC_036851
XLOC_020399	XLOC_030396	XLOC_075987	XLOC_017647	XLOC_019614	XLOC_081854	XLOC_072973	XLOC_036889
XLOC_020402	XLOC_030445	XLOC_075997	XLOC_017651	XLOC_019627	XLOC_081945	XLOC_072974	XLOC_036892
XLOC_020403	XLOC_030451	XLOC_076032	XLOC_017652	XLOC_019657	XLOC_081952	XLOC_072996	XLOC_036947
XLOC_020405	XLOC_030481	XLOC_076092	XLOC_017653	XLOC_019667	XLOC_081974	XLOC_072999	XLOC_037008
XLOC_020409	XLOC_030512	XLOC_076106	XLOC_017654	XLOC_019681	XLOC_081984	XLOC_073007	XLOC_037032
XLOC_020416	XLOC_030529	XLOC_076181	XLOC_017657	XLOC_019701	XLOC_081999	XLOC_073011	XLOC_037229
XLOC_020421	XLOC_030595	XLOC_076291	XLOC_017659	XLOC_019711	XLOC_082001	XLOC_073032	XLOC_037363
XLOC_020427	XLOC_030687	XLOC_076325	XLOC_017663	XLOC_019718	XLOC_082027	XLOC_073053	XLOC_037369
XLOC_020428	XLOC_030833	XLOC_076354	XLOC_017680	XLOC_019726	XLOC_082028	XLOC_073067	XLOC_037377
XLOC_020431	XLOC_030863	XLOC_076366	XLOC_017687	XLOC_019730	XLOC_082032	XLOC_073069	XLOC_037378
XLOC_020435	XLOC_030897	XLOC_076378	XLOC_017688	XLOC_019732	XLOC_082063	XLOC_073088	XLOC_037383
XLOC_020451	XLOC_030947	XLOC_076384	XLOC_017694	XLOC_019743	XLOC_082124	XLOC_073091	XLOC_037389
XLOC_020453	XLOC_030968	XLOC_076416	XLOC_017712	XLOC_019756	XLOC_082137	XLOC_073112	XLOC_037398
XLOC_020459	XLOC_030977	XLOC_076422	XLOC_017734	XLOC_019769	XLOC_082192	XLOC_073118	XLOC_037403
XLOC_020460	XLOC_030983	XLOC_076432	XLOC_017739	XLOC_019784	XLOC_082197	XLOC_073120	XLOC_037404
XLOC_020461	XLOC_030997	XLOC_076440	XLOC_017744	XLOC_019805	XLOC_082199	XLOC_073123	XLOC_037405
XLOC_020468	XLOC_031027	XLOC_076458	XLOC_017746	XLOC_019811	XLOC_082286	XLOC_073129	XLOC_037409
XLOC_020473	XLOC_031048	XLOC_076461	XLOC_017755	XLOC_019818	XLOC_082292	XLOC_073131	XLOC_037418
XLOC_020474	XLOC_031096	XLOC_076469	XLOC_017756	XLOC_019823	XLOC_082333	XLOC_073147	XLOC_037429
XLOC_020478	XLOC_031109	XLOC_076471	XLOC_017758	XLOC_019875	XLOC_082395	XLOC_073166	XLOC_037432
XLOC_020481	XLOC_031124	XLOC_076493	XLOC_017760	XLOC_019882	XLOC_082408	XLOC_073198	XLOC_037435
XLOC_020483	XLOC_031135	XLOC_076519	XLOC_017763	XLOC_019919	XLOC_082432	XLOC_073226	XLOC_037438
XLOC_020487	XLOC_031154	XLOC_076546	XLOC_017765	XLOC_019938	XLOC_082435	XLOC_073230	XLOC_037442
XLOC_020499	XLOC_031259	XLOC_076548	XLOC_017767	XLOC_019939	XLOC_082444	XLOC_073239	XLOC_037447
XLOC_020514	XLOC_031284	XLOC_076566	XLOC_017769	XLOC_019959	XLOC_082445	XLOC_073279	XLOC_037451
XLOC_020560	XLOC_031293	XLOC_076570	XLOC_017770	XLOC_020001	XLOC_082469	XLOC_073283	XLOC_037455
XLOC_020564	XLOC_031294	XLOC_076596	XLOC_017772	XLOC_020004	XLOC_082481	XLOC_073284	XLOC_037468
XLOC_020657	XLOC_031321	XLOC_076598	XLOC_017805	XLOC_020005	XLOC_082503	XLOC_073307	XLOC_037486
XLOC_020672	XLOC_031367	XLOC_076605	XLOC_017863	XLOC_020038	XLOC_082511	XLOC_073308	XLOC_037494
XLOC_020678	XLOC_031480	XLOC_076622	XLOC_017878	XLOC_020084	XLOC_082523	XLOC_073312	XLOC_037495
XLOC_020686	XLOC_031481	XLOC_076671	XLOC_017886	XLOC_020260	XLOC_082525	XLOC_073313	XLOC_037496
XLOC_020706	XLOC_031514	XLOC_076753	XLOC_017915	XLOC_020261	XLOC_082526	XLOC_073343	XLOC_037499
XLOC_020765	XLOC_031532	XLOC_076776	XLOC_017919	XLOC_020267	XLOC_082527	XLOC_073344	XLOC_037507
XLOC_020767	XLOC_031535	XLOC_076819	XLOC_017952	XLOC_020274	XLOC_082530	XLOC_073349	XLOC_037512
XLOC_020769	XLOC_031542	XLOC_076847	XLOC_017973	XLOC_020275	XLOC_082534	XLOC_073359	XLOC_037515
XLOC_020777	XLOC_031571	XLOC_076869	XLOC_018008	XLOC_020279	XLOC_082535	XLOC_073360	XLOC_037523
XLOC_020803	XLOC_031596	XLOC_076895	XLOC_018010	XLOC_020280	XLOC_082577	XLOC_073363	XLOC_037524
XLOC_020806	XLOC_031610	XLOC_076907	XLOC_018011	XLOC_020282	XLOC_082580	XLOC_073380	XLOC_037525
XLOC_020843	XLOC_031616	XLOC_076923	XLOC_018047	XLOC_020285	XLOC_082647	XLOC_073409	XLOC_037531
XLOC_020850	XLOC_031654	XLOC_076948	XLOC_018061	XLOC_020288	XLOC_082658	XLOC_073435	XLOC_037544
XLOC_020860	XLOC_031661	XLOC_076974	XLOC_018067	XLOC_020289	XLOC_082682	XLOC_073440	XLOC_037558
XLOC_020867	XLOC_031666	XLOC_076978	XLOC_018070	XLOC_020290	XLOC_082694	XLOC_073461	XLOC_037568
XLOC_020876	XLOC_031692	XLOC_076987	XLOC_018119	XLOC_020292	XLOC_082698	XLOC_073464	XLOC_037571
XLOC_020926	XLOC_031708	XLOC_076993	XLOC_018129	XLOC_020300	XLOC_082701	XLOC_073473	XLOC_037582
XLOC_020927	XLOC_031723	XLOC_077051	XLOC_018139	XLOC_020308	XLOC_082750	XLOC_073475	XLOC_037588
XLOC_020928	XLOC_031905	XLOC_077052	XLOC_018157	XLOC_020313	XLOC_082812	XLOC_073476	XLOC_037591
XLOC_020943	XLOC_031918	XLOC_077065	XLOC_018164	XLOC_020315	XLOC_082831	XLOC_073488	XLOC_037596
XLOC_020961	XLOC_031933	XLOC_077080	XLOC_018167	XLOC_020317	XLOC_082935	XLOC_073520	XLOC_037677
XLOC_020981	XLOC_032022	XLOC_077120	XLOC_018174	XLOC_020319	XLOC_082936	XLOC_073534	XLOC_037726
XLOC_020982	XLOC_032123	XLOC_077161	XLOC_018181	XLOC_020322	XLOC_082946	XLOC_073536	XLOC_037747
XLOC_020988	XLOC_032126	XLOC_077188	XLOC_018195	XLOC_020344	XLOC_083072	XLOC_073563	XLOC_037748
XLOC_020990	XLOC_032127	XLOC_077225	XLOC_018204	XLOC_020351	XLOC_083113	XLOC_073568	XLOC_037749
XLOC_020991	XLOC_032189	XLOC_077239	XLOC_018211	XLOC_020353	XLOC_083123	XLOC_073578	XLOC_037758
XLOC_021024	XLOC_032210	XLOC_077250	XLOC_018214	XLOC_020355	XLOC_083137	XLOC_073618	XLOC_037776
XLOC_021027	XLOC_032212	XLOC_077260	XLOC_018271	XLOC_020356	XLOC_083152	XLOC_073620	XLOC_037805
XLOC_021066	XLOC_032214	XLOC_077261	XLOC_018290	XLOC_020365	XLOC_083158	XLOC_073632	XLOC_037903
XLOC_021087	XLOC_032215	XLOC_077266	XLOC_018291	XLOC_020367	XLOC_083206	XLOC_073639	XLOC_037924
XLOC_021217	XLOC_032218	XLOC_077290	XLOC_018294	XLOC_020369	XLOC_083211	XLOC_073664	XLOC_037940
XLOC_021242	XLOC_032224	XLOC_077303	XLOC_018295	XLOC_020370	XLOC_083277	XLOC_073684	XLOC_037943
XLOC_021264	XLOC_032227	XLOC_077317	XLOC_018296	XLOC_020371	XLOC_083284	XLOC_073695	XLOC_037946
XLOC_021268	XLOC_032231	XLOC_077329	XLOC_018298	XLOC_020372	XLOC_083293	XLOC_073712	XLOC_037964
XLOC_021340	XLOC_032234	XLOC_077336	XLOC_018338	XLOC_020385	XLOC_083333	XLOC_073745	XLOC_037972
XLOC_021419	XLOC_032241	XLOC_077383	XLOC_018366	XLOC_020387	XLOC_083364	XLOC_073768	XLOC_038033
XLOC_021429	XLOC_032247	XLOC_077402	XLOC_018370	XLOC_020389	XLOC_083399	XLOC_073798	XLOC_038048
XLOC_021433	XLOC_032250	XLOC_077432	XLOC_018397	XLOC_020390	XLOC_083402	XLOC_073799	XLOC_038265
XLOC_021461	XLOC_032263	XLOC_077446	XLOC_018416	XLOC_020394	XLOC_083406	XLOC_073805	XLOC_038309
XLOC_021462	XLOC_032272	XLOC_077471	XLOC_018450	XLOC_020402	XLOC_083442	XLOC_073808	XLOC_038451
XLOC_021647	XLOC_032278	XLOC_077484	XLOC_018456	XLOC_020403	XLOC_083446	XLOC_073820	XLOC_038511
XLOC_021666	XLOC_032287	XLOC_077535	XLOC_018467	XLOC_020405	XLOC_083475	XLOC_073823	XLOC_038632
XLOC_021702	XLOC_032288	XLOC_077645	XLOC_018543	XLOC_020414	XLOC_083479	XLOC_073832	XLOC_038652
XLOC_021705	XLOC_032292	XLOC_077669	XLOC_018564	XLOC_020416	XLOC_083524	XLOC_073842	XLOC_038681
XLOC_021767	XLOC_032296	XLOC_077670	XLOC_018599	XLOC_020419	XLOC_083537	XLOC_073849	XLOC_038848
XLOC_021778	XLOC_032298	XLOC_077709	XLOC_018602	XLOC_020421	XLOC_083607	XLOC_073857	XLOC_038865
XLOC_021785	XLOC_032299	XLOC_077720	XLOC_018607	XLOC_020423	XLOC_083655	XLOC_073940	XLOC_039018
XLOC_021789	XLOC_032301	XLOC_077728	XLOC_018613	XLOC_020428	XLOC_083663	XLOC_073942	XLOC_039023
XLOC_021807	XLOC_032304	XLOC_077748	XLOC_018624	XLOC_020431	XLOC_083664	XLOC_073971	XLOC_039040
XLOC_021821	XLOC_032305	XLOC_077749	XLOC_018631	XLOC_020434	XLOC_083683	XLOC_073994	XLOC_039043
XLOC_021837	XLOC_032310	XLOC_077772	XLOC_018635	XLOC_020447	XLOC_083704	XLOC_074013	XLOC_039045
XLOC_021838	XLOC_032317	XLOC_077775	XLOC_018643	XLOC_020452	XLOC_083710	XLOC_074014	XLOC_039046
XLOC_021852	XLOC_032318	XLOC_077803	XLOC_018668	XLOC_020453	XLOC_083758	XLOC_074065	XLOC_039050
XLOC_021858	XLOC_032319	XLOC_077823	XLOC_018678	XLOC_020459	XLOC_083792	XLOC_074066	XLOC_039106
XLOC_021859	XLOC_032323	XLOC_077824	XLOC_018702	XLOC_020460	XLOC_083809	XLOC_074101	XLOC_039107
XLOC_021923	XLOC_032330	XLOC_077841	XLOC_018753	XLOC_020461	XLOC_083829	XLOC_074102	XLOC_039196
XLOC_021937	XLOC_032336	XLOC_077849	XLOC_018754	XLOC_020472	XLOC_083830	XLOC_074111	XLOC_039250
XLOC_021952	XLOC_032351	XLOC_077853	XLOC_018756	XLOC_020473	XLOC_083834	XLOC_074116	XLOC_039279
XLOC_021954	XLOC_032355	XLOC_077860	XLOC_018759	XLOC_020474	XLOC_083929	XLOC_074169	XLOC_039310
XLOC_021976	XLOC_032358	XLOC_077861	XLOC_018761	XLOC_020478	XLOC_083978	XLOC_074225	XLOC_039348
XLOC_022021	XLOC_032359	XLOC_077894	XLOC_018805	XLOC_020481	XLOC_083993	XLOC_074251	XLOC_039386
XLOC_022041	XLOC_032364	XLOC_077907	XLOC_018827	XLOC_020483	XLOC_084040	XLOC_074260	XLOC_039406
XLOC_022060	XLOC_032368	XLOC_077912	XLOC_018843	XLOC_020487	XLOC_084062	XLOC_074271	XLOC_039466
XLOC_022135	XLOC_032369	XLOC_077931	XLOC_018855	XLOC_020499	XLOC_084081	XLOC_074294	XLOC_039521
XLOC_022151	XLOC_032375	XLOC_077939	XLOC_018931	XLOC_020514	XLOC_084141	XLOC_074375	XLOC_039547
XLOC_022157	XLOC_032376	XLOC_077948	XLOC_018956	XLOC_020541	XLOC_084171	XLOC_074383	XLOC_039559
XLOC_022174	XLOC_032382	XLOC_077949	XLOC_018968	XLOC_020553	XLOC_084222	XLOC_074415	XLOC_039571
XLOC_022184	XLOC_032384	XLOC_077950	XLOC_018981	XLOC_020560	XLOC_084246	XLOC_074487	XLOC_039589
XLOC_022214	XLOC_032395	XLOC_077981	XLOC_018997	XLOC_020657	XLOC_084247	XLOC_074500	XLOC_039618
XLOC_022232	XLOC_032396	XLOC_077996	XLOC_019062	XLOC_020672	XLOC_084248	XLOC_074532	XLOC_039693
XLOC_022248	XLOC_032398	XLOC_078004	XLOC_019076	XLOC_020678	XLOC_084260	XLOC_074537	XLOC_039725
XLOC_022290	XLOC_032410	XLOC_078064	XLOC_019186	XLOC_020686	XLOC_084261	XLOC_074540	XLOC_039728
XLOC_022298	XLOC_032418	XLOC_078107	XLOC_019240	XLOC_020706	XLOC_084283	XLOC_074639	XLOC_039730
XLOC_022305	XLOC_032494	XLOC_078114	XLOC_019292	XLOC_020767	XLOC_084322	XLOC_074715	XLOC_039803
XLOC_022309	XLOC_032502	XLOC_078149	XLOC_019322	XLOC_020768	XLOC_084325	XLOC_074769	XLOC_040141
XLOC_022344	XLOC_032587	XLOC_078169	XLOC_019325	XLOC_020777	XLOC_084343	XLOC_074812	XLOC_040143
XLOC_022408	XLOC_032668	XLOC_078175	XLOC_019332	XLOC_020779	XLOC_084406	XLOC_074813	XLOC_040161
XLOC_022492	XLOC_032730	XLOC_078179	XLOC_019335	XLOC_020843	XLOC_084420	XLOC_074837	XLOC_040167
XLOC_022509	XLOC_032731	XLOC_078220	XLOC_019346	XLOC_020861	XLOC_084500	XLOC_074866	XLOC_040170
XLOC_022522	XLOC_032732	XLOC_078222	XLOC_019349	XLOC_020867	XLOC_084612	XLOC_074908	XLOC_040173
XLOC_022624	XLOC_032822	XLOC_078226	XLOC_019369	XLOC_020876	XLOC_084664	XLOC_074919	XLOC_040174
XLOC_022653	XLOC_032850	XLOC_078230	XLOC_019389	XLOC_020898	XLOC_084687	XLOC_074927	XLOC_040183
XLOC_022654	XLOC_032858	XLOC_078250	XLOC_019394	XLOC_020902	XLOC_084809	XLOC_074929	XLOC_040189
XLOC_022656	XLOC_032860	XLOC_078253	XLOC_019395	XLOC_020914	XLOC_084868	XLOC_074972	XLOC_040204
XLOC_022666	XLOC_032872	XLOC_078263	XLOC_019405	XLOC_020927	XLOC_084888	XLOC_075011	XLOC_040206
XLOC_022727	XLOC_032875	XLOC_078267	XLOC_019432	XLOC_020928	XLOC_084915	XLOC_075015	XLOC_040213
XLOC_022848	XLOC_032877	XLOC_078286	XLOC_019433	XLOC_020929	XLOC_084953	XLOC_075022	XLOC_040228
XLOC_022850	XLOC_032882	XLOC_078342	XLOC_019435	XLOC_020943	XLOC_084957	XLOC_075049	XLOC_040231
XLOC_022853	XLOC_032974	XLOC_078378	XLOC_019439	XLOC_020961	XLOC_084981	XLOC_075059	XLOC_040232
XLOC_022881	XLOC_032977	XLOC_078380	XLOC_019442	XLOC_020981	XLOC_084982	XLOC_075066	XLOC_040235
XLOC_022891	XLOC_032998	XLOC_078395	XLOC_019467	XLOC_020982	XLOC_085067	XLOC_075091	XLOC_040238
XLOC_022917	XLOC_033048	XLOC_078419	XLOC_019468	XLOC_020988	XLOC_085085	XLOC_075093	XLOC_040244
XLOC_022918	XLOC_033092	XLOC_078437	XLOC_019514	XLOC_020991	XLOC_085113	XLOC_075112	XLOC_040270
XLOC_022919	XLOC_033116	XLOC_078446	XLOC_019519	XLOC_021006	XLOC_085134	XLOC_075134	XLOC_040271
XLOC_022925	XLOC_033119	XLOC_078483	XLOC_019531	XLOC_021021	XLOC_085149	XLOC_075159	XLOC_040277
XLOC_022926	XLOC_033183	XLOC_078523	XLOC_019550	XLOC_021024	XLOC_085264	XLOC_075178	XLOC_040306
XLOC_022928	XLOC_033196	XLOC_078539	XLOC_019551	XLOC_021027	XLOC_085298	XLOC_075179	XLOC_040316
XLOC_022930	XLOC_033204	XLOC_078591	XLOC_019552	XLOC_021056	XLOC_085358	XLOC_075182	XLOC_040318
XLOC_022939	XLOC_033286	XLOC_078601	XLOC_019556	XLOC_021084	XLOC_085441	XLOC_075239	XLOC_040319
XLOC_022941	XLOC_033400	XLOC_078606	XLOC_019557	XLOC_021086	XLOC_085460	XLOC_075297	XLOC_040325
XLOC_022942	XLOC_033544	XLOC_078653	XLOC_019558	XLOC_021087	XLOC_085499	XLOC_075320	XLOC_040329
XLOC_022946	XLOC_033604	XLOC_078663	XLOC_019559	XLOC_021119	XLOC_085545	XLOC_075327	XLOC_040338
XLOC_022949	XLOC_033626	XLOC_078681	XLOC_019599	XLOC_021138	XLOC_085547	XLOC_075336	XLOC_040341
XLOC_022950	XLOC_033672	XLOC_078700	XLOC_019614	XLOC_021148	XLOC_085551	XLOC_075338	XLOC_040342
XLOC_022952	XLOC_033685	XLOC_078743	XLOC_019627	XLOC_021155	XLOC_085573	XLOC_075349	XLOC_040344
XLOC_022953	XLOC_033695	XLOC_078746	XLOC_019657	XLOC_021212	XLOC_085627	XLOC_075353	XLOC_040345
XLOC_022956	XLOC_033701	XLOC_078768	XLOC_019667	XLOC_021217	XLOC_085715	XLOC_075370	XLOC_040354
XLOC_022975	XLOC_033761	XLOC_078823	XLOC_019700	XLOC_021242	XLOC_085768	XLOC_075381	XLOC_040359
XLOC_022978	XLOC_033873	XLOC_078880	XLOC_019701	XLOC_021245	XLOC_085810	XLOC_075386	XLOC_040364
XLOC_022980	XLOC_033942	XLOC_078906	XLOC_019706	XLOC_021264	XLOC_085826	XLOC_075393	XLOC_040376
XLOC_022981	XLOC_033951	XLOC_078908	XLOC_019711	XLOC_021321	XLOC_085873	XLOC_075409	XLOC_040377
XLOC_022982	XLOC_033963	XLOC_078934	XLOC_019714	XLOC_021340	XLOC_085908	XLOC_075469	XLOC_040381
XLOC_022983	XLOC_033982	XLOC_079020	XLOC_019726	XLOC_021346	XLOC_085910	XLOC_075481	XLOC_040394
XLOC_022987	XLOC_034030	XLOC_079026	XLOC_019730	XLOC_021419	XLOC_085967	XLOC_075484	XLOC_040404
XLOC_022988	XLOC_034046	XLOC_079071	XLOC_019732	XLOC_021429	XLOC_085976	XLOC_075524	XLOC_040405
XLOC_022998	XLOC_034078	XLOC_079116	XLOC_019743	XLOC_021433	XLOC_086048	XLOC_075559	XLOC_040514
XLOC_023001	XLOC_034087	XLOC_079117	XLOC_019756	XLOC_021462	XLOC_086156	XLOC_075568	XLOC_040583
XLOC_023015	XLOC_034120	XLOC_079124	XLOC_019768	XLOC_021544	XLOC_086161	XLOC_075581	XLOC_040628
XLOC_023019	XLOC_034124	XLOC_079156	XLOC_019769	XLOC_021688	XLOC_086189	XLOC_075637	XLOC_040643
XLOC_023022	XLOC_034138	XLOC_079171	XLOC_019777	XLOC_021693	XLOC_086242	XLOC_075657	XLOC_040707
XLOC_023029	XLOC_034139	XLOC_079186	XLOC_019811	XLOC_021702	XLOC_086256	XLOC_075665	XLOC_040881
XLOC_023030	XLOC_034149	XLOC_079187	XLOC_019818	XLOC_021743	XLOC_086275	XLOC_075676	XLOC_040917
XLOC_023031	XLOC_034181	XLOC_079193	XLOC_019823	XLOC_021765	XLOC_086316	XLOC_075712	XLOC_040962
XLOC_023033	XLOC_034225	XLOC_079198	XLOC_019875	XLOC_021766	XLOC_086361	XLOC_075751	XLOC_041159
XLOC_023035	XLOC_034237	XLOC_079216	XLOC_019882	XLOC_021767	XLOC_086362	XLOC_075755	XLOC_041160
XLOC_023040	XLOC_034255	XLOC_079246	XLOC_019919	XLOC_021771	XLOC_086379	XLOC_075756	XLOC_041200
XLOC_023041	XLOC_034287	XLOC_079274	XLOC_019925	XLOC_021775	XLOC_086440	XLOC_075812	XLOC_041201
XLOC_023052	XLOC_034316	XLOC_079277	XLOC_019938	XLOC_021789	XLOC_086447	XLOC_075829	XLOC_041439
XLOC_023056	XLOC_034320	XLOC_079282	XLOC_019939	XLOC_021807	XLOC_086484	XLOC_075849	XLOC_041440
XLOC_023058	XLOC_034321	XLOC_079362	XLOC_020001	XLOC_021812	XLOC_086488	XLOC_075862	XLOC_041513
XLOC_023059	XLOC_034356	XLOC_079367	XLOC_020004	XLOC_021821	XLOC_086511	XLOC_075871	XLOC_041581
XLOC_023061	XLOC_034368	XLOC_079386	XLOC_020005	XLOC_021826	XLOC_086551	XLOC_075914	XLOC_041589
XLOC_023070	XLOC_034374	XLOC_079412	XLOC_020084	XLOC_021828	XLOC_086557	XLOC_075926	XLOC_041683
XLOC_023078	XLOC_034388	XLOC_079423	XLOC_020207	XLOC_021837	XLOC_086630	XLOC_075927	XLOC_041755
XLOC_023083	XLOC_034398	XLOC_079477	XLOC_020261	XLOC_021838	XLOC_086697	XLOC_075936	XLOC_041828
XLOC_023084	XLOC_034429	XLOC_079497	XLOC_020264	XLOC_021859	XLOC_086715	XLOC_075945	XLOC_041856
XLOC_023087	XLOC_034457	XLOC_079519	XLOC_020271	XLOC_021882	XLOC_086725	XLOC_075954	XLOC_041914
XLOC_023091	XLOC_034525	XLOC_079535	XLOC_020274	XLOC_021904	XLOC_086726	XLOC_075956	XLOC_041966
XLOC_023092	XLOC_034526	XLOC_079562	XLOC_020275	XLOC_021923	XLOC_086860	XLOC_075959	XLOC_042039
XLOC_023094	XLOC_034548	XLOC_079582	XLOC_020279	XLOC_021951	XLOC_086865	XLOC_075984	XLOC_042067
XLOC_023096	XLOC_034681	XLOC_079602	XLOC_020280	XLOC_021952	XLOC_086901	XLOC_076019	XLOC_042109
XLOC_023104	XLOC_034682	XLOC_079616	XLOC_020282	XLOC_021959	XLOC_086926	XLOC_076028	XLOC_042115
XLOC_023109	XLOC_034692	XLOC_079639	XLOC_020289	XLOC_021975	XLOC_086973	XLOC_076030	XLOC_042158
XLOC_023111	XLOC_034694	XLOC_079645	XLOC_020290	XLOC_021976	XLOC_087005	XLOC_076036	XLOC_042165
XLOC_023113	XLOC_034709	XLOC_079656	XLOC_020292	XLOC_022021	XLOC_087016	XLOC_076046	XLOC_042171
XLOC_023118	XLOC_034710	XLOC_079691	XLOC_020300	XLOC_022043	XLOC_087069	XLOC_076054	XLOC_042196
XLOC_023120	XLOC_034712	XLOC_079715	XLOC_020313	XLOC_022110	XLOC_087170	XLOC_076082	XLOC_042206
XLOC_023123	XLOC_034718	XLOC_079729	XLOC_020315	XLOC_022125	XLOC_087194	XLOC_076090	XLOC_042211
XLOC_023273	XLOC_034719	XLOC_079749	XLOC_020317	XLOC_022135	XLOC_087217	XLOC_076098	XLOC_042217
XLOC_023372	XLOC_034729	XLOC_079768	XLOC_020319	XLOC_022151	XLOC_087301	XLOC_076142	XLOC_042221
XLOC_023382	XLOC_034736	XLOC_079798	XLOC_020321	XLOC_022156	XLOC_087306	XLOC_076144	XLOC_042223
XLOC_023405	XLOC_034737	XLOC_079801	XLOC_020322	XLOC_022157	XLOC_087386	XLOC_076149	XLOC_042235
XLOC_023429	XLOC_034754	XLOC_079803	XLOC_020324	XLOC_022164	XLOC_087478	XLOC_076155	XLOC_042240
XLOC_023433	XLOC_034758	XLOC_079822	XLOC_020332	XLOC_022174	XLOC_087489	XLOC_076164	XLOC_042241
XLOC_023446	XLOC_034764	XLOC_079827	XLOC_020337	XLOC_022182	XLOC_087500	XLOC_076171	XLOC_042242
XLOC_023478	XLOC_034765	XLOC_079903	XLOC_020344	XLOC_022184	XLOC_087510	XLOC_076194	XLOC_042243
XLOC_023496	XLOC_034774	XLOC_080055	XLOC_020351	XLOC_022220	XLOC_087524	XLOC_076199	XLOC_042244
XLOC_023511	XLOC_034778	XLOC_080092	XLOC_020353	XLOC_022232	XLOC_087586	XLOC_076206	XLOC_042245
XLOC_023521	XLOC_034780	XLOC_080177	XLOC_020354	XLOC_022248	XLOC_087600	XLOC_076214	XLOC_042250
XLOC_023529	XLOC_034793	XLOC_080199	XLOC_020358	XLOC_022298	XLOC_087733	XLOC_076217	XLOC_042262
XLOC_023546	XLOC_034794	XLOC_080205	XLOC_020365	XLOC_022305	XLOC_087768	XLOC_076227	XLOC_042268
XLOC_023566	XLOC_034801	XLOC_080215	XLOC_020367	XLOC_022331	XLOC_087829	XLOC_076232	XLOC_042278
XLOC_023573	XLOC_034802	XLOC_080230	XLOC_020369	XLOC_022344	XLOC_087834	XLOC_076243	XLOC_042293
XLOC_023584	XLOC_034803	XLOC_080303	XLOC_020370	XLOC_022509	XLOC_087844	XLOC_076249	XLOC_042300
XLOC_023603	XLOC_034809	XLOC_080371	XLOC_020371	XLOC_022589	XLOC_087858	XLOC_076256	XLOC_042305
XLOC_023616	XLOC_034810	XLOC_080428	XLOC_020372	XLOC_022624	XLOC_087929	XLOC_076259	XLOC_042306
XLOC_023634	XLOC_034819	XLOC_080448	XLOC_020387	XLOC_022653	XLOC_087932	XLOC_076289	XLOC_042307
XLOC_023681	XLOC_034824	XLOC_080453	XLOC_020389	XLOC_022654	XLOC_087940	XLOC_076298	XLOC_042311
XLOC_023712	XLOC_034826	XLOC_080456	XLOC_020390	XLOC_022656	XLOC_087954	XLOC_076301	XLOC_042312
XLOC_023721	XLOC_034827	XLOC_080498	XLOC_020392	XLOC_022666	XLOC_087973	XLOC_076331	XLOC_042315
XLOC_023732	XLOC_034831	XLOC_080568	XLOC_020394	XLOC_022727	XLOC_087983	XLOC_076355	XLOC_042320
XLOC_023733	XLOC_034833	XLOC_080589	XLOC_020399	XLOC_022774	XLOC_087995	XLOC_076362	XLOC_042430
XLOC_023749	XLOC_034836	XLOC_080593	XLOC_020402	XLOC_022836	XLOC_087996	XLOC_076366	XLOC_042587
XLOC_023753	XLOC_034837	XLOC_080607	XLOC_020403	XLOC_022848	XLOC_087997	XLOC_076368	XLOC_042678
XLOC_023755	XLOC_034855	XLOC_080639	XLOC_020405	XLOC_022853	XLOC_088032	XLOC_076370	XLOC_042679
XLOC_023756	XLOC_034858	XLOC_080659	XLOC_020410	XLOC_022877	XLOC_088035	XLOC_076387	XLOC_042702
XLOC_023757	XLOC_034865	XLOC_080690	XLOC_020414	XLOC_022879	XLOC_088058	XLOC_076388	XLOC_042718
XLOC_023794	XLOC_034868	XLOC_080703	XLOC_020416	XLOC_022881	XLOC_088123	XLOC_076396	XLOC_042746
XLOC_023797	XLOC_034889	XLOC_080756	XLOC_020418	XLOC_022883	XLOC_088183	XLOC_076408	XLOC_042780
XLOC_023823	XLOC_034890	XLOC_080757	XLOC_020419	XLOC_022884	XLOC_088222	XLOC_076410	XLOC_042849
XLOC_023832	XLOC_034893	XLOC_080853	XLOC_020420	XLOC_022888	XLOC_088226	XLOC_076416	XLOC_042864
XLOC_023834	XLOC_034900	XLOC_080956	XLOC_020421	XLOC_022889	XLOC_088277	XLOC_076436	XLOC_042881
XLOC_023836	XLOC_034906	XLOC_081032	XLOC_020423	XLOC_022891	XLOC_088301	XLOC_076458	XLOC_042993
XLOC_023855	XLOC_034915	XLOC_081039	XLOC_020428	XLOC_022901	XLOC_088329	XLOC_076493	XLOC_043036
XLOC_023877	XLOC_034924	XLOC_081056	XLOC_020431	XLOC_022905	XLOC_088338	XLOC_076506	XLOC_043049
XLOC_023963	XLOC_034927	XLOC_081070	XLOC_020434	XLOC_022906	XLOC_088357	XLOC_076547	XLOC_043176
XLOC_023970	XLOC_034934	XLOC_081084	XLOC_020435	XLOC_022909	XLOC_088429	XLOC_076580	XLOC_043237
XLOC_023989	XLOC_034935	XLOC_081108	XLOC_020451	XLOC_022912	XLOC_088515	XLOC_076582	XLOC_043350
XLOC_023994	XLOC_034936	XLOC_081126	XLOC_020452	XLOC_022913	XLOC_088525	XLOC_076602	XLOC_043404
XLOC_023998	XLOC_034942	XLOC_081138	XLOC_020453	XLOC_022914	XLOC_088546	XLOC_076606	XLOC_043437
XLOC_024003	XLOC_034944	XLOC_081153	XLOC_020457	XLOC_022915	XLOC_088557	XLOC_076616	XLOC_043537
XLOC_024004	XLOC_034958	XLOC_081176	XLOC_020459	XLOC_022917	XLOC_088561	XLOC_076618	XLOC_043737
XLOC_024052	XLOC_035101	XLOC_081184	XLOC_020460	XLOC_022919	XLOC_088602	XLOC_076622	XLOC_043821
XLOC_024059	XLOC_035108	XLOC_081186	XLOC_020461	XLOC_022921	XLOC_088638	XLOC_076654	XLOC_043851
XLOC_024070	XLOC_035142	XLOC_081223	XLOC_020469	XLOC_022926	XLOC_088655	XLOC_076658	XLOC_043894
XLOC_024087	XLOC_035294	XLOC_081224	XLOC_020472	XLOC_022928	XLOC_088659	XLOC_076662	XLOC_043910
XLOC_024089	XLOC_035296	XLOC_081261	XLOC_020473	XLOC_022930	XLOC_088695	XLOC_076670	XLOC_043944
XLOC_024094	XLOC_035318	XLOC_081263	XLOC_020474	XLOC_022931	XLOC_088699	XLOC_076671	XLOC_044005
XLOC_024103	XLOC_035319	XLOC_081285	XLOC_020478	XLOC_022934	XLOC_088709	XLOC_076679	XLOC_044087
XLOC_024106	XLOC_035385	XLOC_081312	XLOC_020479	XLOC_022941	XLOC_088715	XLOC_076681	XLOC_044112
XLOC_024113	XLOC_035395	XLOC_081314	XLOC_020481	XLOC_022945	XLOC_088744	XLOC_076730	XLOC_044137
XLOC_024123	XLOC_035414	XLOC_081316	XLOC_020483	XLOC_022949	XLOC_088793	XLOC_076751	XLOC_044179
XLOC_024198	XLOC_035457	XLOC_081337	XLOC_020487	XLOC_022951	XLOC_088796	XLOC_076760	XLOC_044293
XLOC_024201	XLOC_035520	XLOC_081338	XLOC_020499	XLOC_022953	XLOC_088880	XLOC_076769	XLOC_044354
XLOC_024222	XLOC_035526	XLOC_081367	XLOC_020514	XLOC_022963	XLOC_088892	XLOC_076771	XLOC_044365
XLOC_024224	XLOC_035532	XLOC_081381	XLOC_020553	XLOC_022975	XLOC_088908	XLOC_076814	XLOC_044371
XLOC_024229	XLOC_035538	XLOC_081391	XLOC_020560	XLOC_022978	XLOC_088933	XLOC_076816	XLOC_044372
XLOC_024282	XLOC_035577	XLOC_081395	XLOC_020564	XLOC_022979	XLOC_088937	XLOC_076845	XLOC_044376
XLOC_024289	XLOC_035588	XLOC_081403	XLOC_020637	XLOC_022981	XLOC_088938	XLOC_076858	XLOC_044395
XLOC_024301	XLOC_035598	XLOC_081408	XLOC_020657	XLOC_022983	XLOC_088950	XLOC_076859	XLOC_044400
XLOC_024302	XLOC_035600	XLOC_081430	XLOC_020672	XLOC_022985	XLOC_089008	XLOC_076867	XLOC_044432
XLOC_024304	XLOC_035661	XLOC_081456	XLOC_020678	XLOC_022988	XLOC_089012	XLOC_076869	XLOC_044441
XLOC_024306	XLOC_035698	XLOC_081457	XLOC_020681	XLOC_022997	XLOC_089018	XLOC_076888	XLOC_044448
XLOC_024308	XLOC_035761	XLOC_081474	XLOC_020686	XLOC_022998	XLOC_089026	XLOC_076910	XLOC_044454
XLOC_024309	XLOC_035771	XLOC_081505	XLOC_020706	XLOC_023001	XLOC_089057	XLOC_076914	XLOC_044462
XLOC_024310	XLOC_035776	XLOC_081515	XLOC_020767	XLOC_023008	XLOC_089096	XLOC_076915	XLOC_044467
XLOC_024311	XLOC_035777	XLOC_081521	XLOC_020768	XLOC_023011	XLOC_089097	XLOC_076947	XLOC_044469
XLOC_024314	XLOC_035845	XLOC_081554	XLOC_020769	XLOC_023019	XLOC_089099	XLOC_076948	XLOC_044475
XLOC_024320	XLOC_035883	XLOC_081563	XLOC_020777	XLOC_023021	XLOC_089100	XLOC_076957	XLOC_044477
XLOC_024378	XLOC_035893	XLOC_081622	XLOC_020791	XLOC_023022	XLOC_089147	XLOC_076967	XLOC_044486
XLOC_024382	XLOC_035957	XLOC_081672	XLOC_020803	XLOC_023026	XLOC_089152	XLOC_076978	XLOC_044493
XLOC_024393	XLOC_035983	XLOC_081729	XLOC_020832	XLOC_023028	XLOC_089169	XLOC_076990	XLOC_044496
XLOC_024394	XLOC_036037	XLOC_081739	XLOC_020843	XLOC_023031	XLOC_089189	XLOC_076994	XLOC_044503
XLOC_024463	XLOC_036038	XLOC_081784	XLOC_020861	XLOC_023034	XLOC_089192	XLOC_076995	XLOC_044518
XLOC_024521	XLOC_036042	XLOC_081788	XLOC_020867	XLOC_023035	XLOC_089216	XLOC_077008	XLOC_044520
XLOC_024561	XLOC_036220	XLOC_081805	XLOC_020872	XLOC_023036	XLOC_089295	XLOC_077025	XLOC_044533
XLOC_024564	XLOC_036293	XLOC_081844	XLOC_020876	XLOC_023038	XLOC_089332	XLOC_077031	XLOC_044536
XLOC_024608	XLOC_036375	XLOC_081886	XLOC_020902	XLOC_023039	XLOC_089337	XLOC_077054	XLOC_044549
XLOC_024615	XLOC_036458	XLOC_081945	XLOC_020914	XLOC_023040	XLOC_089351	XLOC_077063	XLOC_044704
XLOC_024632	XLOC_036486	XLOC_081952	XLOC_020927	XLOC_023041	XLOC_089355	XLOC_077066	XLOC_044844
XLOC_024688	XLOC_036509	XLOC_081984	XLOC_020928	XLOC_023051	XLOC_089356	XLOC_077076	XLOC_044905
XLOC_024745	XLOC_036513	XLOC_082017	XLOC_020961	XLOC_023056	XLOC_089359	XLOC_077080	XLOC_044919
XLOC_024750	XLOC_036556	XLOC_082018	XLOC_020981	XLOC_023059	XLOC_089410	XLOC_077088	XLOC_045097
XLOC_024776	XLOC_036595	XLOC_082027	XLOC_020982	XLOC_023061	XLOC_089460	XLOC_077107	XLOC_045121
XLOC_024800	XLOC_036601	XLOC_082032	XLOC_020988	XLOC_023074	XLOC_089582	XLOC_077108	XLOC_045230
XLOC_024817	XLOC_036622	XLOC_082063	XLOC_020990	XLOC_023078	XLOC_089589	XLOC_077118	XLOC_045250
XLOC_024830	XLOC_036671	XLOC_082085	XLOC_020991	XLOC_023079	XLOC_089591	XLOC_077127	XLOC_045286
XLOC_024831	XLOC_036685	XLOC_082087	XLOC_021006	XLOC_023080	XLOC_089614	XLOC_077139	XLOC_045313
XLOC_024839	XLOC_036692	XLOC_082137	XLOC_021016	XLOC_023081	XLOC_089626	XLOC_077143	XLOC_045348
XLOC_024846	XLOC_036760	XLOC_082169	XLOC_021021	XLOC_023082	XLOC_089636	XLOC_077161	XLOC_045354
XLOC_024856	XLOC_036844	XLOC_082172	XLOC_021024	XLOC_023083	XLOC_089644	XLOC_077195	XLOC_045371
XLOC_024891	XLOC_036849	XLOC_082179	XLOC_021027	XLOC_023086	XLOC_089661	XLOC_077216	XLOC_045530
XLOC_024914	XLOC_036859	XLOC_082184	XLOC_021056	XLOC_023091	XLOC_089666	XLOC_077221	XLOC_045687
XLOC_024923	XLOC_036866	XLOC_082192	XLOC_021066	XLOC_023094	XLOC_089768	XLOC_077257	XLOC_045740
XLOC_024935	XLOC_036871	XLOC_082199	XLOC_021084	XLOC_023096	XLOC_089775	XLOC_077277	XLOC_045759
XLOC_024946	XLOC_036892	XLOC_082240	XLOC_021086	XLOC_023101	XLOC_089796	XLOC_077280	XLOC_045795
XLOC_024995	XLOC_036941	XLOC_082268	XLOC_021087	XLOC_023102	XLOC_089815	XLOC_077317	XLOC_045871
XLOC_024998	XLOC_036947	XLOC_082292	XLOC_021119	XLOC_023104	XLOC_089819	XLOC_077319	XLOC_045945
XLOC_025022	XLOC_036974	XLOC_082333	XLOC_021155	XLOC_023109	XLOC_089822	XLOC_077334	XLOC_045953
XLOC_025023	XLOC_037008	XLOC_082347	XLOC_021168	XLOC_023111	XLOC_089852	XLOC_077336	XLOC_046008
XLOC_025032	XLOC_037032	XLOC_082363	XLOC_021189	XLOC_023118	XLOC_089853	XLOC_077340	XLOC_046057
XLOC_025036	XLOC_037107	XLOC_082395	XLOC_021212	XLOC_023119	XLOC_089879	XLOC_077350	XLOC_046074
XLOC_025040	XLOC_037363	XLOC_082408	XLOC_021217	XLOC_023123	XLOC_089880	XLOC_077351	XLOC_046110
XLOC_025048	XLOC_037369	XLOC_082421	XLOC_021236	XLOC_023128	XLOC_089920	XLOC_077354	XLOC_046174
XLOC_025074	XLOC_037371	XLOC_082432	XLOC_021242	XLOC_023191	XLOC_089927	XLOC_077360	XLOC_046225
XLOC_025153	XLOC_037388	XLOC_082435	XLOC_021245	XLOC_023261	XLOC_090006	XLOC_077370	XLOC_046227
XLOC_025155	XLOC_037398	XLOC_082481	XLOC_021268	XLOC_023372	XLOC_090018	XLOC_077380	XLOC_046261
XLOC_025172	XLOC_037399	XLOC_082492	XLOC_021271	XLOC_023375	XLOC_090079	XLOC_077381	XLOC_046404
XLOC_025175	XLOC_037408	XLOC_082503	XLOC_021340	XLOC_023382	XLOC_090120	XLOC_077390	XLOC_046457
XLOC_025180	XLOC_037418	XLOC_082506	XLOC_021346	XLOC_023391	XLOC_090123	XLOC_077417	XLOC_046503
XLOC_025181	XLOC_037425	XLOC_082511	XLOC_021376	XLOC_023405	XLOC_090164	XLOC_077424	XLOC_046742
XLOC_025190	XLOC_037432	XLOC_082512	XLOC_021429	XLOC_023429	XLOC_090221	XLOC_077425	XLOC_046785
XLOC_025194	XLOC_037435	XLOC_082523	XLOC_021433	XLOC_023433	XLOC_090236	XLOC_077474	XLOC_047005
XLOC_025208	XLOC_037436	XLOC_082526	XLOC_021462	XLOC_023457	XLOC_090253	XLOC_077498	XLOC_047030
XLOC_025221	XLOC_037438	XLOC_082527	XLOC_021544	XLOC_023478	XLOC_090274	XLOC_077518	XLOC_047036
XLOC_025253	XLOC_037442	XLOC_082530	XLOC_021621	XLOC_023490	XLOC_090278	XLOC_077547	XLOC_047088
XLOC_025256	XLOC_037446	XLOC_082534	XLOC_021647	XLOC_023495	XLOC_090322	XLOC_077574	XLOC_047141
XLOC_025261	XLOC_037447	XLOC_082535	XLOC_021666	XLOC_023496	XLOC_090349	XLOC_077598	XLOC_047172
XLOC_025275	XLOC_037459	XLOC_082595	XLOC_021693	XLOC_023521	XLOC_090350	XLOC_077621	XLOC_047206
XLOC_025285	XLOC_037466	XLOC_082608	XLOC_021702	XLOC_023529	XLOC_090352	XLOC_077623	XLOC_047241
XLOC_025290	XLOC_037486	XLOC_082647	XLOC_021743	XLOC_023558	XLOC_090360	XLOC_077629	XLOC_047266
XLOC_025306	XLOC_037495	XLOC_082650	XLOC_021765	XLOC_023566	XLOC_090363	XLOC_077638	XLOC_047468
XLOC_025308	XLOC_037496	XLOC_082658	XLOC_021771	XLOC_023576	XLOC_090384	XLOC_077644	XLOC_047526
XLOC_025312	XLOC_037498	XLOC_082682	XLOC_021775	XLOC_023584	XLOC_090396	XLOC_077658	XLOC_047688
XLOC_025316	XLOC_037512	XLOC_082707	XLOC_021785	XLOC_023601	XLOC_090439	XLOC_077679	XLOC_047856
XLOC_025325	XLOC_037515	XLOC_082710	XLOC_021789	XLOC_023634	XLOC_090448	XLOC_077688	XLOC_048087
XLOC_025331	XLOC_037524	XLOC_082764	XLOC_021807	XLOC_023657	XLOC_090454	XLOC_077701	XLOC_048148
XLOC_025338	XLOC_037525	XLOC_082812	XLOC_021812	XLOC_023681	XLOC_090458	XLOC_077709	XLOC_048183
XLOC_025343	XLOC_037526	XLOC_082916	XLOC_021821	XLOC_023707	XLOC_090477	XLOC_077710	XLOC_048189
XLOC_025354	XLOC_037531	XLOC_082999	XLOC_021826	XLOC_023712	XLOC_090487	XLOC_077731	XLOC_048204
XLOC_025376	XLOC_037535	XLOC_083000	XLOC_021828	XLOC_023721	XLOC_090509	XLOC_077749	XLOC_048223
XLOC_025407	XLOC_037540	XLOC_083032	XLOC_021838	XLOC_023733	XLOC_090535	XLOC_077753	XLOC_048227
XLOC_025419	XLOC_037543	XLOC_083083	XLOC_021852	XLOC_023749	XLOC_090540	XLOC_077762	XLOC_048245
XLOC_025472	XLOC_037544	XLOC_083178	XLOC_021859	XLOC_023756	XLOC_090577	XLOC_077776	XLOC_048297
XLOC_025527	XLOC_037549	XLOC_083206	XLOC_021875	XLOC_023773	XLOC_090601	XLOC_077798	XLOC_048304
XLOC_025592	XLOC_037550	XLOC_083258	XLOC_021904	XLOC_023794	XLOC_090618	XLOC_077801	XLOC_048368
XLOC_025593	XLOC_037566	XLOC_083277	XLOC_021923	XLOC_023797	XLOC_090620	XLOC_077802	XLOC_048511
XLOC_025599	XLOC_037569	XLOC_083293	XLOC_021951	XLOC_023823	XLOC_090625	XLOC_077815	XLOC_048512
XLOC_025601	XLOC_037573	XLOC_083346	XLOC_021952	XLOC_023836	XLOC_090670	XLOC_077827	XLOC_048513
XLOC_025603	XLOC_037574	XLOC_083371	XLOC_021954	XLOC_023855	XLOC_090679	XLOC_077833	XLOC_048521
XLOC_025606	XLOC_037578	XLOC_083380	XLOC_021976	XLOC_023913	XLOC_090695	XLOC_077848	XLOC_048535
XLOC_025607	XLOC_037579	XLOC_083479	XLOC_022021	XLOC_023963	XLOC_090701	XLOC_077884	XLOC_048536
XLOC_025608	XLOC_037582	XLOC_083524	XLOC_022041	XLOC_023970	XLOC_090714	XLOC_077885	XLOC_048556
XLOC_025609	XLOC_037585	XLOC_083537	XLOC_022043	XLOC_023994	XLOC_090724	XLOC_077892	XLOC_048561
XLOC_025613	XLOC_037587	XLOC_083607	XLOC_022110	XLOC_023998	XLOC_090792	XLOC_077897	XLOC_048563
XLOC_025614	XLOC_037588	XLOC_083612	XLOC_022114	XLOC_024004	XLOC_090810	XLOC_077925	XLOC_048571
XLOC_025619	XLOC_037591	XLOC_083622	XLOC_022121	XLOC_024058	Gh_A01G0009	XLOC_077935	XLOC_048582
XLOC_025621	XLOC_037596	XLOC_083644	XLOC_022135	XLOC_024074	Gh_A01G0013	XLOC_077958	XLOC_048591
XLOC_025623	XLOC_037641	XLOC_083655	XLOC_022150	XLOC_024087	Gh_A01G0028	XLOC_077970	XLOC_048592
XLOC_025632	XLOC_037650	XLOC_083679	XLOC_022151	XLOC_024094	Gh_A01G0035	XLOC_077973	XLOC_048595
XLOC_025642	XLOC_037748	XLOC_083708	XLOC_022156	XLOC_024103	Gh_A01G0041	XLOC_077981	XLOC_048596
XLOC_025643	XLOC_037749	XLOC_083727	XLOC_022157	XLOC_024106	Gh_A01G0069	XLOC_077986	XLOC_048598
XLOC_025645	XLOC_037805	XLOC_083749	XLOC_022164	XLOC_024113	Gh_A01G0083	XLOC_078010	XLOC_048602
XLOC_025648	XLOC_037849	XLOC_083758	XLOC_022174	XLOC_024115	Gh_A01G0099	XLOC_078026	XLOC_048603
XLOC_025649	XLOC_037940	XLOC_083803	XLOC_022182	XLOC_024123	Gh_A01G0139	XLOC_078038	XLOC_048619
XLOC_025651	XLOC_037946	XLOC_083809	XLOC_022184	XLOC_024138	Gh_A01G0158	XLOC_078070	XLOC_048621
XLOC_025654	XLOC_037972	XLOC_083829	XLOC_022220	XLOC_024156	Gh_A01G0161	XLOC_078074	XLOC_048639
XLOC_025669	XLOC_038003	XLOC_083864	XLOC_022232	XLOC_024201	Gh_A01G0191	XLOC_078100	XLOC_048645
XLOC_025691	XLOC_038029	XLOC_083929	XLOC_022248	XLOC_024224	Gh_A01G0197	XLOC_078125	XLOC_048657
XLOC_025702	XLOC_038033	XLOC_083948	XLOC_022272	XLOC_024226	Gh_A01G0198	XLOC_078139	XLOC_048674
XLOC_025707	XLOC_038102	XLOC_083988	XLOC_022298	XLOC_024229	Gh_A01G0199	XLOC_078148	XLOC_048677
XLOC_025717	XLOC_038149	XLOC_083993	XLOC_022305	XLOC_024282	Gh_A01G0201	XLOC_078182	XLOC_048680
XLOC_025719	XLOC_038175	XLOC_084008	XLOC_022331	XLOC_024301	Gh_A01G0212	XLOC_078194	XLOC_048698
XLOC_025723	XLOC_038265	XLOC_084018	XLOC_022339	XLOC_024302	Gh_A01G0235	XLOC_078207	XLOC_048708
XLOC_025724	XLOC_038327	XLOC_084023	XLOC_022340	XLOC_024304	Gh_A01G0269	XLOC_078225	XLOC_048712
XLOC_025726	XLOC_038451	XLOC_084040	XLOC_022344	XLOC_024305	Gh_A01G0274	XLOC_078234	XLOC_048725
XLOC_025729	XLOC_038511	XLOC_084055	XLOC_022408	XLOC_024308	Gh_A01G0278	XLOC_078245	XLOC_048733
XLOC_025737	XLOC_038542	XLOC_084062	XLOC_022440	XLOC_024309	Gh_A01G0279	XLOC_078259	XLOC_048744
XLOC_025741	XLOC_038577	XLOC_084081	XLOC_022492	XLOC_024311	Gh_A01G0280	XLOC_078299	XLOC_048764
XLOC_025750	XLOC_038632	XLOC_084082	XLOC_022569	XLOC_024313	Gh_A01G0289	XLOC_078330	XLOC_048767
XLOC_025756	XLOC_039043	XLOC_084105	XLOC_022624	XLOC_024314	Gh_A01G0291	XLOC_078333	XLOC_048797
XLOC_025757	XLOC_039045	XLOC_084118	XLOC_022653	XLOC_024337	Gh_A01G0293	XLOC_078378	XLOC_048800
XLOC_025761	XLOC_039046	XLOC_084164	XLOC_022654	XLOC_024370	Gh_A01G0301	XLOC_078396	XLOC_048807
XLOC_025764	XLOC_039106	XLOC_084222	XLOC_022656	XLOC_024378	Gh_A01G0306	XLOC_078418	XLOC_048832
XLOC_025767	XLOC_039237	XLOC_084226	XLOC_022666	XLOC_024463	Gh_A01G0316	XLOC_078446	XLOC_048835
XLOC_025771	XLOC_039240	XLOC_084248	XLOC_022727	XLOC_024521	Gh_A01G0346	XLOC_078455	XLOC_048836
XLOC_025777	XLOC_039279	XLOC_084252	XLOC_022774	XLOC_024561	Gh_A01G0347	XLOC_078456	XLOC_048837
XLOC_025778	XLOC_039290	XLOC_084261	XLOC_022836	XLOC_024595	Gh_A01G0348	XLOC_078474	XLOC_048842
XLOC_025782	XLOC_039293	XLOC_084265	XLOC_022848	XLOC_024602	Gh_A01G0355	XLOC_078485	XLOC_048844
XLOC_025788	XLOC_039310	XLOC_084317	XLOC_022853	XLOC_024608	Gh_A01G0359	XLOC_078497	XLOC_048846
XLOC_025802	XLOC_039369	XLOC_084322	XLOC_022877	XLOC_024632	Gh_A01G0383	XLOC_078526	XLOC_048847
XLOC_025803	XLOC_039406	XLOC_084360	XLOC_022881	XLOC_024667	Gh_A01G0388	XLOC_078527	XLOC_048848
XLOC_025804	XLOC_039448	XLOC_084394	XLOC_022884	XLOC_024676	Gh_A01G0393	XLOC_078601	XLOC_048854
XLOC_025811	XLOC_039456	XLOC_084400	XLOC_022888	XLOC_024688	Gh_A01G0396	XLOC_078606	XLOC_048855
XLOC_025816	XLOC_039482	XLOC_084404	XLOC_022889	XLOC_024737	Gh_A01G0417	XLOC_078623	XLOC_048859
XLOC_025818	XLOC_039533	XLOC_084406	XLOC_022891	XLOC_024745	Gh_A01G0431	XLOC_078684	XLOC_048860
XLOC_025821	XLOC_039547	XLOC_084555	XLOC_022892	XLOC_024750	Gh_A01G0460	XLOC_078723	XLOC_048861
XLOC_025825	XLOC_039559	XLOC_084695	XLOC_022894	XLOC_024758	Gh_A01G0469	XLOC_078736	XLOC_048862
XLOC_025830	XLOC_039571	XLOC_084706	XLOC_022905	XLOC_024765	Gh_A01G0475	XLOC_078755	XLOC_048875
XLOC_025833	XLOC_039589	XLOC_084709	XLOC_022911	XLOC_024776	Gh_A01G0478	XLOC_078759	XLOC_048905
XLOC_025834	XLOC_039599	XLOC_084731	XLOC_022912	XLOC_024817	Gh_A01G0479	XLOC_078768	XLOC_048972
XLOC_025850	XLOC_039601	XLOC_084957	XLOC_022913	XLOC_024830	Gh_A01G0508	XLOC_078771	XLOC_048992
XLOC_025854	XLOC_039618	XLOC_084982	XLOC_022915	XLOC_024831	Gh_A01G0509	XLOC_078776	XLOC_049029
XLOC_025898	XLOC_039666	XLOC_085000	XLOC_022919	XLOC_024839	Gh_A01G0514	XLOC_078783	XLOC_049031
XLOC_025954	XLOC_039693	XLOC_085067	XLOC_022923	XLOC_024846	Gh_A01G0519	XLOC_078822	XLOC_049094
XLOC_025986	XLOC_039711	XLOC_085118	XLOC_022926	XLOC_024856	Gh_A01G0521	XLOC_078838	XLOC_049160
XLOC_026055	XLOC_039725	XLOC_085134	XLOC_022928	XLOC_024890	Gh_A01G0526	XLOC_078841	XLOC_049176
XLOC_026060	XLOC_039728	XLOC_085152	XLOC_022930	XLOC_024894	Gh_A01G0531	XLOC_078876	XLOC_049183
XLOC_026079	XLOC_039730	XLOC_085298	XLOC_022933	XLOC_024912	Gh_A01G0537	XLOC_078880	XLOC_049188
XLOC_026109	XLOC_039779	XLOC_085324	XLOC_022934	XLOC_024923	Gh_A01G0539	XLOC_078912	XLOC_049300
XLOC_026158	XLOC_039803	XLOC_085344	XLOC_022940	XLOC_024978	Gh_A01G0547	XLOC_078943	XLOC_049315
XLOC_026248	XLOC_040133	XLOC_085358	XLOC_022941	XLOC_024995	Gh_A01G0555	XLOC_078958	XLOC_049341
XLOC_026284	XLOC_040150	XLOC_085469	XLOC_022942	XLOC_024998	Gh_A01G0556	XLOC_078959	XLOC_049419
XLOC_026377	XLOC_040151	XLOC_085499	XLOC_022949	XLOC_025001	Gh_A01G0564	XLOC_078960	XLOC_049429
XLOC_026389	XLOC_040156	XLOC_085548	XLOC_022950	XLOC_025022	Gh_A01G0565	XLOC_078967	XLOC_049485
XLOC_026400	XLOC_040172	XLOC_085551	XLOC_022953	XLOC_025032	Gh_A01G0574	XLOC_078970	XLOC_049505
XLOC_026416	XLOC_040184	XLOC_085573	XLOC_022963	XLOC_025036	Gh_A01G0611	XLOC_078972	XLOC_049571
XLOC_026473	XLOC_040189	XLOC_085627	XLOC_022968	XLOC_025040	Gh_A01G0632	XLOC_078980	XLOC_049589
XLOC_026518	XLOC_040212	XLOC_085673	XLOC_022969	XLOC_025048	Gh_A01G0634	XLOC_078986	XLOC_049591
XLOC_026583	XLOC_040231	XLOC_085710	XLOC_022970	XLOC_025051	Gh_A01G0639	XLOC_078989	XLOC_049602
XLOC_026601	XLOC_040235	XLOC_085726	XLOC_022972	XLOC_025063	Gh_A01G0651	XLOC_079006	XLOC_049728
XLOC_026650	XLOC_040239	XLOC_085762	XLOC_022975	XLOC_025090	Gh_A01G0666	XLOC_079012	XLOC_049799
XLOC_026694	XLOC_040241	XLOC_085812	XLOC_022978	XLOC_025153	Gh_A01G0670	XLOC_079015	XLOC_049816
XLOC_026773	XLOC_040247	XLOC_085826	XLOC_022980	XLOC_025155	Gh_A01G0680	XLOC_079021	XLOC_049890
XLOC_026777	XLOC_040252	XLOC_085860	XLOC_022981	XLOC_025172	Gh_A01G0682	XLOC_079023	XLOC_050065
XLOC_026782	XLOC_040265	XLOC_085871	XLOC_022982	XLOC_025175	Gh_A01G0684	XLOC_079071	XLOC_050294
XLOC_026785	XLOC_040266	XLOC_085972	XLOC_022983	XLOC_025176	Gh_A01G0755	XLOC_079095	XLOC_050340
XLOC_026795	XLOC_040270	XLOC_085980	XLOC_022985	XLOC_025181	Gh_A01G0762	XLOC_079117	XLOC_050386
XLOC_026799	XLOC_040277	XLOC_086043	XLOC_022986	XLOC_025194	Gh_A01G0763	XLOC_079150	XLOC_050431
XLOC_026816	XLOC_040278	XLOC_086053	XLOC_022988	XLOC_025208	Gh_A01G0775	XLOC_079190	XLOC_050450
XLOC_026817	XLOC_040279	XLOC_086090	XLOC_022990	XLOC_025217	Gh_A01G0782	XLOC_079218	XLOC_050551
XLOC_026818	XLOC_040301	XLOC_086105	XLOC_022994	XLOC_025256	Gh_A01G0796	XLOC_079231	XLOC_050578
XLOC_026819	XLOC_040307	XLOC_086160	XLOC_022997	XLOC_025261	Gh_A01G0805	XLOC_079264	XLOC_050610
XLOC_026827	XLOC_040309	XLOC_086161	XLOC_022998	XLOC_025290	Gh_A01G0826	XLOC_079276	XLOC_050693
XLOC_026848	XLOC_040316	XLOC_086162	XLOC_022999	XLOC_025302	Gh_A01G0839	XLOC_079284	XLOC_050719
XLOC_026853	XLOC_040325	XLOC_086182	XLOC_023001	XLOC_025308	Gh_A01G0859	XLOC_079319	XLOC_050722
XLOC_026860	XLOC_040329	XLOC_086190	XLOC_023015	XLOC_025316	Gh_A01G0875	XLOC_079320	XLOC_050745
XLOC_026864	XLOC_040331	XLOC_086256	XLOC_023019	XLOC_025325	Gh_A01G0877	XLOC_079327	XLOC_050757
XLOC_026868	XLOC_040338	XLOC_086298	XLOC_023021	XLOC_025338	Gh_A01G0891	XLOC_079339	XLOC_050760
XLOC_026875	XLOC_040341	XLOC_086333	XLOC_023022	XLOC_025343	Gh_A01G0920	XLOC_079340	XLOC_050776
XLOC_026899	XLOC_040344	XLOC_086335	XLOC_023026	XLOC_025354	Gh_A01G0964	XLOC_079346	XLOC_050829
XLOC_026900	XLOC_040345	XLOC_086350	XLOC_023027	XLOC_025374	Gh_A01G0965	XLOC_079358	XLOC_050905
XLOC_026927	XLOC_040348	XLOC_086379	XLOC_023028	XLOC_025376	Gh_A01G0978	XLOC_079364	XLOC_050925
XLOC_026933	XLOC_040351	XLOC_086399	XLOC_023031	XLOC_025407	Gh_A01G0984	XLOC_079407	XLOC_050962
XLOC_026953	XLOC_040355	XLOC_086423	XLOC_023034	XLOC_025413	Gh_A01G0988	XLOC_079411	XLOC_050968
XLOC_026957	XLOC_040364	XLOC_086438	XLOC_023035	XLOC_025419	Gh_A01G1007	XLOC_079423	XLOC_050993
XLOC_026966	XLOC_040366	XLOC_086440	XLOC_023036	XLOC_025426	Gh_A01G1018	XLOC_079425	XLOC_051010
XLOC_027006	XLOC_040373	XLOC_086459	XLOC_023038	XLOC_025472	Gh_A01G1022	XLOC_079431	XLOC_051031
XLOC_027033	XLOC_040376	XLOC_086493	XLOC_023040	XLOC_025527	Gh_A01G1053	XLOC_079455	XLOC_051057
XLOC_027045	XLOC_040394	XLOC_086531	XLOC_023041	XLOC_025587	Gh_A01G1075	XLOC_079469	XLOC_051285
XLOC_027048	XLOC_040396	XLOC_086549	XLOC_023045	XLOC_025588	Gh_A01G1078	XLOC_079477	XLOC_051289
XLOC_027056	XLOC_040403	XLOC_086588	XLOC_023055	XLOC_025592	Gh_A01G1092	XLOC_079491	XLOC_051302
XLOC_027059	XLOC_040582	XLOC_086590	XLOC_023056	XLOC_025593	Gh_A01G1096	XLOC_079495	XLOC_051303
XLOC_027074	XLOC_040583	XLOC_086599	XLOC_023059	XLOC_025596	Gh_A01G1117	XLOC_079506	XLOC_051308
XLOC_027094	XLOC_040596	XLOC_086613	XLOC_023074	XLOC_025599	Gh_A01G1131	XLOC_079508	XLOC_051309
XLOC_027111	XLOC_040607	XLOC_086616	XLOC_023077	XLOC_025600	Gh_A01G1150	XLOC_079513	XLOC_051313
XLOC_027171	XLOC_040628	XLOC_086634	XLOC_023078	XLOC_025601	Gh_A01G1163	XLOC_079536	XLOC_051315
XLOC_027226	XLOC_040643	XLOC_086637	XLOC_023082	XLOC_025603	Gh_A01G1184	XLOC_079571	XLOC_051318
XLOC_027227	XLOC_040707	XLOC_086648	XLOC_023083	XLOC_025604	Gh_A01G1185	XLOC_079591	XLOC_051322
XLOC_027239	XLOC_040714	XLOC_086697	XLOC_023084	XLOC_025605	Gh_A01G1188	XLOC_079596	XLOC_051332
XLOC_027243	XLOC_040847	XLOC_086703	XLOC_023088	XLOC_025606	Gh_A01G1193	XLOC_079610	XLOC_051352
XLOC_027246	XLOC_040876	XLOC_086708	XLOC_023091	XLOC_025608	Gh_A01G1215	XLOC_079622	XLOC_051354
XLOC_027249	XLOC_040917	XLOC_086715	XLOC_023094	XLOC_025609	Gh_A01G1221	XLOC_079623	XLOC_051362
XLOC_027254	XLOC_040962	XLOC_086722	XLOC_023096	XLOC_025610	Gh_A01G1234	XLOC_079624	XLOC_051373
XLOC_027321	XLOC_040978	XLOC_086727	XLOC_023099	XLOC_025611	Gh_A01G1243	XLOC_079632	XLOC_051374
XLOC_027400	XLOC_041159	XLOC_086742	XLOC_023104	XLOC_025621	Gh_A01G1257	XLOC_079633	XLOC_051376
XLOC_027401	XLOC_041160	XLOC_086757	XLOC_023108	XLOC_025623	Gh_A01G1262	XLOC_079639	XLOC_051382
XLOC_027403	XLOC_041374	XLOC_086767	XLOC_023109	XLOC_025625	Gh_A01G1269	XLOC_079642	XLOC_051386
XLOC_027419	XLOC_041439	XLOC_086785	XLOC_023112	XLOC_025628	Gh_A01G1270	XLOC_079659	XLOC_051388
XLOC_027422	XLOC_041440	XLOC_086793	XLOC_023113	XLOC_025633	Gh_A01G1294	XLOC_079668	XLOC_051397
XLOC_027739	XLOC_041454	XLOC_086802	XLOC_023114	XLOC_025634	Gh_A01G1305	XLOC_079676	XLOC_051398
XLOC_027769	XLOC_041501	XLOC_086817	XLOC_023119	XLOC_025638	Gh_A01G1313	XLOC_079710	XLOC_051401
XLOC_027807	XLOC_041525	XLOC_086826	XLOC_023120	XLOC_025640	Gh_A01G1349	XLOC_079715	XLOC_051402
XLOC_027810	XLOC_041541	XLOC_086840	XLOC_023123	XLOC_025642	Gh_A01G1376	XLOC_079732	XLOC_051404
XLOC_027826	XLOC_041581	XLOC_086842	XLOC_023128	XLOC_025645	Gh_A01G1387	XLOC_079741	XLOC_051410
XLOC_027894	XLOC_041589	XLOC_086848	XLOC_023261	XLOC_025646	Gh_A01G1402	XLOC_079774	XLOC_051419
XLOC_027937	XLOC_041590	XLOC_086855	XLOC_023372	XLOC_025649	Gh_A01G1403	XLOC_079778	XLOC_051424
XLOC_027938	XLOC_041683	XLOC_086893	XLOC_023382	XLOC_025651	Gh_A01G1410	XLOC_079848	XLOC_051425
XLOC_027947	XLOC_041693	XLOC_086905	XLOC_023391	XLOC_025656	Gh_A01G1415	XLOC_079863	XLOC_051427
XLOC_027954	XLOC_041755	XLOC_086918	XLOC_023405	XLOC_025669	Gh_A01G1418	XLOC_079905	XLOC_051428
XLOC_027975	XLOC_041828	XLOC_086926	XLOC_023429	XLOC_025673	Gh_A01G1420	XLOC_079983	XLOC_051429
XLOC_027982	XLOC_041856	XLOC_086948	XLOC_023433	XLOC_025674	Gh_A01G1436	XLOC_080010	XLOC_051430
XLOC_027990	XLOC_041914	XLOC_086950	XLOC_023446	XLOC_025675	Gh_A01G1439	XLOC_080092	XLOC_051444
XLOC_028019	XLOC_041956	XLOC_086980	XLOC_023457	XLOC_025676	Gh_A01G1440	XLOC_080115	XLOC_051454
XLOC_028064	XLOC_041997	XLOC_086988	XLOC_023478	XLOC_025680	Gh_A01G1443	XLOC_080130	XLOC_051456
XLOC_028072	XLOC_042067	XLOC_087016	XLOC_023490	XLOC_025688	Gh_A01G1457	XLOC_080134	XLOC_051457
XLOC_028107	XLOC_042104	XLOC_087069	XLOC_023495	XLOC_025690	Gh_A01G1462	XLOC_080139	XLOC_051461
XLOC_028119	XLOC_042109	XLOC_087126	XLOC_023496	XLOC_025691	Gh_A01G1463	XLOC_080151	XLOC_051464
XLOC_028122	XLOC_042113	XLOC_087157	XLOC_023511	XLOC_025695	Gh_A01G1485	XLOC_080152	XLOC_051465
XLOC_028143	XLOC_042115	XLOC_087191	XLOC_023521	XLOC_025700	Gh_A01G1505	XLOC_080162	XLOC_051466
XLOC_028148	XLOC_042158	XLOC_087301	XLOC_023529	XLOC_025702	Gh_A01G1522	XLOC_080201	XLOC_051470
XLOC_028174	XLOC_042164	XLOC_087318	XLOC_023558	XLOC_025709	Gh_A01G1528	XLOC_080231	XLOC_051540
XLOC_028200	XLOC_042165	XLOC_087357	XLOC_023572	XLOC_025715	Gh_A01G1531	XLOC_080251	XLOC_051552
XLOC_028245	XLOC_042167	XLOC_087437	XLOC_023573	XLOC_025719	Gh_A01G1575	XLOC_080309	XLOC_051557
XLOC_028250	XLOC_042171	XLOC_087466	XLOC_023576	XLOC_025723	Gh_A01G1598	XLOC_080338	XLOC_051613
XLOC_028291	XLOC_042180	XLOC_087478	XLOC_023584	XLOC_025724	Gh_A01G1607	XLOC_080344	XLOC_051632
XLOC_028303	XLOC_042181	XLOC_087489	XLOC_023601	XLOC_025727	Gh_A01G1628	XLOC_080346	XLOC_051653
XLOC_028306	XLOC_042201	XLOC_087500	XLOC_023616	XLOC_025729	Gh_A01G1632	XLOC_080355	XLOC_052060
XLOC_028312	XLOC_042210	XLOC_087536	XLOC_023634	XLOC_025731	Gh_A01G1645	XLOC_080361	XLOC_052088
XLOC_028316	XLOC_042217	XLOC_087563	XLOC_023647	XLOC_025736	Gh_A01G1655	XLOC_080371	XLOC_052168
XLOC_028404	XLOC_042218	XLOC_087564	XLOC_023657	XLOC_025737	Gh_A01G1681	XLOC_080374	XLOC_052222
XLOC_028424	XLOC_042221	XLOC_087585	XLOC_023668	XLOC_025738	Gh_A01G1701	XLOC_080397	XLOC_052247
XLOC_028434	XLOC_042222	XLOC_087586	XLOC_023681	XLOC_025740	Gh_A01G1702	XLOC_080423	XLOC_052265
XLOC_028441	XLOC_042230	XLOC_087587	XLOC_023692	XLOC_025744	Gh_A01G1712	XLOC_080439	XLOC_052337
XLOC_028442	XLOC_042245	XLOC_087629	XLOC_023707	XLOC_025747	Gh_A01G1714	XLOC_080440	XLOC_052356
XLOC_028443	XLOC_042251	XLOC_087641	XLOC_023721	XLOC_025759	Gh_A01G1721	XLOC_080445	XLOC_052360
XLOC_028446	XLOC_042252	XLOC_087658	XLOC_023728	XLOC_025763	Gh_A01G1736	XLOC_080448	XLOC_052365
XLOC_028452	XLOC_042262	XLOC_087668	XLOC_023733	XLOC_025765	Gh_A01G1737	XLOC_080452	XLOC_052393
XLOC_028469	XLOC_042268	XLOC_087686	XLOC_023749	XLOC_025767	Gh_A01G1739	XLOC_080453	XLOC_052421
XLOC_028488	XLOC_042272	XLOC_087689	XLOC_023753	XLOC_025777	Gh_A01G1740	XLOC_080465	XLOC_052435
XLOC_028511	XLOC_042292	XLOC_087697	XLOC_023755	XLOC_025778	Gh_A01G1741	XLOC_080474	XLOC_052444
XLOC_028519	XLOC_042294	XLOC_087703	XLOC_023773	XLOC_025779	Gh_A01G1745	XLOC_080483	XLOC_052509
XLOC_028535	XLOC_042295	XLOC_087709	XLOC_023775	XLOC_025781	Gh_A01G1752	XLOC_080491	XLOC_052540
XLOC_028541	XLOC_042300	XLOC_087761	XLOC_023794	XLOC_025782	Gh_A01G1754	XLOC_080529	XLOC_052545
XLOC_028551	XLOC_042310	XLOC_087766	XLOC_023806	XLOC_025784	Gh_A01G1774	XLOC_080533	XLOC_052596
XLOC_028558	XLOC_042315	XLOC_087809	XLOC_023823	XLOC_025785	Gh_A01G1826	XLOC_080549	XLOC_052714
XLOC_028594	XLOC_042320	XLOC_087824	XLOC_023836	XLOC_025786	Gh_A01G1829	XLOC_080553	XLOC_052839
XLOC_028595	XLOC_042333	XLOC_087844	XLOC_023855	XLOC_025789	Gh_A01G1839	XLOC_080555	XLOC_052930
XLOC_028603	XLOC_042404	XLOC_087847	XLOC_023874	XLOC_025793	Gh_A01G1840	XLOC_080580	XLOC_053010
XLOC_028605	XLOC_042444	XLOC_087858	XLOC_023886	XLOC_025796	Gh_A01G1843	XLOC_080586	XLOC_053036
XLOC_028624	XLOC_042555	XLOC_087907	XLOC_023977	XLOC_025803	Gh_A01G1844	XLOC_080601	XLOC_053056
XLOC_028654	XLOC_042587	XLOC_087940	XLOC_023994	XLOC_025812	Gh_A01G1845	XLOC_080606	XLOC_053085
XLOC_028656	XLOC_042588	XLOC_087954	XLOC_023998	XLOC_025817	Gh_A01G1846	XLOC_080618	XLOC_053099
XLOC_028690	XLOC_042605	XLOC_087989	XLOC_024004	XLOC_025818	Gh_A01G1909	XLOC_080628	XLOC_053131
XLOC_028694	XLOC_042666	XLOC_087999	XLOC_024045	XLOC_025821	Gh_A01G1923	XLOC_080638	XLOC_053198
XLOC_028700	XLOC_042673	XLOC_088034	XLOC_024058	XLOC_025823	Gh_A01G1935	XLOC_080663	XLOC_053323
XLOC_028701	XLOC_042676	XLOC_088076	XLOC_024059	XLOC_025825	Gh_A01G1981	XLOC_080681	XLOC_053365
XLOC_028717	XLOC_042679	XLOC_088086	XLOC_024074	XLOC_025827	Gh_A01G1998	XLOC_080703	XLOC_053367
XLOC_028747	XLOC_042680	XLOC_088089	XLOC_024087	XLOC_025834	Gh_A01G2025	XLOC_080726	XLOC_053525
XLOC_028770	XLOC_042718	XLOC_088123	XLOC_024094	XLOC_025847	Gh_A01G2039	XLOC_080747	XLOC_053538
XLOC_028785	XLOC_042746	XLOC_088151	XLOC_024103	XLOC_025850	Gh_A01G2048	XLOC_080757	XLOC_053542
XLOC_028815	XLOC_042774	XLOC_088152	XLOC_024106	XLOC_025851	Gh_A01G2049	XLOC_080775	XLOC_053604
XLOC_028829	XLOC_042780	XLOC_088156	XLOC_024123	XLOC_025852	Gh_A01G2102	XLOC_080834	XLOC_053609
XLOC_028841	XLOC_042849	XLOC_088183	XLOC_024138	XLOC_025898	Gh_A01G2104	XLOC_080840	XLOC_053622
XLOC_028844	XLOC_042864	XLOC_088224	XLOC_024156	XLOC_025954	Gh_A01G2147	XLOC_080841	XLOC_053626
XLOC_028849	XLOC_042883	XLOC_088237	XLOC_024198	XLOC_025986	Gh_A02G0032	XLOC_080895	XLOC_053660
XLOC_028866	XLOC_042901	XLOC_088268	XLOC_024201	XLOC_026055	Gh_A02G0039	XLOC_080929	XLOC_053693
XLOC_028867	XLOC_042911	XLOC_088277	XLOC_024205	XLOC_026060	Gh_A02G0044	XLOC_080933	XLOC_053706
XLOC_028868	XLOC_042949	XLOC_088301	XLOC_024222	XLOC_026079	Gh_A02G0061	XLOC_080946	XLOC_053831
XLOC_028869	XLOC_042993	XLOC_088317	XLOC_024224	XLOC_026158	Gh_A02G0067	XLOC_080956	XLOC_053963
XLOC_028871	XLOC_043036	XLOC_088338	XLOC_024226	XLOC_026248	Gh_A02G0084	XLOC_080959	XLOC_053967
XLOC_028872	XLOC_043049	XLOC_088340	XLOC_024229	XLOC_026284	Gh_A02G0089	XLOC_080999	XLOC_053969
XLOC_028873	XLOC_043067	XLOC_088354	XLOC_024232	XLOC_026351	Gh_A02G0103	XLOC_081027	XLOC_053971
XLOC_028889	XLOC_043176	XLOC_088392	XLOC_024243	XLOC_026389	Gh_A02G0105	XLOC_081028	XLOC_053972
XLOC_028911	XLOC_043237	XLOC_088403	XLOC_024262	XLOC_026416	Gh_A02G0152	XLOC_081040	XLOC_053979
XLOC_028937	XLOC_043346	XLOC_088429	XLOC_024282	XLOC_026464	Gh_A02G0153	XLOC_081046	XLOC_053987
XLOC_028938	XLOC_043350	XLOC_088484	XLOC_024301	XLOC_026466	Gh_A02G0156	XLOC_081056	XLOC_053988
XLOC_028943	XLOC_043363	XLOC_088508	XLOC_024302	XLOC_026519	Gh_A02G0159	XLOC_081110	XLOC_053993
XLOC_028944	XLOC_043473	XLOC_088511	XLOC_024304	XLOC_026569	Gh_A02G0162	XLOC_081119	XLOC_054011
XLOC_028947	XLOC_043537	XLOC_088512	XLOC_024305	XLOC_026601	Gh_A02G0170	XLOC_081121	XLOC_054021
XLOC_028948	XLOC_043573	XLOC_088513	XLOC_024309	XLOC_026646	Gh_A02G0178	XLOC_081153	XLOC_054023
XLOC_028949	XLOC_043737	XLOC_088515	XLOC_024313	XLOC_026650	Gh_A02G0183	XLOC_081160	XLOC_054025
XLOC_028950	XLOC_043767	XLOC_088525	XLOC_024314	XLOC_026731	Gh_A02G0194	XLOC_081180	XLOC_054030
XLOC_028951	XLOC_043771	XLOC_088528	XLOC_024320	XLOC_026752	Gh_A02G0209	XLOC_081184	XLOC_054051
XLOC_029033	XLOC_043805	XLOC_088545	XLOC_024323	XLOC_026760	Gh_A02G0216	XLOC_081191	XLOC_054055
XLOC_029039	XLOC_043817	XLOC_088546	XLOC_024337	XLOC_026761	Gh_A02G0225	XLOC_081214	XLOC_054059
XLOC_029058	XLOC_043821	XLOC_088557	XLOC_024338	XLOC_026773	Gh_A02G0227	XLOC_081248	XLOC_054061
XLOC_029104	XLOC_043853	XLOC_088561	XLOC_024378	XLOC_026777	Gh_A02G0246	XLOC_081259	XLOC_054063
XLOC_029118	XLOC_043894	XLOC_088563	XLOC_024394	XLOC_026795	Gh_A02G0260	XLOC_081263	XLOC_054079
XLOC_029121	XLOC_043900	XLOC_088570	XLOC_024463	XLOC_026804	Gh_A02G0261	XLOC_081269	XLOC_054080
XLOC_029124	XLOC_043921	XLOC_088609	XLOC_024478	XLOC_026816	Gh_A02G0294	XLOC_081285	XLOC_054095
XLOC_029125	XLOC_043937	XLOC_088610	XLOC_024521	XLOC_026817	Gh_A02G0296	XLOC_081295	XLOC_054096
XLOC_029127	XLOC_044025	XLOC_088655	XLOC_024546	XLOC_026818	Gh_A02G0311	XLOC_081364	XLOC_054110
XLOC_029128	XLOC_044078	XLOC_088664	XLOC_024595	XLOC_026819	Gh_A02G0314	XLOC_081368	XLOC_054112
XLOC_029130	XLOC_044087	XLOC_088673	XLOC_024602	XLOC_026824	Gh_A02G0320	XLOC_081375	XLOC_054118
XLOC_029139	XLOC_044115	XLOC_088695	XLOC_024608	XLOC_026841	Gh_A02G0322	XLOC_081392	XLOC_054122
XLOC_029142	XLOC_044179	XLOC_088699	XLOC_024615	XLOC_026848	Gh_A02G0336	XLOC_081430	XLOC_054127
XLOC_029143	XLOC_044293	XLOC_088715	XLOC_024667	XLOC_026853	Gh_A02G0341	XLOC_081458	XLOC_054136
XLOC_029147	XLOC_044354	XLOC_088751	XLOC_024676	XLOC_026860	Gh_A02G0346	XLOC_081461	XLOC_054139
XLOC_029149	XLOC_044365	XLOC_088765	XLOC_024688	XLOC_026864	Gh_A02G0347	XLOC_081491	XLOC_054148
XLOC_029151	XLOC_044377	XLOC_088796	XLOC_024737	XLOC_026927	Gh_A02G0348	XLOC_081511	XLOC_054152
XLOC_029153	XLOC_044398	XLOC_088804	XLOC_024739	XLOC_026957	Gh_A02G0353	XLOC_081521	XLOC_054154
XLOC_029157	XLOC_044408	XLOC_088836	XLOC_024745	XLOC_026958	Gh_A02G0365	XLOC_081536	XLOC_054166
XLOC_029158	XLOC_044416	XLOC_088843	XLOC_024750	XLOC_026966	Gh_A02G0367	XLOC_081563	XLOC_054170
XLOC_029160	XLOC_044427	XLOC_088849	XLOC_024758	XLOC_026985	Gh_A02G0370	XLOC_081564	XLOC_054177
XLOC_029169	XLOC_044436	XLOC_088863	XLOC_024765	XLOC_027018	Gh_A02G0371	XLOC_081590	XLOC_054190
XLOC_029174	XLOC_044439	XLOC_088880	XLOC_024776	XLOC_027033	Gh_A02G0375	XLOC_081591	XLOC_054203
XLOC_029185	XLOC_044441	XLOC_088887	XLOC_024792	XLOC_027045	Gh_A02G0378	XLOC_081593	XLOC_054460
XLOC_029186	XLOC_044448	XLOC_088908	XLOC_024800	XLOC_027048	Gh_A02G0379	XLOC_081784	XLOC_054472
XLOC_029189	XLOC_044454	XLOC_088926	XLOC_024817	XLOC_027056	Gh_A02G0380	XLOC_081788	XLOC_054572
XLOC_029195	XLOC_044461	XLOC_088930	XLOC_024830	XLOC_027059	Gh_A02G0389	XLOC_081850	XLOC_054580
XLOC_029196	XLOC_044462	XLOC_088937	XLOC_024831	XLOC_027094	Gh_A02G0412	XLOC_081884	XLOC_054597
XLOC_029199	XLOC_044469	XLOC_088938	XLOC_024839	XLOC_027136	Gh_A02G0420	XLOC_081908	XLOC_054637
XLOC_029209	XLOC_044473	XLOC_088950	XLOC_024846	XLOC_027190	Gh_A02G0489	XLOC_081942	XLOC_054652
XLOC_029211	XLOC_044475	XLOC_088962	XLOC_024856	XLOC_027234	Gh_A02G0495	XLOC_081952	XLOC_054664
XLOC_029212	XLOC_044479	XLOC_089008	XLOC_024891	XLOC_027240	Gh_A02G0500	XLOC_081971	XLOC_054675
XLOC_029216	XLOC_044480	XLOC_089038	XLOC_024894	XLOC_027243	Gh_A02G0509	XLOC_081999	XLOC_054688
XLOC_029218	XLOC_044484	XLOC_089043	XLOC_024912	XLOC_027249	Gh_A02G0513	XLOC_082004	XLOC_054696
XLOC_029222	XLOC_044492	XLOC_089049	XLOC_024923	XLOC_027254	Gh_A02G0532	XLOC_082017	XLOC_054749
XLOC_029224	XLOC_044493	XLOC_089057	XLOC_024935	XLOC_027290	Gh_A02G0536	XLOC_082018	XLOC_054802
XLOC_029229	XLOC_044499	XLOC_089061	XLOC_024978	XLOC_027292	Gh_A02G0549	XLOC_082087	XLOC_054814
XLOC_029230	XLOC_044500	XLOC_089082	XLOC_024988	XLOC_027321	Gh_A02G0601	XLOC_082120	XLOC_054830
XLOC_029231	XLOC_044503	XLOC_089097	XLOC_024995	XLOC_027370	Gh_A02G0666	XLOC_082124	XLOC_054850
XLOC_029233	XLOC_044505	XLOC_089100	XLOC_024998	XLOC_027403	Gh_A02G0679	XLOC_082158	XLOC_054887
XLOC_029234	XLOC_044509	XLOC_089116	XLOC_025001	XLOC_027407	Gh_A02G0682	XLOC_082193	XLOC_054909
XLOC_029235	XLOC_044510	XLOC_089139	XLOC_025022	XLOC_027412	Gh_A02G0689	XLOC_082198	XLOC_054921
XLOC_029236	XLOC_044512	XLOC_089144	XLOC_025023	XLOC_027422	Gh_A02G0704	XLOC_082201	XLOC_054946
XLOC_029238	XLOC_044516	XLOC_089146	XLOC_025032	XLOC_027423	Gh_A02G0705	XLOC_082233	XLOC_054967
XLOC_029240	XLOC_044529	XLOC_089152	XLOC_025036	XLOC_027427	Gh_A02G0706	XLOC_082284	XLOC_055247
XLOC_029245	XLOC_044543	XLOC_089187	XLOC_025046	XLOC_027621	Gh_A02G0721	XLOC_082286	XLOC_055430
XLOC_029254	XLOC_044549	XLOC_089205	XLOC_025048	XLOC_027739	Gh_A02G0727	XLOC_082288	XLOC_055589
XLOC_029261	XLOC_044842	XLOC_089216	XLOC_025063	XLOC_027750	Gh_A02G0732	XLOC_082289	XLOC_055617
XLOC_029262	XLOC_044844	XLOC_089237	XLOC_025074	XLOC_027760	Gh_A02G0754	XLOC_082291	XLOC_055690
XLOC_029264	XLOC_044872	XLOC_089246	XLOC_025090	XLOC_027807	Gh_A02G0755	XLOC_082292	XLOC_055736
XLOC_029265	XLOC_044888	XLOC_089260	XLOC_025122	XLOC_027810	Gh_A02G0769	XLOC_082302	XLOC_055819
XLOC_029277	XLOC_044905	XLOC_089321	XLOC_025153	XLOC_027826	Gh_A02G0774	XLOC_082304	XLOC_055827
XLOC_029280	XLOC_044945	XLOC_089337	XLOC_025172	XLOC_027894	Gh_A02G0775	XLOC_082330	XLOC_055926
XLOC_029282	XLOC_044985	XLOC_089376	XLOC_025175	XLOC_027938	Gh_A02G0786	XLOC_082363	XLOC_056018
XLOC_029288	XLOC_045056	XLOC_089404	XLOC_025176	XLOC_027942	Gh_A02G0790	XLOC_082410	XLOC_056025
XLOC_029289	XLOC_045058	XLOC_089407	XLOC_025178	XLOC_027950	Gh_A02G0791	XLOC_082424	XLOC_056030
XLOC_029302	XLOC_045088	XLOC_089410	XLOC_025181	XLOC_027957	Gh_A02G0794	XLOC_082432	XLOC_056057
XLOC_029307	XLOC_045097	XLOC_089454	XLOC_025194	XLOC_027959	Gh_A02G0802	XLOC_082438	XLOC_056076
XLOC_029312	XLOC_045121	XLOC_089460	XLOC_025208	XLOC_027965	Gh_A02G0805	XLOC_082444	XLOC_056077
XLOC_029323	XLOC_045122	XLOC_089480	XLOC_025209	XLOC_027982	Gh_A02G0820	XLOC_082445	XLOC_056108
XLOC_029327	XLOC_045230	XLOC_089488	XLOC_025217	XLOC_027999	Gh_A02G0836	XLOC_082458	XLOC_056175
XLOC_029328	XLOC_045250	XLOC_089516	XLOC_025256	XLOC_028019	Gh_A02G0853	XLOC_082459	XLOC_056186
XLOC_029331	XLOC_045286	XLOC_089531	XLOC_025261	XLOC_028030	Gh_A02G0866	XLOC_082464	XLOC_056294
XLOC_029332	XLOC_045348	XLOC_089557	XLOC_025275	XLOC_028064	Gh_A02G0920	XLOC_082467	XLOC_056317
XLOC_029334	XLOC_045354	XLOC_089570	XLOC_025308	XLOC_028119	Gh_A02G0951	XLOC_082481	XLOC_056318
XLOC_029335	XLOC_045371	XLOC_089590	XLOC_025310	XLOC_028121	Gh_A02G0954	XLOC_082506	XLOC_056329
XLOC_029339	XLOC_045573	XLOC_089591	XLOC_025312	XLOC_028143	Gh_A02G0971	XLOC_082525	XLOC_056409
XLOC_029343	XLOC_045611	XLOC_089603	XLOC_025316	XLOC_028148	Gh_A02G1014	XLOC_082528	XLOC_056478
XLOC_029344	XLOC_045687	XLOC_089636	XLOC_025325	XLOC_028174	Gh_A02G1023	XLOC_082530	XLOC_056511
XLOC_029346	XLOC_045698	XLOC_089644	XLOC_025334	XLOC_028230	Gh_A02G1024	XLOC_082574	XLOC_056550
XLOC_029349	XLOC_045740	XLOC_089661	XLOC_025338	XLOC_028245	Gh_A02G1037	XLOC_082576	XLOC_056656
XLOC_029351	XLOC_045759	XLOC_089681	XLOC_025343	XLOC_028250	Gh_A02G1082	XLOC_082588	XLOC_056658
XLOC_029352	XLOC_045795	XLOC_089686	XLOC_025354	XLOC_028259	Gh_A02G1100	XLOC_082616	XLOC_056815
XLOC_029353	XLOC_045824	XLOC_089703	XLOC_025366	XLOC_028306	Gh_A02G1106	XLOC_082637	XLOC_056816
XLOC_029354	XLOC_045838	XLOC_089721	XLOC_025369	XLOC_028312	Gh_A02G1119	XLOC_082645	XLOC_056910
XLOC_029356	XLOC_045871	XLOC_089725	XLOC_025374	XLOC_028316	Gh_A02G1199	XLOC_082693	XLOC_056911
XLOC_029358	XLOC_045927	XLOC_089775	XLOC_025376	XLOC_028343	Gh_A02G1221	XLOC_082698	XLOC_057003
XLOC_029359	XLOC_046008	XLOC_089790	XLOC_025407	XLOC_028355	Gh_A02G1236	XLOC_082706	XLOC_057025
XLOC_029360	XLOC_046057	XLOC_089796	XLOC_025413	XLOC_028386	Gh_A02G1244	XLOC_082772	XLOC_057049
XLOC_029364	XLOC_046074	XLOC_089838	XLOC_025419	XLOC_028404	Gh_A02G1272	XLOC_082791	XLOC_057054
XLOC_029370	XLOC_046142	XLOC_089844	XLOC_025426	XLOC_028434	Gh_A02G1297	XLOC_082812	XLOC_057080
XLOC_029371	XLOC_046174	XLOC_089858	XLOC_025472	XLOC_028446	Gh_A02G1298	XLOC_082831	XLOC_057082
XLOC_029372	XLOC_046196	XLOC_089874	XLOC_025507	XLOC_028464	Gh_A02G1299	XLOC_082832	XLOC_057084
XLOC_029376	XLOC_046206	XLOC_089880	XLOC_025527	XLOC_028488	Gh_A02G1301	XLOC_082934	XLOC_057100
XLOC_029377	XLOC_046227	XLOC_089881	XLOC_025587	XLOC_028504	Gh_A02G1312	XLOC_082935	XLOC_057101
XLOC_029385	XLOC_046261	XLOC_089896	XLOC_025592	XLOC_028519	Gh_A02G1319	XLOC_082936	XLOC_057103
XLOC_029386	XLOC_046269	XLOC_090004	XLOC_025593	XLOC_028527	Gh_A02G1331	XLOC_082979	XLOC_057104
XLOC_029390	XLOC_046368	XLOC_090006	XLOC_025596	XLOC_028535	Gh_A02G1332	XLOC_082997	XLOC_057110
XLOC_029397	XLOC_046414	XLOC_090012	XLOC_025599	XLOC_028558	Gh_A02G1334	XLOC_082998	XLOC_057111
XLOC_029398	XLOC_046428	XLOC_090060	XLOC_025600	XLOC_028593	Gh_A02G1337	XLOC_083003	XLOC_057112
XLOC_029399	XLOC_046457	XLOC_090075	XLOC_025601	XLOC_028594	Gh_A02G1372	XLOC_083029	XLOC_057119
XLOC_029404	XLOC_046481	XLOC_090077	XLOC_025604	XLOC_028605	Gh_A02G1381	XLOC_083113	XLOC_057124
XLOC_029414	XLOC_046503	XLOC_090079	XLOC_025606	XLOC_028611	Gh_A02G1385	XLOC_083136	XLOC_057127
XLOC_029416	XLOC_046615	XLOC_090089	XLOC_025607	XLOC_028612	Gh_A02G1410	XLOC_083137	XLOC_057130
XLOC_029417	XLOC_046742	XLOC_090103	XLOC_025608	XLOC_028617	Gh_A02G1415	XLOC_083141	XLOC_057134
XLOC_029419	XLOC_046785	XLOC_090122	XLOC_025609	XLOC_028621	Gh_A02G1436	XLOC_083142	XLOC_057136
XLOC_029421	XLOC_046889	XLOC_090123	XLOC_025610	XLOC_028624	Gh_A02G1437	XLOC_083266	XLOC_057142
XLOC_029423	XLOC_046908	XLOC_090175	XLOC_025611	XLOC_028636	Gh_A02G1455	XLOC_083284	XLOC_057145
XLOC_029424	XLOC_047005	XLOC_090184	XLOC_025613	XLOC_028656	Gh_A02G1457	XLOC_083303	XLOC_057150
XLOC_029434	XLOC_047030	XLOC_090252	XLOC_025623	XLOC_028694	Gh_A02G1467	XLOC_083319	XLOC_057168
XLOC_029435	XLOC_047036	XLOC_090259	XLOC_025625	XLOC_028723	Gh_A02G1495	XLOC_083348	XLOC_057169
XLOC_029436	XLOC_047088	XLOC_090274	XLOC_025628	XLOC_028747	Gh_A02G1496	XLOC_083371	XLOC_057183
XLOC_029437	XLOC_047172	XLOC_090280	XLOC_025632	XLOC_028758	Gh_A02G1506	XLOC_083380	XLOC_057185
XLOC_029438	XLOC_047206	XLOC_090286	XLOC_025640	XLOC_028770	Gh_A02G1510	XLOC_083399	XLOC_057212
XLOC_029439	XLOC_047217	XLOC_090290	XLOC_025642	XLOC_028785	Gh_A02G1515	XLOC_083404	XLOC_057214
XLOC_029442	XLOC_047241	XLOC_090305	XLOC_025646	XLOC_028811	Gh_A02G1549	XLOC_083407	XLOC_057218
XLOC_029452	XLOC_047266	XLOC_090319	XLOC_025649	XLOC_028841	Gh_A02G1552	XLOC_083415	XLOC_057221
XLOC_029454	XLOC_047396	XLOC_090322	XLOC_025650	XLOC_028844	Gh_A02G1563	XLOC_083416	XLOC_057222
XLOC_029455	XLOC_047463	XLOC_090332	XLOC_025651	XLOC_028849	Gh_A02G1570	XLOC_083432	XLOC_057226
XLOC_029456	XLOC_047468	XLOC_090335	XLOC_025653	XLOC_028850	Gh_A02G1586	XLOC_083611	XLOC_057229
XLOC_029457	XLOC_047526	XLOC_090341	XLOC_025656	XLOC_028866	Gh_A02G1593	XLOC_083624	XLOC_057241
XLOC_029459	XLOC_047569	XLOC_090350	XLOC_025657	XLOC_028867	Gh_A02G1609	XLOC_083640	XLOC_057242
XLOC_029466	XLOC_047744	XLOC_090360	XLOC_025659	XLOC_028868	Gh_A02G1640	XLOC_083663	XLOC_057246
XLOC_029467	XLOC_047856	XLOC_090368	XLOC_025674	XLOC_028869	Gh_A02G1662	XLOC_083664	XLOC_057249
XLOC_029468	XLOC_048047	XLOC_090372	XLOC_025683	XLOC_028870	Gh_A02G1681	XLOC_083693	XLOC_057284
XLOC_029470	XLOC_048070	XLOC_090384	XLOC_025688	XLOC_028873	Gh_A02G1689	XLOC_083707	XLOC_057428
XLOC_029474	XLOC_048148	XLOC_090396	XLOC_025690	XLOC_028883	Gh_A02G1703	XLOC_083742	XLOC_057532
XLOC_029479	XLOC_048204	XLOC_090433	XLOC_025691	XLOC_028901	Gh_A02G1734	XLOC_083753	XLOC_057660
XLOC_029480	XLOC_048223	XLOC_090439	XLOC_025692	XLOC_028903	Gh_A02G1739	XLOC_083757	XLOC_057696
XLOC_029482	XLOC_048297	XLOC_090442	XLOC_025698	XLOC_028911	Gh_A02G1751	XLOC_083804	XLOC_057826
XLOC_029487	XLOC_048304	XLOC_090448	XLOC_025702	XLOC_028938	Gh_A02G1755	XLOC_083830	XLOC_057827
XLOC_029488	XLOC_048343	XLOC_090452	XLOC_025703	XLOC_028943	Gh_A02G1760	XLOC_083875	XLOC_057864
XLOC_029490	XLOC_048366	XLOC_090458	XLOC_025707	XLOC_028944	Gh_A02G1770	XLOC_083972	XLOC_057898
XLOC_029493	XLOC_048378	XLOC_090496	XLOC_025709	XLOC_028947	Gh_A02G1789	XLOC_083985	XLOC_057913
XLOC_029529	XLOC_048512	XLOC_090540	XLOC_025712	XLOC_028948	Gh_A02G1791	XLOC_083989	XLOC_057923
XLOC_029596	XLOC_048513	XLOC_090546	XLOC_025714	XLOC_028949	Gh_A02G1806	XLOC_083990	XLOC_058027
XLOC_029611	XLOC_048514	XLOC_090577	XLOC_025717	XLOC_028951	Gh_A02G1814	XLOC_084055	XLOC_058074
XLOC_029634	XLOC_048521	XLOC_090593	XLOC_025723	XLOC_028980	Gh_A03G0016	XLOC_084095	XLOC_058109
XLOC_029637	XLOC_048535	XLOC_090618	XLOC_025724	XLOC_028981	Gh_A03G0019	XLOC_084173	XLOC_058118
XLOC_029669	XLOC_048536	XLOC_090665	XLOC_025729	XLOC_029059	Gh_A03G0036	XLOC_084183	XLOC_058441
XLOC_029685	XLOC_048540	XLOC_090683	XLOC_025731	XLOC_029104	Gh_A03G0037	XLOC_084192	XLOC_058469
XLOC_029688	XLOC_048559	XLOC_090688	XLOC_025734	XLOC_029118	Gh_A03G0043	XLOC_084226	XLOC_058509
XLOC_029691	XLOC_048561	XLOC_090701	XLOC_025737	XLOC_029121	Gh_A03G0046	XLOC_084246	XLOC_058519
XLOC_029712	XLOC_048571	XLOC_090768	XLOC_025738	XLOC_029127	Gh_A03G0062	XLOC_084252	XLOC_058622
XLOC_029716	XLOC_048581	XLOC_090785	XLOC_025740	XLOC_029131	Gh_A03G0066	XLOC_084290	XLOC_058623
XLOC_029730	XLOC_048582	XLOC_090810	XLOC_025759	XLOC_029145	Gh_A03G0083	XLOC_084316	XLOC_058649
XLOC_029734	XLOC_048585	Gh_A01G0013	XLOC_025762	XLOC_029148	Gh_A03G0110	XLOC_084320	XLOC_058814
XLOC_029756	XLOC_048588	Gh_A01G0025	XLOC_025763	XLOC_029149	Gh_A03G0111	XLOC_084375	XLOC_058816
XLOC_029764	XLOC_048598	Gh_A01G0084	XLOC_025775	XLOC_029151	Gh_A03G0120	XLOC_084381	XLOC_058829
XLOC_029768	XLOC_048602	Gh_A01G0099	XLOC_025777	XLOC_029153	Gh_A03G0164	XLOC_084492	XLOC_058831
[truncated: 34,312 more rows]

## Sheet: Root
TGR0-TGR24	TGR0-TGR48	TGR24-TGR48	TRR0-TRR24	TRR0-TRR48	TRR24-TRR48	TSR0-TSR24	TSR0-TSR48	TSR24-TSR48
XLOC_000104	XLOC_000104	XLOC_000122	XLOC_000053	XLOC_000055	XLOC_000053	XLOC_000055	XLOC_000055	XLOC_000157
XLOC_000113	XLOC_000122	XLOC_000353	XLOC_000055	XLOC_000113	XLOC_000055	XLOC_000113	XLOC_000113	XLOC_000248
XLOC_000122	XLOC_000123	XLOC_000626	XLOC_000056	XLOC_000122	XLOC_000123	XLOC_000122	XLOC_000122	XLOC_000346
XLOC_000123	XLOC_000126	XLOC_000721	XLOC_000113	XLOC_000123	XLOC_000125	XLOC_000126	XLOC_000207	XLOC_000486
XLOC_000126	XLOC_000143	XLOC_001111	XLOC_000122	XLOC_000125	XLOC_000400	XLOC_000145	XLOC_000245	XLOC_000626
XLOC_000143	XLOC_000248	XLOC_001112	XLOC_000126	XLOC_000126	XLOC_000430	XLOC_000157	XLOC_000248	XLOC_000653
XLOC_000207	XLOC_000250	XLOC_001277	XLOC_000207	XLOC_000207	XLOC_000486	XLOC_000207	XLOC_000250	XLOC_000754
XLOC_000248	XLOC_000259	XLOC_001406	XLOC_000245	XLOC_000245	XLOC_000581	XLOC_000245	XLOC_000260	XLOC_000843
XLOC_000250	XLOC_000269	XLOC_001435	XLOC_000295	XLOC_000248	XLOC_000597	XLOC_000250	XLOC_000276	XLOC_001111
XLOC_000259	XLOC_000276	XLOC_001648	XLOC_000324	XLOC_000250	XLOC_000620	XLOC_000260	XLOC_000295	XLOC_001277
XLOC_000269	XLOC_000295	XLOC_001678	XLOC_000351	XLOC_000260	XLOC_000626	XLOC_000276	XLOC_000324	XLOC_001329
XLOC_000276	XLOC_000324	XLOC_001947	XLOC_000353	XLOC_000269	XLOC_000628	XLOC_000301	XLOC_000346	XLOC_001407
XLOC_000295	XLOC_000346	XLOC_002077	XLOC_000390	XLOC_000276	XLOC_000638	XLOC_000324	XLOC_000390	XLOC_001497
XLOC_000324	XLOC_000390	XLOC_002212	XLOC_000407	XLOC_000295	XLOC_000640	XLOC_000351	XLOC_000422	XLOC_001648
XLOC_000346	XLOC_000400	XLOC_002239	XLOC_000420	XLOC_000297	XLOC_000653	XLOC_000390	XLOC_000423	XLOC_001649
XLOC_000353	XLOC_000407	XLOC_002253	XLOC_000422	XLOC_000324	XLOC_000677	XLOC_000407	XLOC_000498	XLOC_001678
XLOC_000390	XLOC_000420	XLOC_002259	XLOC_000423	XLOC_000351	XLOC_000713	XLOC_000420	XLOC_000509	XLOC_001712
XLOC_000407	XLOC_000422	XLOC_002292	XLOC_000424	XLOC_000353	XLOC_000720	XLOC_000422	XLOC_000521	XLOC_001801
XLOC_000422	XLOC_000423	XLOC_002295	XLOC_000430	XLOC_000390	XLOC_000875	XLOC_000423	XLOC_000522	XLOC_001814
XLOC_000423	XLOC_000424	XLOC_002303	XLOC_000486	XLOC_000400	XLOC_000909	XLOC_000424	XLOC_000535	XLOC_002231
XLOC_000477	XLOC_000430	XLOC_002327	XLOC_000509	XLOC_000407	XLOC_000968	XLOC_000486	XLOC_000545	XLOC_002259
XLOC_000509	XLOC_000477	XLOC_002332	XLOC_000521	XLOC_000420	XLOC_000998	XLOC_000498	XLOC_000576	XLOC_002350
XLOC_000521	XLOC_000486	XLOC_002346	XLOC_000522	XLOC_000422	XLOC_001086	XLOC_000509	XLOC_000581	XLOC_002351
XLOC_000522	XLOC_000509	XLOC_002352	XLOC_000535	XLOC_000423	XLOC_001111	XLOC_000521	XLOC_000585	XLOC_002370
XLOC_000535	XLOC_000521	XLOC_002358	XLOC_000545	XLOC_000424	XLOC_001182	XLOC_000522	XLOC_000587	XLOC_002378
XLOC_000545	XLOC_000522	XLOC_002395	XLOC_000561	XLOC_000477	XLOC_001183	XLOC_000535	XLOC_000597	XLOC_002388
XLOC_000576	XLOC_000535	XLOC_002448	XLOC_000581	XLOC_000485	XLOC_001185	XLOC_000545	XLOC_000618	XLOC_002412
XLOC_000585	XLOC_000545	XLOC_002456	XLOC_000585	XLOC_000486	XLOC_001187	XLOC_000561	XLOC_000622	XLOC_002710
XLOC_000587	XLOC_000576	XLOC_002526	XLOC_000587	XLOC_000498	XLOC_001265	XLOC_000576	XLOC_000625	XLOC_002724
XLOC_000597	XLOC_000585	XLOC_002581	XLOC_000598	XLOC_000521	XLOC_001291	XLOC_000581	XLOC_000626	XLOC_002805
XLOC_000622	XLOC_000587	XLOC_003073	XLOC_000618	XLOC_000522	XLOC_001338	XLOC_000585	XLOC_000628	XLOC_002818
XLOC_000625	XLOC_000597	XLOC_003216	XLOC_000620	XLOC_000535	XLOC_001348	XLOC_000587	XLOC_000653	XLOC_002858
XLOC_000626	XLOC_000618	XLOC_003391	XLOC_000622	XLOC_000545	XLOC_001361	XLOC_000618	XLOC_000674	XLOC_003073
XLOC_000637	XLOC_000622	XLOC_003397	XLOC_000653	XLOC_000561	XLOC_001407	XLOC_000620	XLOC_000681	XLOC_003126
XLOC_000639	XLOC_000625	XLOC_003532	XLOC_000655	XLOC_000576	XLOC_001429	XLOC_000622	XLOC_000706	XLOC_003187
XLOC_000653	XLOC_000626	XLOC_003765	XLOC_000674	XLOC_000581	XLOC_001487	XLOC_000625	XLOC_000720	XLOC_003193
XLOC_000674	XLOC_000628	XLOC_003767	XLOC_000706	XLOC_000585	XLOC_001497	XLOC_000639	XLOC_000721	XLOC_003194
XLOC_000706	XLOC_000637	XLOC_003781	XLOC_000720	XLOC_000597	XLOC_001526	XLOC_000653	XLOC_000747	XLOC_003391
XLOC_000720	XLOC_000639	XLOC_004004	XLOC_000728	XLOC_000598	XLOC_001616	XLOC_000655	XLOC_000754	XLOC_003693
XLOC_000721	XLOC_000640	XLOC_004017	XLOC_000758	XLOC_000618	XLOC_001638	XLOC_000674	XLOC_000802	XLOC_003754
XLOC_000732	XLOC_000646	XLOC_004348	XLOC_000768	XLOC_000622	XLOC_001648	XLOC_000721	XLOC_000841	XLOC_003756
XLOC_000754	XLOC_000653	XLOC_004367	XLOC_000801	XLOC_000625	XLOC_001667	XLOC_000802	XLOC_000851	XLOC_003757
XLOC_000757	XLOC_000674	XLOC_004379	XLOC_000802	XLOC_000626	XLOC_001678	XLOC_000841	XLOC_000861	XLOC_003781
XLOC_000758	XLOC_000706	XLOC_004380	XLOC_000827	XLOC_000628	XLOC_001747	XLOC_000843	XLOC_000875	XLOC_004058
XLOC_000802	XLOC_000721	XLOC_004396	XLOC_000841	XLOC_000638	XLOC_001801	XLOC_000851	XLOC_000878	XLOC_004251
XLOC_000841	XLOC_000732	XLOC_004412	XLOC_000851	XLOC_000639	XLOC_001814	XLOC_000861	XLOC_000888	XLOC_004253
XLOC_000851	XLOC_000754	XLOC_004426	XLOC_000861	XLOC_000674	XLOC_001849	XLOC_000874	XLOC_000897	XLOC_004343
XLOC_000861	XLOC_000758	XLOC_004440	XLOC_000874	XLOC_000677	XLOC_001877	XLOC_000878	XLOC_000909	XLOC_004451
XLOC_000874	XLOC_000767	XLOC_004448	XLOC_000878	XLOC_000681	XLOC_001882	XLOC_000885	XLOC_000913	XLOC_004472
XLOC_000875	XLOC_000801	XLOC_004474	XLOC_000888	XLOC_000706	XLOC_002131	XLOC_000888	XLOC_000914	XLOC_004808
XLOC_000878	XLOC_000802	XLOC_004537	XLOC_000897	XLOC_000713	XLOC_002227	XLOC_000897	XLOC_000918	XLOC_004847
XLOC_000888	XLOC_000834	XLOC_004669	XLOC_000909	XLOC_000720	XLOC_002243	XLOC_000909	XLOC_000995	XLOC_004909
XLOC_000897	XLOC_000841	XLOC_004739	XLOC_000913	XLOC_000721	XLOC_002247	XLOC_000913	XLOC_001013	XLOC_005095
XLOC_000913	XLOC_000851	XLOC_004787	XLOC_000918	XLOC_000732	XLOC_002249	XLOC_000914	XLOC_001113	XLOC_005119
XLOC_000918	XLOC_000861	XLOC_004812	XLOC_000995	XLOC_000758	XLOC_002256	XLOC_000918	XLOC_001185	XLOC_005234
XLOC_000992	XLOC_000874	XLOC_004909	XLOC_001013	XLOC_000768	XLOC_002259	XLOC_000992	XLOC_001187	XLOC_005297
XLOC_000995	XLOC_000875	XLOC_005060	XLOC_001111	XLOC_000801	XLOC_002266	XLOC_000995	XLOC_001215	XLOC_005365
XLOC_000998	XLOC_000878	XLOC_005104	XLOC_001112	XLOC_000802	XLOC_002296	XLOC_001013	XLOC_001253	XLOC_005367
XLOC_001013	XLOC_000888	XLOC_005119	XLOC_001113	XLOC_000827	XLOC_002302	XLOC_001181	XLOC_001255	XLOC_005555
XLOC_001113	XLOC_000914	XLOC_005212	XLOC_001150	XLOC_000851	XLOC_002304	XLOC_001187	XLOC_001274	XLOC_005608
XLOC_001181	XLOC_000918	XLOC_005365	XLOC_001183	XLOC_000861	XLOC_002307	XLOC_001215	XLOC_001276	XLOC_005620
XLOC_001185	XLOC_000992	XLOC_005367	XLOC_001185	XLOC_000874	XLOC_002309	XLOC_001253	XLOC_001277	XLOC_005714
XLOC_001277	XLOC_000995	XLOC_005555	XLOC_001215	XLOC_000878	XLOC_002330	XLOC_001255	XLOC_001328	XLOC_005776
XLOC_001341	XLOC_001013	XLOC_005804	XLOC_001253	XLOC_000888	XLOC_002331	XLOC_001274	XLOC_001332	XLOC_005869
XLOC_001361	XLOC_001069	XLOC_005978	XLOC_001257	XLOC_000897	XLOC_002347	XLOC_001276	XLOC_001341	XLOC_005954
XLOC_001403	XLOC_001111	XLOC_006037	XLOC_001258	XLOC_000909	XLOC_002350	XLOC_001277	XLOC_001355	XLOC_005978
XLOC_001404	XLOC_001112	XLOC_006305	XLOC_001265	XLOC_000913	XLOC_002352	XLOC_001328	XLOC_001397	XLOC_006150
XLOC_001435	XLOC_001181	XLOC_006402	XLOC_001276	XLOC_000918	XLOC_002358	XLOC_001332	XLOC_001403	XLOC_006219
XLOC_001448	XLOC_001182	XLOC_006632	XLOC_001277	XLOC_000968	XLOC_002369	XLOC_001341	XLOC_001404	XLOC_006225
XLOC_001493	XLOC_001185	XLOC_006678	XLOC_001338	XLOC_000995	XLOC_002386	XLOC_001348	XLOC_001435	XLOC_006359
XLOC_001497	XLOC_001258	XLOC_006699	XLOC_001341	XLOC_001013	XLOC_002388	XLOC_001355	XLOC_001448	XLOC_006498
XLOC_001528	XLOC_001274	XLOC_006700	XLOC_001348	XLOC_001069	XLOC_002398	XLOC_001364	XLOC_001493	XLOC_006609
XLOC_001533	XLOC_001277	XLOC_006705	XLOC_001361	XLOC_001086	XLOC_002413	XLOC_001397	XLOC_001533	XLOC_006642
XLOC_001539	XLOC_001291	XLOC_006709	XLOC_001364	XLOC_001182	XLOC_002414	XLOC_001403	XLOC_001539	XLOC_006672
XLOC_001553	XLOC_001329	XLOC_006729	XLOC_001403	XLOC_001185	XLOC_002421	XLOC_001404	XLOC_001553	XLOC_006682
XLOC_001576	XLOC_001338	XLOC_006744	XLOC_001404	XLOC_001187	XLOC_002433	XLOC_001407	XLOC_001576	XLOC_006721
XLOC_001588	XLOC_001341	XLOC_006757	XLOC_001407	XLOC_001215	XLOC_002434	XLOC_001435	XLOC_001598	XLOC_006752
XLOC_001598	XLOC_001397	XLOC_006764	XLOC_001435	XLOC_001253	XLOC_002442	XLOC_001448	XLOC_001616	XLOC_006788
XLOC_001626	XLOC_001403	XLOC_006768	XLOC_001448	XLOC_001255	XLOC_002448	XLOC_001487	XLOC_001620	XLOC_006798
XLOC_001678	XLOC_001404	XLOC_006774	XLOC_001487	XLOC_001257	XLOC_002456	XLOC_001493	XLOC_001626	XLOC_006832
XLOC_001687	XLOC_001415	XLOC_006788	XLOC_001493	XLOC_001258	XLOC_002496	XLOC_001497	XLOC_001666	XLOC_006853
XLOC_001701	XLOC_001435	XLOC_006801	XLOC_001497	XLOC_001276	XLOC_002518	XLOC_001526	XLOC_001687	XLOC_006936
XLOC_001719	XLOC_001448	XLOC_006813	XLOC_001526	XLOC_001277	XLOC_002598	XLOC_001539	XLOC_001701	XLOC_006967
XLOC_001747	XLOC_001493	XLOC_006827	XLOC_001531	XLOC_001291	XLOC_002658	XLOC_001553	XLOC_001712	XLOC_007087
XLOC_001765	XLOC_001497	XLOC_006845	XLOC_001539	XLOC_001300	XLOC_002724	XLOC_001576	XLOC_001719	XLOC_007477
XLOC_001801	XLOC_001533	XLOC_006847	XLOC_001553	XLOC_001303	XLOC_002757	XLOC_001598	XLOC_001765	XLOC_007684
XLOC_001838	XLOC_001539	XLOC_006862	XLOC_001576	XLOC_001332	XLOC_002836	XLOC_001616	XLOC_001833	XLOC_008077
XLOC_001842	XLOC_001553	XLOC_006865	XLOC_001598	XLOC_001341	XLOC_002839	XLOC_001620	XLOC_001838	XLOC_008088
XLOC_001844	XLOC_001576	XLOC_006891	XLOC_001616	XLOC_001348	XLOC_002898	XLOC_001626	XLOC_001844	XLOC_008097
XLOC_001845	XLOC_001620	XLOC_006926	XLOC_001620	XLOC_001355	XLOC_002920	XLOC_001643	XLOC_001845	XLOC_008177
XLOC_001877	XLOC_001626	XLOC_006966	XLOC_001626	XLOC_001364	XLOC_002942	XLOC_001648	XLOC_001849	XLOC_008300
XLOC_001881	XLOC_001648	XLOC_007046	XLOC_001643	XLOC_001403	XLOC_002947	XLOC_001666	XLOC_001881	XLOC_008353
XLOC_001882	XLOC_001649	XLOC_007183	XLOC_001648	XLOC_001404	XLOC_002956	XLOC_001667	XLOC_001882	XLOC_008378
XLOC_001965	XLOC_001701	XLOC_007310	XLOC_001666	XLOC_001411	XLOC_002977	XLOC_001678	XLOC_001936	XLOC_008381
XLOC_001968	XLOC_001712	XLOC_007346	XLOC_001667	XLOC_001429	XLOC_003158	XLOC_001687	XLOC_001947	XLOC_008401
XLOC_001983	XLOC_001719	XLOC_007466	XLOC_001678	XLOC_001435	XLOC_003181	XLOC_001701	XLOC_001953	XLOC_008429
XLOC_001985	XLOC_001723	XLOC_007668	XLOC_001687	XLOC_001448	XLOC_003184	XLOC_001719	XLOC_001965	XLOC_008449
XLOC_001986	XLOC_001747	XLOC_007682	XLOC_001701	XLOC_001493	XLOC_003193	XLOC_001765	XLOC_001968	XLOC_008923
XLOC_002008	XLOC_001765	XLOC_007739	XLOC_001712	XLOC_001531	XLOC_003238	XLOC_001783	XLOC_001983	XLOC_009064
XLOC_002038	XLOC_001807	XLOC_008026	XLOC_001719	XLOC_001533	XLOC_003273	XLOC_001801	XLOC_001986	XLOC_009101
XLOC_002040	XLOC_001814	XLOC_008085	XLOC_001747	XLOC_001539	XLOC_003391	XLOC_001826	XLOC_001996	XLOC_009315
XLOC_002056	XLOC_001826	XLOC_008144	XLOC_001765	XLOC_001553	XLOC_003392	XLOC_001833	XLOC_002008	XLOC_009346
XLOC_002077	XLOC_001833	XLOC_008177	XLOC_001801	XLOC_001576	XLOC_003397	XLOC_001844	XLOC_002040	XLOC_009482
XLOC_002078	XLOC_001838	XLOC_008319	XLOC_001814	XLOC_001598	XLOC_003485	XLOC_001845	XLOC_002056	XLOC_009697
XLOC_002100	XLOC_001844	XLOC_008325	XLOC_001826	XLOC_001616	XLOC_003535	XLOC_001854	XLOC_002077	XLOC_009764
XLOC_002111	XLOC_001845	XLOC_008343	XLOC_001838	XLOC_001620	XLOC_003586	XLOC_001881	XLOC_002080	XLOC_009893
XLOC_002129	XLOC_001877	XLOC_008364	XLOC_001844	XLOC_001626	XLOC_003615	XLOC_001882	XLOC_002100	XLOC_010108
XLOC_002205	XLOC_001882	XLOC_008390	XLOC_001845	XLOC_001666	XLOC_003617	XLOC_001936	XLOC_002111	XLOC_010110
XLOC_002210	XLOC_001947	XLOC_008408	XLOC_001882	XLOC_001687	XLOC_003687	XLOC_001947	XLOC_002129	XLOC_010248
XLOC_002213	XLOC_001953	XLOC_008419	XLOC_001892	XLOC_001701	XLOC_003781	XLOC_001953	XLOC_002207	XLOC_010358
XLOC_002216	XLOC_001965	XLOC_008433	XLOC_001947	XLOC_001719	XLOC_003849	XLOC_001965	XLOC_002210	XLOC_010481
XLOC_002219	XLOC_001968	XLOC_008468	XLOC_001965	XLOC_001783	XLOC_003863	XLOC_001968	XLOC_002212	XLOC_010525
XLOC_002227	XLOC_001983	XLOC_008476	XLOC_001968	XLOC_001791	XLOC_003909	XLOC_001983	XLOC_002227	XLOC_010695
XLOC_002228	XLOC_001985	XLOC_008477	XLOC_001983	XLOC_001826	XLOC_003949	XLOC_001985	XLOC_002236	XLOC_010888
XLOC_002231	XLOC_001986	XLOC_008500	XLOC_001985	XLOC_001844	XLOC_004003	XLOC_001986	XLOC_002243	XLOC_011125
XLOC_002236	XLOC_001996	XLOC_008681	XLOC_001986	XLOC_001845	XLOC_004004	XLOC_001996	XLOC_002245	XLOC_011159
XLOC_002243	XLOC_002016	XLOC_009101	XLOC_002008	XLOC_001849	XLOC_004012	XLOC_002008	XLOC_002249	XLOC_011460
XLOC_002245	XLOC_002038	XLOC_009586	XLOC_002038	XLOC_001877	XLOC_004058	XLOC_002025	XLOC_002250	XLOC_011548
XLOC_002247	XLOC_002040	XLOC_009601	XLOC_002040	XLOC_001882	XLOC_004094	XLOC_002040	XLOC_002252	XLOC_011638
XLOC_002248	XLOC_002055	XLOC_009643	XLOC_002100	XLOC_001892	XLOC_004202	XLOC_002056	XLOC_002253	XLOC_011676
XLOC_002249	XLOC_002056	XLOC_009657	XLOC_002111	XLOC_001942	XLOC_004214	XLOC_002080	XLOC_002256	XLOC_011684
XLOC_002252	XLOC_002077	XLOC_009697	XLOC_002129	XLOC_001947	XLOC_004339	XLOC_002100	XLOC_002258	XLOC_011691
XLOC_002258	XLOC_002078	XLOC_009776	XLOC_002207	XLOC_001953	XLOC_004343	XLOC_002102	XLOC_002260	XLOC_011941
XLOC_002260	XLOC_002100	XLOC_009954	XLOC_002210	XLOC_001965	XLOC_004344	XLOC_002111	XLOC_002265	XLOC_012019
XLOC_002265	XLOC_002111	XLOC_010110	XLOC_002212	XLOC_001968	XLOC_004347	XLOC_002129	XLOC_002269	XLOC_012120
XLOC_002269	XLOC_002129	XLOC_010248	XLOC_002214	XLOC_001983	XLOC_004350	XLOC_002188	XLOC_002271	XLOC_012129
XLOC_002271	XLOC_002205	XLOC_010253	XLOC_002216	XLOC_001985	XLOC_004366	XLOC_002207	XLOC_002272	XLOC_012286
XLOC_002272	XLOC_002209	XLOC_010358	XLOC_002218	XLOC_001986	XLOC_004368	XLOC_002210	XLOC_002282	XLOC_012384
XLOC_002282	XLOC_002210	XLOC_010525	XLOC_002219	XLOC_001996	XLOC_004375	XLOC_002211	XLOC_002285	XLOC_012390
XLOC_002289	XLOC_002212	XLOC_010888	XLOC_002220	XLOC_002008	XLOC_004380	XLOC_002213	XLOC_002289	XLOC_012397
XLOC_002295	XLOC_002213	XLOC_010891	XLOC_002223	XLOC_002038	XLOC_004383	XLOC_002214	XLOC_002302	XLOC_012403
XLOC_002299	XLOC_002216	XLOC_011397	XLOC_002227	XLOC_002040	XLOC_004384	XLOC_002226	XLOC_002304	XLOC_012459
XLOC_002302	XLOC_002219	XLOC_011548	XLOC_002228	XLOC_002056	XLOC_004389	XLOC_002227	XLOC_002305	XLOC_012470
XLOC_002304	XLOC_002224	XLOC_011580	XLOC_002231	XLOC_002080	XLOC_004410	XLOC_002228	XLOC_002306	XLOC_012489
XLOC_002305	XLOC_002227	XLOC_011606	XLOC_002232	XLOC_002100	XLOC_004478	XLOC_002231	XLOC_002311	XLOC_012539
XLOC_002306	XLOC_002228	XLOC_011650	XLOC_002236	XLOC_002111	XLOC_004479	XLOC_002236	XLOC_002321	XLOC_012544
XLOC_002308	XLOC_002229	XLOC_011691	XLOC_002244	XLOC_002129	XLOC_004482	XLOC_002238	XLOC_002322	XLOC_012556
XLOC_002317	XLOC_002231	XLOC_011692	XLOC_002245	XLOC_002207	XLOC_004495	XLOC_002245	XLOC_002325	XLOC_012580
XLOC_002321	XLOC_002239	XLOC_011737	XLOC_002249	XLOC_002209	XLOC_004498	XLOC_002248	XLOC_002326	XLOC_012581
XLOC_002322	XLOC_002243	XLOC_011767	XLOC_002250	XLOC_002210	XLOC_004510	XLOC_002249	XLOC_002327	XLOC_012596
XLOC_002325	XLOC_002245	XLOC_011778	XLOC_002252	XLOC_002212	XLOC_004524	XLOC_002252	XLOC_002329	XLOC_012614
XLOC_002326	XLOC_002247	XLOC_011791	XLOC_002256	XLOC_002214	XLOC_004708	XLOC_002253	XLOC_002330	XLOC_012626
XLOC_002327	XLOC_002252	XLOC_011963	XLOC_002259	XLOC_002216	XLOC_004739	XLOC_002254	XLOC_002334	XLOC_012661
XLOC_002329	XLOC_002253	XLOC_012097	XLOC_002260	XLOC_002218	XLOC_004787	XLOC_002256	XLOC_002335	XLOC_012672
XLOC_002331	XLOC_002258	XLOC_012129	XLOC_002264	XLOC_002219	XLOC_004847	XLOC_002258	XLOC_002339	XLOC_012677
XLOC_002334	XLOC_002259	XLOC_012395	XLOC_002265	XLOC_002220	XLOC_004852	XLOC_002259	XLOC_002350	XLOC_012708
XLOC_002335	XLOC_002260	XLOC_012397	XLOC_002269	XLOC_002223	XLOC_004909	XLOC_002265	XLOC_002353	XLOC_012712
XLOC_002339	XLOC_002265	XLOC_012403	XLOC_002271	XLOC_002227	XLOC_004981	XLOC_002269	XLOC_002359	XLOC_012725
XLOC_002348	XLOC_002269	XLOC_012406	XLOC_002272	XLOC_002228	XLOC_004994	XLOC_002271	XLOC_002372	XLOC_012734
XLOC_002350	XLOC_002271	XLOC_012414	XLOC_002285	XLOC_002231	XLOC_005040	XLOC_002272	XLOC_002373	XLOC_012757
XLOC_002353	XLOC_002272	XLOC_012417	XLOC_002288	XLOC_002232	XLOC_005059	XLOC_002282	XLOC_002376	XLOC_012758
XLOC_002355	XLOC_002277	XLOC_012419	XLOC_002289	XLOC_002236	XLOC_005060	XLOC_002289	XLOC_002378	XLOC_012760
XLOC_002366	XLOC_002280	XLOC_012421	XLOC_002292	XLOC_002243	XLOC_005074	XLOC_002295	XLOC_002380	XLOC_012771
XLOC_002380	XLOC_002282	XLOC_012427	XLOC_002295	XLOC_002244	XLOC_005095	XLOC_002302	XLOC_002384	XLOC_012776
XLOC_002388	XLOC_002286	XLOC_012442	XLOC_002297	XLOC_002245	XLOC_005100	XLOC_002304	XLOC_002388	XLOC_012795
XLOC_002398	XLOC_002289	XLOC_012451	XLOC_002302	XLOC_002249	XLOC_005109	XLOC_002305	XLOC_002390	XLOC_012801
XLOC_002399	XLOC_002294	XLOC_012457	XLOC_002304	XLOC_002250	XLOC_005119	XLOC_002309	XLOC_002396	XLOC_012809
XLOC_002406	XLOC_002296	XLOC_012467	XLOC_002309	XLOC_002252	XLOC_005212	XLOC_002311	XLOC_002399	XLOC_012917
XLOC_002407	XLOC_002302	XLOC_012485	XLOC_002311	XLOC_002256	XLOC_005245	XLOC_002317	XLOC_002403	XLOC_013033
XLOC_002409	XLOC_002303	XLOC_012497	XLOC_002317	XLOC_002258	XLOC_005257	XLOC_002321	XLOC_002406	XLOC_013042
XLOC_002412	XLOC_002304	XLOC_012530	XLOC_002322	XLOC_002260	XLOC_005261	XLOC_002322	XLOC_002407	XLOC_013113
XLOC_002413	XLOC_002305	XLOC_012540	XLOC_002327	XLOC_002265	XLOC_005365	XLOC_002323	XLOC_002409	XLOC_013296
XLOC_002414	XLOC_002306	XLOC_012552	XLOC_002329	XLOC_002269	XLOC_005367	XLOC_002325	XLOC_002411	XLOC_013299
XLOC_002427	XLOC_002308	XLOC_012556	XLOC_002330	XLOC_002271	XLOC_005445	XLOC_002327	XLOC_002412	XLOC_013458
XLOC_002428	XLOC_002315	XLOC_012557	XLOC_002331	XLOC_002272	XLOC_005555	XLOC_002329	XLOC_002414	XLOC_014002
XLOC_002434	XLOC_002321	XLOC_012593	XLOC_002332	XLOC_002279	XLOC_005620	XLOC_002330	XLOC_002421	XLOC_014150
XLOC_002435	XLOC_002322	XLOC_012615	XLOC_002334	XLOC_002282	XLOC_005697	XLOC_002334	XLOC_002424	XLOC_014163
XLOC_002440	XLOC_002323	XLOC_012618	XLOC_002336	XLOC_002285	XLOC_005714	XLOC_002339	XLOC_002427	XLOC_014168
XLOC_002444	XLOC_002326	XLOC_012629	XLOC_002339	XLOC_002288	XLOC_005741	XLOC_002346	XLOC_002435	XLOC_014221
XLOC_002447	XLOC_002327	XLOC_012735	XLOC_002346	XLOC_002289	XLOC_005776	XLOC_002350	XLOC_002440	XLOC_014279
XLOC_002449	XLOC_002328	XLOC_012742	XLOC_002347	XLOC_002295	XLOC_005778	XLOC_002358	XLOC_002444	XLOC_014325
XLOC_002451	XLOC_002330	XLOC_012774	XLOC_002349	XLOC_002296	XLOC_005842	XLOC_002359	XLOC_002449	XLOC_014331
XLOC_002459	XLOC_002331	XLOC_012776	XLOC_002350	XLOC_002297	XLOC_005869	XLOC_002367	XLOC_002451	XLOC_014415
XLOC_002496	XLOC_002336	XLOC_012795	XLOC_002356	XLOC_002302	XLOC_005902	XLOC_002372	XLOC_002452	XLOC_014435
XLOC_002529	XLOC_002339	XLOC_012917	XLOC_002358	XLOC_002304	XLOC_005908	XLOC_002373	XLOC_002456	XLOC_014454
XLOC_002531	XLOC_002346	XLOC_013042	XLOC_002366	XLOC_002307	XLOC_005962	XLOC_002376	XLOC_002518	XLOC_014854
XLOC_002589	XLOC_002347	XLOC_013052	XLOC_002367	XLOC_002309	XLOC_005964	XLOC_002384	XLOC_002531	XLOC_014864
XLOC_002598	XLOC_002352	XLOC_013132	XLOC_002372	XLOC_002311	XLOC_006004	XLOC_002388	XLOC_002583	XLOC_014892
XLOC_002658	XLOC_002355	XLOC_013195	XLOC_002384	XLOC_002317	XLOC_006037	XLOC_002390	XLOC_002598	XLOC_014902
XLOC_002660	XLOC_002358	XLOC_013287	XLOC_002390	XLOC_002321	XLOC_006078	XLOC_002396	XLOC_002660	XLOC_014913
XLOC_002662	XLOC_002363	XLOC_013289	XLOC_002398	XLOC_002322	XLOC_006094	XLOC_002398	XLOC_002662	XLOC_014924
XLOC_002692	XLOC_002366	XLOC_013296	XLOC_002406	XLOC_002327	XLOC_006105	XLOC_002399	XLOC_002692	XLOC_014958
XLOC_002710	XLOC_002370	XLOC_013299	XLOC_002407	XLOC_002330	XLOC_006135	XLOC_002403	XLOC_002741	XLOC_014994
XLOC_002741	XLOC_002377	XLOC_013303	XLOC_002409	XLOC_002334	XLOC_006147	XLOC_002407	XLOC_002784	XLOC_015020
XLOC_002784	XLOC_002380	XLOC_013382	XLOC_002411	XLOC_002336	XLOC_006150	XLOC_002409	XLOC_002805	XLOC_015036
XLOC_002805	XLOC_002388	XLOC_013393	XLOC_002421	XLOC_002337	XLOC_006172	XLOC_002411	XLOC_002818	XLOC_015045
XLOC_002818	XLOC_002395	XLOC_013427	XLOC_002423	XLOC_002339	XLOC_006190	XLOC_002414	XLOC_002832	XLOC_015189
XLOC_002830	XLOC_002398	XLOC_013437	XLOC_002426	XLOC_002348	XLOC_006219	XLOC_002415	XLOC_002836	XLOC_015510
XLOC_002832	XLOC_002399	XLOC_013529	XLOC_002430	XLOC_002349	XLOC_006225	XLOC_002421	XLOC_002858	XLOC_015552
XLOC_002858	XLOC_002400	XLOC_013701	XLOC_002431	XLOC_002356	XLOC_006305	XLOC_002424	XLOC_002862	XLOC_015591
XLOC_002862	XLOC_002406	XLOC_013943	XLOC_002434	XLOC_002362	XLOC_006350	XLOC_002427	XLOC_002874	XLOC_015598
XLOC_002874	XLOC_002407	XLOC_014002	XLOC_002435	XLOC_002366	XLOC_006365	XLOC_002433	XLOC_002898	XLOC_015632
XLOC_002898	XLOC_002409	XLOC_014097	XLOC_002440	XLOC_002369	XLOC_006402	XLOC_002434	XLOC_002919	XLOC_015635
XLOC_002919	XLOC_002410	XLOC_014221	XLOC_002442	XLOC_002372	XLOC_006470	XLOC_002435	XLOC_002923	XLOC_015683
XLOC_002923	XLOC_002413	XLOC_014243	XLOC_002444	XLOC_002384	XLOC_006646	XLOC_002440	XLOC_002944	XLOC_015684
XLOC_002942	XLOC_002414	XLOC_014454	XLOC_002449	XLOC_002388	XLOC_006651	XLOC_002442	XLOC_002957	XLOC_015730
XLOC_002944	XLOC_002422	XLOC_014505	XLOC_002451	XLOC_002390	XLOC_006656	XLOC_002449	XLOC_002970	XLOC_015878
XLOC_002957	XLOC_002423	XLOC_014519	XLOC_002456	XLOC_002393	XLOC_006671	XLOC_002451	XLOC_002977	XLOC_015884
XLOC_002959	XLOC_002424	XLOC_014854	XLOC_002529	XLOC_002406	XLOC_006672	XLOC_002452	XLOC_002989	XLOC_015900
XLOC_002977	XLOC_002427	XLOC_014864	XLOC_002531	XLOC_002407	XLOC_006677	XLOC_002453	XLOC_003057	XLOC_015977
XLOC_002989	XLOC_002434	XLOC_014876	XLOC_002552	XLOC_002409	XLOC_006679	XLOC_002456	XLOC_003063	XLOC_016151
XLOC_003057	XLOC_002435	XLOC_014898	XLOC_002583	XLOC_002410	XLOC_006709	XLOC_002526	XLOC_003067	XLOC_016273
XLOC_003063	XLOC_002441	XLOC_014902	XLOC_002598	XLOC_002411	XLOC_006714	XLOC_002531	XLOC_003073	XLOC_016290
XLOC_003073	XLOC_002444	XLOC_014909	XLOC_002658	XLOC_002413	XLOC_006721	XLOC_002583	XLOC_003076	XLOC_016586
XLOC_003076	XLOC_002447	XLOC_014918	XLOC_002662	XLOC_002414	XLOC_006744	XLOC_002589	XLOC_003119	XLOC_016629
XLOC_003110	XLOC_002448	XLOC_014934	XLOC_002692	XLOC_002430	XLOC_006745	XLOC_002598	XLOC_003122	XLOC_016694
XLOC_003118	XLOC_002449	XLOC_014959	XLOC_002710	XLOC_002434	XLOC_006747	XLOC_002660	XLOC_003126	XLOC_016844
XLOC_003119	XLOC_002456	XLOC_014963	XLOC_002741	XLOC_002435	XLOC_006762	XLOC_002662	XLOC_003146	XLOC_016999
XLOC_003122	XLOC_002496	XLOC_014971	XLOC_002784	XLOC_002436	XLOC_006763	XLOC_002692	XLOC_003158	XLOC_017010
XLOC_003126	XLOC_002518	XLOC_014986	XLOC_002800	XLOC_002440	XLOC_006780	XLOC_002710	XLOC_003185	XLOC_017114
XLOC_003158	XLOC_002526	XLOC_014994	XLOC_002805	XLOC_002442	XLOC_006819	XLOC_002741	XLOC_003187	XLOC_017210
XLOC_003185	XLOC_002529	XLOC_015001	XLOC_002818	XLOC_002444	XLOC_006820	XLOC_002784	XLOC_003193	XLOC_017226
XLOC_003187	XLOC_002531	XLOC_015018	XLOC_002832	XLOC_002449	XLOC_006824	XLOC_002800	XLOC_003198	XLOC_017238
XLOC_003193	XLOC_002589	XLOC_015110	XLOC_002839	XLOC_002451	XLOC_006832	XLOC_002805	XLOC_003216	XLOC_017352
XLOC_003195	XLOC_002598	XLOC_015162	XLOC_002858	XLOC_002496	XLOC_006840	XLOC_002818	XLOC_003238	XLOC_017361
XLOC_003216	XLOC_002658	XLOC_015189	XLOC_002862	XLOC_002518	XLOC_006846	XLOC_002830	XLOC_003251	XLOC_017493
XLOC_003251	XLOC_002660	XLOC_015225	XLOC_002874	XLOC_002529	XLOC_006847	XLOC_002832	XLOC_003256	XLOC_017503
XLOC_003256	XLOC_002662	XLOC_015510	XLOC_002883	XLOC_002531	XLOC_006848	XLOC_002836	XLOC_003258	XLOC_017507
XLOC_003258	XLOC_002692	XLOC_015552	XLOC_002898	XLOC_002552	XLOC_006851	XLOC_002862	XLOC_003365	XLOC_017573
XLOC_003391	XLOC_002710	XLOC_015591	XLOC_002919	XLOC_002583	XLOC_006866	XLOC_002874	XLOC_003397	XLOC_017578
XLOC_003398	XLOC_002741	XLOC_015598	XLOC_002923	XLOC_002598	XLOC_006878	XLOC_002898	XLOC_003398	XLOC_017696
XLOC_003400	XLOC_002757	XLOC_015625	XLOC_002944	XLOC_002658	XLOC_006879	XLOC_002919	XLOC_003400	XLOC_017700
XLOC_003438	XLOC_002784	XLOC_015633	XLOC_002947	XLOC_002662	XLOC_006953	XLOC_002923	XLOC_003433	XLOC_017701
XLOC_003486	XLOC_002805	XLOC_015779	XLOC_002957	XLOC_002673	XLOC_007038	XLOC_002944	XLOC_003438	XLOC_017747
XLOC_003515	XLOC_002818	XLOC_015835	XLOC_002959	XLOC_002692	XLOC_007045	XLOC_002957	XLOC_003460	XLOC_017754
XLOC_003532	XLOC_002830	XLOC_016066	XLOC_002977	XLOC_002710	XLOC_007048	XLOC_002970	XLOC_003486	XLOC_017755
XLOC_003568	XLOC_002832	XLOC_016084	XLOC_003057	XLOC_002741	XLOC_007054	XLOC_002977	XLOC_003515	XLOC_017760
XLOC_003569	XLOC_002836	XLOC_016130	XLOC_003063	XLOC_002784	XLOC_007182	XLOC_002989	XLOC_003517	XLOC_017765
XLOC_003590	XLOC_002846	XLOC_016263	XLOC_003067	XLOC_002800	XLOC_007203	XLOC_003057	XLOC_003532	XLOC_017767
XLOC_003598	XLOC_002862	XLOC_016273	XLOC_003073	XLOC_002805	XLOC_007224	XLOC_003063	XLOC_003533	XLOC_018059
XLOC_003615	XLOC_002874	XLOC_016604	XLOC_003076	XLOC_002818	XLOC_007227	XLOC_003067	XLOC_003569	XLOC_018204
XLOC_003617	XLOC_002898	XLOC_016742	XLOC_003110	XLOC_002832	XLOC_007264	XLOC_003073	XLOC_003590	XLOC_018507
XLOC_003647	XLOC_002919	XLOC_016823	XLOC_003118	XLOC_002862	XLOC_007301	XLOC_003076	XLOC_003593	XLOC_018661
XLOC_003648	XLOC_002920	XLOC_016874	XLOC_003126	XLOC_002874	XLOC_007310	XLOC_003092	XLOC_003598	XLOC_018761
XLOC_003757	XLOC_002923	XLOC_017077	XLOC_003149	XLOC_002897	XLOC_007363	XLOC_003122	XLOC_003612	XLOC_018855
XLOC_003764	XLOC_002944	XLOC_017200	XLOC_003165	XLOC_002898	XLOC_007394	XLOC_003158	XLOC_003617	XLOC_019301
XLOC_003781	XLOC_002989	XLOC_017361	XLOC_003185	XLOC_002919	XLOC_007684	XLOC_003165	XLOC_003647	XLOC_019408
XLOC_003827	XLOC_003057	XLOC_017392	XLOC_003187	XLOC_002920	XLOC_007739	XLOC_003185	XLOC_003693	XLOC_019714
XLOC_003838	XLOC_003063	XLOC_017460	XLOC_003190	XLOC_002923	XLOC_007847	XLOC_003194	XLOC_003753	XLOC_019805
XLOC_003840	XLOC_003073	XLOC_017516	XLOC_003193	XLOC_002942	XLOC_007903	XLOC_003216	XLOC_003754	XLOC_020207
XLOC_003863	XLOC_003076	XLOC_017525	XLOC_003216	XLOC_002944	XLOC_007921	XLOC_003238	XLOC_003756	XLOC_020261
XLOC_003909	XLOC_003110	XLOC_017533	XLOC_003238	XLOC_002956	XLOC_008027	XLOC_003251	XLOC_003757	XLOC_020300
XLOC_003933	XLOC_003119	XLOC_017534	XLOC_003251	XLOC_002957	XLOC_008074	XLOC_003256	XLOC_003760	XLOC_020304
XLOC_003952	XLOC_003122	XLOC_017554	XLOC_003256	XLOC_002959	XLOC_008085	XLOC_003258	XLOC_003764	XLOC_020315
XLOC_004012	XLOC_003158	XLOC_017563	XLOC_003278	XLOC_002960	XLOC_008088	XLOC_003308	XLOC_003766	XLOC_020324
XLOC_004024	XLOC_003165	XLOC_017592	XLOC_003308	XLOC_002987	XLOC_008122	XLOC_003310	XLOC_003781	XLOC_020328
XLOC_004033	XLOC_003185	XLOC_017599	XLOC_003309	XLOC_003057	XLOC_008177	XLOC_003391	XLOC_003827	XLOC_020334
XLOC_004060	XLOC_003187	XLOC_017620	XLOC_003310	XLOC_003063	XLOC_008197	XLOC_003398	XLOC_003838	XLOC_020348
XLOC_004066	XLOC_003193	XLOC_017623	XLOC_003391	XLOC_003073	XLOC_008201	XLOC_003400	XLOC_003845	XLOC_020352
XLOC_004091	XLOC_003195	XLOC_017629	XLOC_003397	XLOC_003076	XLOC_008223	XLOC_003433	XLOC_003895	XLOC_020353
XLOC_004094	XLOC_003216	XLOC_017634	XLOC_003398	XLOC_003092	XLOC_008322	XLOC_003438	XLOC_003909	XLOC_020371
XLOC_004112	XLOC_003238	XLOC_017635	XLOC_003433	XLOC_003110	XLOC_008331	XLOC_003460	XLOC_003933	XLOC_020386
XLOC_004143	XLOC_003251	XLOC_017644	XLOC_003485	XLOC_003118	XLOC_008340	XLOC_003486	XLOC_003949	XLOC_020387
XLOC_004151	XLOC_003256	XLOC_017645	XLOC_003486	XLOC_003122	XLOC_008349	XLOC_003515	XLOC_003952	XLOC_020391
XLOC_004161	XLOC_003392	XLOC_017650	XLOC_003517	XLOC_003126	XLOC_008350	XLOC_003517	XLOC_004024	XLOC_020686
XLOC_004200	XLOC_003397	XLOC_017670	XLOC_003535	XLOC_003138	XLOC_008351	XLOC_003532	XLOC_004033	XLOC_021016
XLOC_004201	XLOC_003398	XLOC_017694	XLOC_003569	XLOC_003149	XLOC_008372	XLOC_003568	XLOC_004042	XLOC_021267
XLOC_004214	XLOC_003399	XLOC_017745	XLOC_003582	XLOC_003165	XLOC_008377	XLOC_003569	XLOC_004066	XLOC_021271
XLOC_004234	XLOC_003438	XLOC_017747	XLOC_003590	XLOC_003181	XLOC_008388	XLOC_003590	XLOC_004094	XLOC_021666
XLOC_004250	XLOC_003486	XLOC_017752	XLOC_003616	XLOC_003185	XLOC_008389	XLOC_003593	XLOC_004121	XLOC_021688
XLOC_004253	XLOC_003515	XLOC_017760	XLOC_003617	XLOC_003187	XLOC_008390	XLOC_003598	XLOC_004143	XLOC_021705
XLOC_004339	XLOC_003535	XLOC_018059	XLOC_003647	XLOC_003190	XLOC_008406	XLOC_003612	XLOC_004161	XLOC_021825
XLOC_004340	XLOC_003569	XLOC_018085	XLOC_003648	XLOC_003193	XLOC_008408	XLOC_003616	XLOC_004200	XLOC_021852
XLOC_004343	XLOC_003590	XLOC_018157	XLOC_003687	XLOC_003216	XLOC_008409	XLOC_003617	XLOC_004201	XLOC_021976
XLOC_004350	XLOC_003598	XLOC_018214	XLOC_003693	XLOC_003238	XLOC_008411	XLOC_003647	XLOC_004234	XLOC_022041
XLOC_004351	XLOC_003610	XLOC_018318	XLOC_003753	XLOC_003251	XLOC_008425	XLOC_003753	XLOC_004250	XLOC_022427
XLOC_004355	XLOC_003612	XLOC_018339	XLOC_003754	XLOC_003256	XLOC_008433	XLOC_003764	XLOC_004251	XLOC_022492
XLOC_004367	XLOC_003615	XLOC_018507	XLOC_003757	XLOC_003273	XLOC_008443	XLOC_003765	XLOC_004338	XLOC_022656
XLOC_004370	XLOC_003617	XLOC_018559	XLOC_003764	XLOC_003278	XLOC_008449	XLOC_003766	XLOC_004342	XLOC_022888
XLOC_004372	XLOC_003647	XLOC_019177	XLOC_003765	XLOC_003308	XLOC_008459	XLOC_003767	XLOC_004343	XLOC_022928
XLOC_004375	XLOC_003648	XLOC_019301	XLOC_003767	XLOC_003309	XLOC_008460	XLOC_003781	XLOC_004344	XLOC_022960
XLOC_004376	XLOC_003754	XLOC_019412	XLOC_003781	XLOC_003392	XLOC_008468	XLOC_003827	XLOC_004348	XLOC_023013
XLOC_004383	XLOC_003757	XLOC_019541	XLOC_003827	XLOC_003398	XLOC_008640	XLOC_003838	XLOC_004349	XLOC_023035
XLOC_004392	XLOC_003764	XLOC_019554	XLOC_003838	XLOC_003433	XLOC_008701	XLOC_003845	XLOC_004350	XLOC_023038
XLOC_004394	XLOC_003765	XLOC_019732	XLOC_003840	XLOC_003485	XLOC_008775	XLOC_003895	XLOC_004351	XLOC_023084
XLOC_004402	XLOC_003781	XLOC_019805	XLOC_003888	XLOC_003486	XLOC_008923	XLOC_003909	XLOC_004355	XLOC_023111
XLOC_004410	XLOC_003827	XLOC_019869	XLOC_003933	XLOC_003517	XLOC_009101	XLOC_003933	XLOC_004367	XLOC_023603
XLOC_004414	XLOC_003838	XLOC_019893	XLOC_003949	XLOC_003535	XLOC_009134	XLOC_003949	XLOC_004371	XLOC_023707
XLOC_004418	XLOC_003840	XLOC_020207	XLOC_003952	XLOC_003569	XLOC_009346	XLOC_003952	XLOC_004372	XLOC_023712
XLOC_004419	XLOC_003845	XLOC_020260	XLOC_004003	XLOC_003586	XLOC_009448	XLOC_004033	XLOC_004375	XLOC_023733
XLOC_004423	XLOC_003849	XLOC_020284	XLOC_004017	XLOC_003590	XLOC_009496	XLOC_004042	XLOC_004376	XLOC_023762
XLOC_004431	XLOC_003888	XLOC_020292	XLOC_004033	XLOC_003593	XLOC_009589	XLOC_004058	XLOC_004381	XLOC_023832
XLOC_004434	XLOC_003909	XLOC_020295	XLOC_004042	XLOC_003615	XLOC_009657	XLOC_004066	XLOC_004382	XLOC_023839
XLOC_004446	XLOC_003933	XLOC_020300	XLOC_004060	XLOC_003616	XLOC_009659	XLOC_004094	XLOC_004383	XLOC_024003
XLOC_004447	XLOC_003947	XLOC_020315	XLOC_004066	XLOC_003617	XLOC_009706	XLOC_004121	XLOC_004392	XLOC_024004
XLOC_004450	XLOC_003949	XLOC_020324	XLOC_004094	XLOC_003647	XLOC_009720	XLOC_004143	XLOC_004393	XLOC_024059
XLOC_004452	XLOC_003952	XLOC_020334	XLOC_004112	XLOC_003648	XLOC_009726	XLOC_004151	XLOC_004394	XLOC_024070
XLOC_004455	XLOC_004003	XLOC_020337	XLOC_004121	XLOC_003687	XLOC_009744	XLOC_004161	XLOC_004396	XLOC_024087
XLOC_004465	XLOC_004004	XLOC_020348	XLOC_004143	XLOC_003693	XLOC_009753	XLOC_004200	XLOC_004397	XLOC_024113
XLOC_004466	XLOC_004024	XLOC_020372	XLOC_004151	XLOC_003754	XLOC_009764	XLOC_004201	XLOC_004398	XLOC_024282
XLOC_004472	XLOC_004033	XLOC_020386	XLOC_004200	XLOC_003757	XLOC_009776	XLOC_004214	XLOC_004402	XLOC_024304
XLOC_004479	XLOC_004042	XLOC_020419	XLOC_004201	XLOC_003764	XLOC_009798	XLOC_004234	XLOC_004407	XLOC_024306
XLOC_004480	XLOC_004060	XLOC_020487	XLOC_004214	XLOC_003776	XLOC_009811	XLOC_004250	XLOC_004410	XLOC_024310
XLOC_004481	XLOC_004065	XLOC_020544	XLOC_004234	XLOC_003777	XLOC_009893	XLOC_004253	XLOC_004416	XLOC_024378
XLOC_004491	XLOC_004066	XLOC_020669	XLOC_004250	XLOC_003827	XLOC_009954	XLOC_004338	XLOC_004418	XLOC_024394
XLOC_004494	XLOC_004094	XLOC_020686	XLOC_004253	XLOC_003838	XLOC_009999	XLOC_004340	XLOC_004419	XLOC_024545
XLOC_004496	XLOC_004112	XLOC_020850	XLOC_004338	XLOC_003840	XLOC_010056	XLOC_004342	XLOC_004427	XLOC_024800
XLOC_004500	XLOC_004127	XLOC_021006	XLOC_004339	XLOC_003849	XLOC_010084	XLOC_004343	XLOC_004428	XLOC_024830
XLOC_004504	XLOC_004143	XLOC_021208	XLOC_004340	XLOC_003863	XLOC_010108	XLOC_004344	XLOC_004431	XLOC_024910
XLOC_004505	XLOC_004161	XLOC_021688	XLOC_004342	XLOC_003895	XLOC_010110	XLOC_004348	XLOC_004433	XLOC_024978
XLOC_004506	XLOC_004200	XLOC_021696	XLOC_004350	XLOC_003909	XLOC_010121	XLOC_004349	XLOC_004434	XLOC_025036
XLOC_004510	XLOC_004201	XLOC_021976	XLOC_004358	XLOC_003933	XLOC_010136	XLOC_004350	XLOC_004442	XLOC_025217
XLOC_004516	XLOC_004202	XLOC_022002	XLOC_004363	XLOC_003949	XLOC_010162	XLOC_004351	XLOC_004448	XLOC_025275
XLOC_004517	XLOC_004214	XLOC_022879	XLOC_004367	XLOC_003952	XLOC_010171	XLOC_004355	XLOC_004450	XLOC_025407
XLOC_004521	XLOC_004234	XLOC_022893	XLOC_004370	XLOC_004004	XLOC_010248	XLOC_004360	XLOC_004451	XLOC_025507
XLOC_004523	XLOC_004250	XLOC_022945	XLOC_004371	XLOC_004012	XLOC_010268	XLOC_004362	XLOC_004452	XLOC_025604
XLOC_004525	XLOC_004251	XLOC_022951	XLOC_004372	XLOC_004017	XLOC_010348	XLOC_004367	XLOC_004455	XLOC_025642
XLOC_004537	XLOC_004338	XLOC_022979	XLOC_004376	XLOC_004024	XLOC_010358	XLOC_004371	XLOC_004465	XLOC_025755
XLOC_004618	XLOC_004339	XLOC_023011	XLOC_004383	XLOC_004033	XLOC_010481	XLOC_004372	XLOC_004472	XLOC_025771
XLOC_004670	XLOC_004340	XLOC_023027	XLOC_004391	XLOC_004042	XLOC_010525	XLOC_004375	XLOC_004477	XLOC_025810
XLOC_004778	XLOC_004343	XLOC_023029	XLOC_004393	XLOC_004060	XLOC_010569	XLOC_004376	XLOC_004481	XLOC_025829
XLOC_004808	XLOC_004344	XLOC_023082	XLOC_004394	XLOC_004066	XLOC_010695	XLOC_004380	XLOC_004491	XLOC_026060
XLOC_004812	XLOC_004348	XLOC_023104	XLOC_004402	XLOC_004091	XLOC_010789	XLOC_004381	XLOC_004498	XLOC_026167
XLOC_004852	XLOC_004350	XLOC_023123	XLOC_004408	XLOC_004094	XLOC_011227	XLOC_004382	XLOC_004500	XLOC_026392
XLOC_004869	XLOC_004351	XLOC_023389	XLOC_004410	XLOC_004112	XLOC_011384	XLOC_004383	XLOC_004508	XLOC_026772
XLOC_004886	XLOC_004355	XLOC_023492	XLOC_004417	XLOC_004121	XLOC_011386	XLOC_004392	XLOC_004516	XLOC_026778
XLOC_004909	XLOC_004359	XLOC_023529	XLOC_004419	XLOC_004143	XLOC_011459	XLOC_004393	XLOC_004517	XLOC_026832
XLOC_004946	XLOC_004362	XLOC_023573	XLOC_004428	XLOC_004151	XLOC_011460	XLOC_004394	XLOC_004520	XLOC_026860
XLOC_004981	XLOC_004363	XLOC_023834	XLOC_004430	XLOC_004161	XLOC_011513	XLOC_004396	XLOC_004523	XLOC_026864
XLOC_004994	XLOC_004370	XLOC_024004	XLOC_004431	XLOC_004200	XLOC_011532	XLOC_004397	XLOC_004537	XLOC_026880
XLOC_005003	XLOC_004372	XLOC_024089	XLOC_004433	XLOC_004201	XLOC_011546	XLOC_004402	XLOC_004670	XLOC_026895
XLOC_005054	XLOC_004375	XLOC_024101	XLOC_004434	XLOC_004202	XLOC_011548	XLOC_004407	XLOC_004778	XLOC_026911
XLOC_005057	XLOC_004376	XLOC_024183	XLOC_004440	XLOC_004214	XLOC_011563	XLOC_004409	XLOC_004808	XLOC_026985
XLOC_005058	XLOC_004377	XLOC_024304	XLOC_004443	XLOC_004222	XLOC_011607	XLOC_004410	XLOC_004810	XLOC_027033
XLOC_005060	XLOC_004380	XLOC_024308	XLOC_004444	XLOC_004234	XLOC_011650	XLOC_004414	XLOC_004852	XLOC_027045
XLOC_005071	XLOC_004382	XLOC_024311	XLOC_004445	XLOC_004250	XLOC_011684	XLOC_004418	XLOC_004869	XLOC_027240
XLOC_005090	XLOC_004383	XLOC_024370	XLOC_004447	XLOC_004253	XLOC_011691	XLOC_004419	XLOC_004881	XLOC_027249
XLOC_005095	XLOC_004392	XLOC_024378	XLOC_004450	XLOC_004338	XLOC_011767	XLOC_004427	XLOC_004909	XLOC_027401
XLOC_005100	XLOC_004394	XLOC_024676	XLOC_004452	XLOC_004340	XLOC_011779	XLOC_004428	XLOC_004946	XLOC_027810
XLOC_005119	XLOC_004396	XLOC_024890	XLOC_004455	XLOC_004342	XLOC_011835	XLOC_004431	XLOC_004952	XLOC_027894
XLOC_005158	XLOC_004397	XLOC_024939	XLOC_004457	XLOC_004343	XLOC_011927	XLOC_004433	XLOC_004981	XLOC_027918
XLOC_005167	XLOC_004398	XLOC_025044	XLOC_004465	XLOC_004344	XLOC_011941	XLOC_004434	XLOC_005003	XLOC_027957
XLOC_005200	XLOC_004399	XLOC_025062	XLOC_004466	XLOC_004347	XLOC_011963	XLOC_004440	XLOC_005054	XLOC_027965
XLOC_005201	XLOC_004400	XLOC_025074	XLOC_004467	XLOC_004358	XLOC_012047	XLOC_004442	XLOC_005057	XLOC_027990
XLOC_005212	XLOC_004407	XLOC_025122	XLOC_004472	XLOC_004359	XLOC_012089	XLOC_004443	XLOC_005060	XLOC_028075
XLOC_005261	XLOC_004410	XLOC_025407	XLOC_004474	XLOC_004363	XLOC_012097	XLOC_004444	XLOC_005071	XLOC_028117
XLOC_005263	XLOC_004411	XLOC_025603	XLOC_004477	XLOC_004366	XLOC_012119	XLOC_004445	XLOC_005090	XLOC_028143
XLOC_005264	XLOC_004412	XLOC_025633	XLOC_004481	XLOC_004367	XLOC_012120	XLOC_004448	XLOC_005095	XLOC_028251
XLOC_005295	XLOC_004414	XLOC_025634	XLOC_004494	XLOC_004368	XLOC_012129	XLOC_004450	XLOC_005104	XLOC_028341
XLOC_005297	XLOC_004415	XLOC_025638	XLOC_004495	XLOC_004369	XLOC_012131	XLOC_004452	XLOC_005109	XLOC_028343
XLOC_005328	XLOC_004418	XLOC_025644	XLOC_004497	XLOC_004370	XLOC_012197	XLOC_004455	XLOC_005119	XLOC_028497
XLOC_005365	XLOC_004419	XLOC_025645	XLOC_004500	XLOC_004371	XLOC_012228	XLOC_004465	XLOC_005167	XLOC_028551
XLOC_005367	XLOC_004423	XLOC_025669	XLOC_004504	XLOC_004372	XLOC_012230	XLOC_004467	XLOC_005212	XLOC_028558
XLOC_005527	XLOC_004426	XLOC_025727	XLOC_004505	XLOC_004375	XLOC_012244	XLOC_004477	XLOC_005216	XLOC_028700
XLOC_005608	XLOC_004432	XLOC_025741	XLOC_004506	XLOC_004376	XLOC_012301	XLOC_004481	XLOC_005234	XLOC_028811
XLOC_005671	XLOC_004440	XLOC_025742	XLOC_004508	XLOC_004377	XLOC_012374	XLOC_004491	XLOC_005237	XLOC_028829
XLOC_005696	XLOC_004446	XLOC_025764	XLOC_004510	XLOC_004383	XLOC_012394	XLOC_004495	XLOC_005261	XLOC_028867
XLOC_005714	XLOC_004447	XLOC_025771	XLOC_004512	XLOC_004389	XLOC_012397	XLOC_004500	XLOC_005263	XLOC_028868
XLOC_005741	XLOC_004448	XLOC_025801	XLOC_004516	XLOC_004390	XLOC_012406	XLOC_004508	XLOC_005264	XLOC_028869
XLOC_005750	XLOC_004450	XLOC_025830	XLOC_004522	XLOC_004391	XLOC_012414	XLOC_004516	XLOC_005267	XLOC_028870
XLOC_005754	XLOC_004451	XLOC_025845	XLOC_004523	XLOC_004392	XLOC_012416	XLOC_004517	XLOC_005295	XLOC_028888
XLOC_005779	XLOC_004452	XLOC_026060	XLOC_004525	XLOC_004394	XLOC_012418	XLOC_004520	XLOC_005297	XLOC_028903
XLOC_005795	XLOC_004455	XLOC_026167	XLOC_004526	XLOC_004398	XLOC_012426	XLOC_004523	XLOC_005328	XLOC_028905
XLOC_005848	XLOC_004460	XLOC_026344	XLOC_004527	XLOC_004402	XLOC_012451	XLOC_004525	XLOC_005365	XLOC_028937
XLOC_005908	XLOC_004465	XLOC_026351	XLOC_004537	XLOC_004407	XLOC_012456	XLOC_004526	XLOC_005432	XLOC_028950
XLOC_005954	XLOC_004467	XLOC_026519	XLOC_004618	XLOC_004410	XLOC_012459	XLOC_004537	XLOC_005527	XLOC_029039
XLOC_005962	XLOC_004472	XLOC_026778	XLOC_004670	XLOC_004413	XLOC_012470	XLOC_004657	XLOC_005555	XLOC_029125
XLOC_005964	XLOC_004474	XLOC_026782	XLOC_004676	XLOC_004415	XLOC_012494	XLOC_004670	XLOC_005608	XLOC_029136
XLOC_005978	XLOC_004481	XLOC_026799	XLOC_004691	XLOC_004428	XLOC_012510	XLOC_004676	XLOC_005693	XLOC_029149
XLOC_005991	XLOC_004491	XLOC_026827	XLOC_004739	XLOC_004430	XLOC_012523	XLOC_004691	XLOC_005697	XLOC_029151
XLOC_005993	XLOC_004494	XLOC_026900	XLOC_004778	XLOC_004431	XLOC_012524	XLOC_004739	XLOC_005714	XLOC_029169
XLOC_005998	XLOC_004496	XLOC_026958	XLOC_004810	XLOC_004433	XLOC_012526	XLOC_004778	XLOC_005741	XLOC_029179
XLOC_005999	XLOC_004498	XLOC_027033	XLOC_004812	XLOC_004434	XLOC_012529	XLOC_004808	XLOC_005742	XLOC_029214
XLOC_006037	XLOC_004500	XLOC_027204	XLOC_004869	XLOC_004443	XLOC_012532	XLOC_004810	XLOC_005754	XLOC_029215
XLOC_006078	XLOC_004501	XLOC_027233	XLOC_004886	XLOC_004444	XLOC_012539	XLOC_004812	XLOC_005778	XLOC_029229
XLOC_006094	XLOC_004504	XLOC_027234	XLOC_004946	XLOC_004445	XLOC_012546	XLOC_004869	XLOC_005779	XLOC_029231
XLOC_006127	XLOC_004505	XLOC_027262	XLOC_004952	XLOC_004447	XLOC_012547	XLOC_004946	XLOC_005795	XLOC_029257
XLOC_006135	XLOC_004506	XLOC_027739	XLOC_004954	XLOC_004450	XLOC_012555	XLOC_004952	XLOC_005837	XLOC_029264
XLOC_006155	XLOC_004513	XLOC_027750	XLOC_005003	XLOC_004452	XLOC_012577	XLOC_004954	XLOC_005848	XLOC_029279
XLOC_006189	XLOC_004516	XLOC_028117	XLOC_005032	XLOC_004454	XLOC_012579	XLOC_004981	XLOC_005859	XLOC_029287
XLOC_006195	XLOC_004517	XLOC_028143	XLOC_005054	XLOC_004455	XLOC_012580	XLOC_004998	XLOC_005869	XLOC_029323
XLOC_006225	XLOC_004523	XLOC_028225	XLOC_005071	XLOC_004457	XLOC_012583	XLOC_005003	XLOC_005908	XLOC_029377
XLOC_006226	XLOC_004524	XLOC_028306	XLOC_005083	XLOC_004465	XLOC_012594	XLOC_005054	XLOC_005962	XLOC_029386
XLOC_006240	XLOC_004525	XLOC_028424	XLOC_005090	XLOC_004467	XLOC_012606	XLOC_005057	XLOC_005964	XLOC_029398
XLOC_006247	XLOC_004537	XLOC_028636	XLOC_005095	XLOC_004472	XLOC_012613	XLOC_005060	XLOC_005968	XLOC_029435
XLOC_006337	XLOC_004567	XLOC_028638	XLOC_005104	XLOC_004474	XLOC_012616	XLOC_005071	XLOC_005978	XLOC_029440
XLOC_006350	XLOC_004618	XLOC_028700	XLOC_005109	XLOC_004477	XLOC_012617	XLOC_005083	XLOC_005991	XLOC_029450
XLOC_006358	XLOC_004658	XLOC_028715	XLOC_005146	XLOC_004479	XLOC_012620	XLOC_005090	XLOC_005993	XLOC_029453
XLOC_006392	XLOC_004669	XLOC_028754	XLOC_005167	XLOC_004481	XLOC_012622	XLOC_005104	XLOC_006078	XLOC_029454
XLOC_006402	XLOC_004778	XLOC_028758	XLOC_005193	XLOC_004488	XLOC_012624	XLOC_005109	XLOC_006094	XLOC_029455
XLOC_006424	XLOC_004784	XLOC_028770	XLOC_005200	XLOC_004494	XLOC_012636	XLOC_005119	XLOC_006135	XLOC_029685
XLOC_006435	XLOC_004787	XLOC_028829	XLOC_005201	XLOC_004495	XLOC_012638	XLOC_005158	XLOC_006143	XLOC_029734
XLOC_006469	XLOC_004794	XLOC_028874	XLOC_005212	XLOC_004497	XLOC_012654	XLOC_005167	XLOC_006147	XLOC_029756
XLOC_006630	XLOC_004808	XLOC_028875	XLOC_005234	XLOC_004498	XLOC_012682	XLOC_005200	XLOC_006150	XLOC_029764
XLOC_006633	XLOC_004852	XLOC_028896	XLOC_005257	XLOC_004501	XLOC_012718	XLOC_005201	XLOC_006155	XLOC_029788
XLOC_006637	XLOC_004869	XLOC_028941	XLOC_005261	XLOC_004504	XLOC_012734	XLOC_005212	XLOC_006182	XLOC_030293
XLOC_006642	XLOC_004909	XLOC_028950	XLOC_005263	XLOC_004505	XLOC_012739	XLOC_005216	XLOC_006189	XLOC_030411
XLOC_006646	XLOC_004928	XLOC_029117	XLOC_005264	XLOC_004506	XLOC_012743	XLOC_005261	XLOC_006190	XLOC_030663
XLOC_006651	XLOC_004946	XLOC_029119	XLOC_005267	XLOC_004508	XLOC_012746	XLOC_005263	XLOC_006195	XLOC_030963
XLOC_006654	XLOC_004981	XLOC_029121	XLOC_005295	XLOC_004509	XLOC_012748	XLOC_005264	XLOC_006196	XLOC_031302
XLOC_006659	XLOC_004994	XLOC_029125	XLOC_005297	XLOC_004512	XLOC_012749	XLOC_005267	XLOC_006219	XLOC_031350
XLOC_006663	XLOC_005003	XLOC_029131	XLOC_005328	XLOC_004516	XLOC_012752	XLOC_005295	XLOC_006225	XLOC_031435
XLOC_006668	XLOC_005041	XLOC_029149	XLOC_005367	XLOC_004517	XLOC_012767	XLOC_005328	XLOC_006226	XLOC_031481
XLOC_006669	XLOC_005054	XLOC_029151	XLOC_005368	XLOC_004522	XLOC_012774	XLOC_005365	XLOC_006238	XLOC_031803
XLOC_006671	XLOC_005057	XLOC_029211	XLOC_005527	XLOC_004523	XLOC_012795	XLOC_005432	XLOC_006240	XLOC_031918
XLOC_006675	XLOC_005058	XLOC_029216	XLOC_005555	XLOC_004524	XLOC_012801	XLOC_005527	XLOC_006247	XLOC_032190
XLOC_006679	XLOC_005060	XLOC_029223	XLOC_005608	XLOC_004525	XLOC_012917	XLOC_005693	XLOC_006282	XLOC_032198
XLOC_006704	XLOC_005071	XLOC_029232	XLOC_005693	XLOC_004527	XLOC_013033	XLOC_005696	XLOC_006337	XLOC_032210
XLOC_006707	XLOC_005090	XLOC_029238	XLOC_005714	XLOC_004537	XLOC_013074	XLOC_005697	XLOC_006342	XLOC_032222
XLOC_006708	XLOC_005095	XLOC_029239	XLOC_005741	XLOC_004618	XLOC_013090	XLOC_005714	XLOC_006343	XLOC_032252
XLOC_006709	XLOC_005119	XLOC_029252	XLOC_005750	XLOC_004676	XLOC_013113	XLOC_005741	XLOC_006350	XLOC_032269
XLOC_006714	XLOC_005149	XLOC_029264	XLOC_005754	XLOC_004691	XLOC_013185	XLOC_005742	XLOC_006358	XLOC_032273
XLOC_006721	XLOC_005167	XLOC_029279	XLOC_005785	XLOC_004739	XLOC_013195	XLOC_005750	XLOC_006359	XLOC_032313
XLOC_006723	XLOC_005200	XLOC_029326	XLOC_005795	XLOC_004778	XLOC_013296	XLOC_005754	XLOC_006365	XLOC_032321
XLOC_006725	XLOC_005201	XLOC_029339	XLOC_005848	XLOC_004812	XLOC_013382	XLOC_005778	XLOC_006424	XLOC_032362
XLOC_006727	XLOC_005212	XLOC_029353	XLOC_005859	XLOC_004869	XLOC_013591	XLOC_005779	XLOC_006498	XLOC_032390
XLOC_006738	XLOC_005234	XLOC_029363	XLOC_005964	XLOC_004886	XLOC_013687	XLOC_005795	XLOC_006525	XLOC_032396
XLOC_006749	XLOC_005257	XLOC_029389	XLOC_005978	XLOC_004909	XLOC_013823	XLOC_005801	XLOC_006547	XLOC_032397
XLOC_006750	XLOC_005261	XLOC_029396	XLOC_005991	XLOC_004946	XLOC_013832	XLOC_005804	XLOC_006630	XLOC_032402
XLOC_006752	XLOC_005263	XLOC_029408	XLOC_005993	XLOC_004952	XLOC_013896	XLOC_005837	XLOC_006646	XLOC_032404
XLOC_006753	XLOC_005264	XLOC_029440	XLOC_005998	XLOC_004954	XLOC_013943	XLOC_005842	XLOC_006647	XLOC_032721
XLOC_006754	XLOC_005295	XLOC_029444	XLOC_006094	XLOC_004981	XLOC_014002	XLOC_005848	XLOC_006650	XLOC_032730
XLOC_006755	XLOC_005297	XLOC_029491	XLOC_006155	XLOC_005003	XLOC_014016	XLOC_005859	XLOC_006651	XLOC_032858
XLOC_006756	XLOC_005328	XLOC_029493	XLOC_006182	XLOC_005032	XLOC_014150	XLOC_005903	XLOC_006656	XLOC_032872
XLOC_006757	XLOC_005331	XLOC_029701	XLOC_006189	XLOC_005040	XLOC_014159	XLOC_005908	XLOC_006657	XLOC_033025
XLOC_006761	XLOC_005365	XLOC_029713	XLOC_006190	XLOC_005054	XLOC_014201	XLOC_005954	XLOC_006658	XLOC_033129
XLOC_006763	XLOC_005367	XLOC_029734	XLOC_006195	XLOC_005057	XLOC_014233	XLOC_005964	XLOC_006666	XLOC_033415
XLOC_006764	XLOC_005432	XLOC_029756	XLOC_006196	XLOC_005059	XLOC_014243	XLOC_005968	XLOC_006667	XLOC_033567
XLOC_006767	XLOC_005527	XLOC_029788	XLOC_006225	XLOC_005060	XLOC_014272	XLOC_005978	XLOC_006669	XLOC_033626
XLOC_006771	XLOC_005555	XLOC_029895	XLOC_006226	XLOC_005071	XLOC_014325	XLOC_005991	XLOC_006671	XLOC_033672
XLOC_006777	XLOC_005608	XLOC_030118	XLOC_006240	XLOC_005090	XLOC_014331	XLOC_005993	XLOC_006672	XLOC_033920
XLOC_006787	XLOC_005714	XLOC_030254	XLOC_006247	XLOC_005104	XLOC_014433	XLOC_005998	XLOC_006675	XLOC_034075
XLOC_006790	XLOC_005742	XLOC_030947	XLOC_006282	XLOC_005109	XLOC_014435	XLOC_006094	XLOC_006682	XLOC_034255
XLOC_006793	XLOC_005750	XLOC_030963	XLOC_006337	XLOC_005119	XLOC_014442	XLOC_006123	XLOC_006684	XLOC_034317
XLOC_006794	XLOC_005754	XLOC_031091	XLOC_006343	XLOC_005158	XLOC_014454	XLOC_006127	XLOC_006690	XLOC_034457
XLOC_006795	XLOC_005776	XLOC_031159	XLOC_006358	XLOC_005167	XLOC_014472	XLOC_006147	XLOC_006698	XLOC_034707
XLOC_006797	XLOC_005778	XLOC_031669	XLOC_006392	XLOC_005193	XLOC_014571	XLOC_006155	XLOC_006699	XLOC_034712
XLOC_006800	XLOC_005779	XLOC_031678	XLOC_006424	XLOC_005200	XLOC_014619	XLOC_006182	XLOC_006704	XLOC_034763
XLOC_006801	XLOC_005795	XLOC_031963	XLOC_006469	XLOC_005201	XLOC_014770	XLOC_006189	XLOC_006705	XLOC_034797
XLOC_006804	XLOC_005804	XLOC_032192	XLOC_006470	XLOC_005212	XLOC_014838	XLOC_006190	XLOC_006707	XLOC_034809
XLOC_006805	XLOC_005837	XLOC_032198	XLOC_006630	XLOC_005234	XLOC_014847	XLOC_006195	XLOC_006708	XLOC_034812
XLOC_006807	XLOC_005848	XLOC_032213	XLOC_006633	XLOC_005261	XLOC_014864	XLOC_006196	XLOC_006709	XLOC_034816
XLOC_006819	XLOC_005859	XLOC_032231	XLOC_006635	XLOC_005263	XLOC_014872	XLOC_006226	XLOC_006712	XLOC_034821
XLOC_006823	XLOC_005877	XLOC_032256	XLOC_006643	XLOC_005264	XLOC_014877	XLOC_006238	XLOC_006714	XLOC_034880
XLOC_006824	XLOC_005902	XLOC_032289	XLOC_006644	XLOC_005267	XLOC_014886	XLOC_006240	XLOC_006723	XLOC_034912
XLOC_006827	XLOC_005903	XLOC_032293	XLOC_006646	XLOC_005295	XLOC_014892	XLOC_006247	XLOC_006725	XLOC_034919
XLOC_006832	XLOC_005908	XLOC_032294	XLOC_006651	XLOC_005297	XLOC_014903	XLOC_006282	XLOC_006727	XLOC_034920
XLOC_006839	XLOC_005926	XLOC_032319	XLOC_006663	XLOC_005328	XLOC_014916	XLOC_006337	XLOC_006728	XLOC_034923
XLOC_006840	XLOC_005962	XLOC_032347	XLOC_006666	XLOC_005365	XLOC_014923	XLOC_006343	XLOC_006735	XLOC_034940
XLOC_006842	XLOC_005964	XLOC_032350	XLOC_006671	XLOC_005527	XLOC_014929	XLOC_006350	XLOC_006738	XLOC_035037
XLOC_006843	XLOC_005978	XLOC_032377	XLOC_006673	XLOC_005555	XLOC_014957	XLOC_006358	XLOC_006744	XLOC_035319
XLOC_006847	XLOC_005991	XLOC_032383	XLOC_006675	XLOC_005608	XLOC_014958	XLOC_006424	XLOC_006745	XLOC_035717
XLOC_006857	XLOC_005993	XLOC_032390	XLOC_006677	XLOC_005620	XLOC_014966	XLOC_006469	XLOC_006751	XLOC_035718
XLOC_006860	XLOC_005998	XLOC_032402	XLOC_006680	XLOC_005693	XLOC_014981	XLOC_006470	XLOC_006752	XLOC_035941
XLOC_006862	XLOC_005999	XLOC_032404	XLOC_006684	XLOC_005696	XLOC_014992	XLOC_006525	XLOC_006753	XLOC_035996
XLOC_006864	XLOC_006012	XLOC_032414	XLOC_006688	XLOC_005697	XLOC_015009	XLOC_006630	XLOC_006754	XLOC_036361
XLOC_006865	XLOC_006037	XLOC_032548	XLOC_006690	XLOC_005735	XLOC_015010	XLOC_006633	XLOC_006755	XLOC_036411
XLOC_006866	XLOC_006078	XLOC_032619	XLOC_006698	XLOC_005741	XLOC_015013	XLOC_006643	XLOC_006756	XLOC_036859
XLOC_006867	XLOC_006094	XLOC_032779	XLOC_006702	XLOC_005750	XLOC_015014	XLOC_006646	XLOC_006757	XLOC_036892
XLOC_006869	XLOC_006105	XLOC_032858	XLOC_006704	XLOC_005751	XLOC_015016	XLOC_006650	XLOC_006763	XLOC_036987
XLOC_006878	XLOC_006135	XLOC_032872	XLOC_006709	XLOC_005754	XLOC_015017	XLOC_006651	XLOC_006764	XLOC_037032
XLOC_006883	XLOC_006143	XLOC_033180	XLOC_006717	XLOC_005778	XLOC_015022	XLOC_006657	XLOC_006771	XLOC_037386
XLOC_006891	XLOC_006150	XLOC_033400	XLOC_006722	XLOC_005785	XLOC_015027	XLOC_006663	XLOC_006772	XLOC_037420
XLOC_006893	XLOC_006155	XLOC_033567	XLOC_006724	XLOC_005795	XLOC_015028	XLOC_006666	XLOC_006776	XLOC_037497
XLOC_006899	XLOC_006189	XLOC_033626	XLOC_006725	XLOC_005814	XLOC_015036	XLOC_006669	XLOC_006777	XLOC_037499
XLOC_006902	XLOC_006190	XLOC_033838	XLOC_006727	XLOC_005842	XLOC_015039	XLOC_006671	XLOC_006784	XLOC_037555
XLOC_006908	XLOC_006219	XLOC_034108	XLOC_006740	XLOC_005843	XLOC_015042	XLOC_006675	XLOC_006788	XLOC_037571
XLOC_006911	XLOC_006225	XLOC_034164	XLOC_006744	XLOC_005848	XLOC_015043	XLOC_006677	XLOC_006790	XLOC_037581
XLOC_006924	XLOC_006226	XLOC_034255	XLOC_006749	XLOC_005859	XLOC_015045	XLOC_006684	XLOC_006793	XLOC_037589
XLOC_006935	XLOC_006233	XLOC_034294	XLOC_006752	XLOC_005869	XLOC_015055	XLOC_006690	XLOC_006795	XLOC_037754
XLOC_006936	XLOC_006240	XLOC_034337	XLOC_006753	XLOC_005877	XLOC_015191	XLOC_006691	XLOC_006797	XLOC_037849
XLOC_006950	XLOC_006305	XLOC_034464	XLOC_006754	XLOC_005903	XLOC_015255	XLOC_006697	XLOC_006800	XLOC_037943
XLOC_006966	XLOC_006337	XLOC_034525	XLOC_006756	XLOC_005908	XLOC_015281	XLOC_006698	XLOC_006801	XLOC_038203
XLOC_006968	XLOC_006343	XLOC_034526	XLOC_006757	XLOC_005926	XLOC_015293	XLOC_006699	XLOC_006804	XLOC_038309
XLOC_006991	XLOC_006350	XLOC_034686	XLOC_006758	XLOC_005955	XLOC_015303	XLOC_006704	XLOC_006805	XLOC_038320
XLOC_007021	XLOC_006358	XLOC_034696	XLOC_006763	XLOC_005962	XLOC_015359	XLOC_006705	XLOC_006806	XLOC_039046
XLOC_007023	XLOC_006359	XLOC_034704	XLOC_006764	XLOC_005964	XLOC_015367	XLOC_006707	XLOC_006807	XLOC_039050
XLOC_007038	XLOC_006365	XLOC_034707	XLOC_006771	XLOC_005978	XLOC_015374	XLOC_006709	XLOC_006809	XLOC_039547
XLOC_007042	XLOC_006402	XLOC_034721	XLOC_006775	XLOC_005991	XLOC_015458	XLOC_006713	XLOC_006811	XLOC_039559
XLOC_007048	XLOC_006424	XLOC_034736	XLOC_006776	XLOC_005993	XLOC_015521	XLOC_006714	XLOC_006819	XLOC_039680
XLOC_007087	XLOC_006435	XLOC_034809	XLOC_006777	XLOC_006037	XLOC_015572	XLOC_006723	XLOC_006821	XLOC_039730
XLOC_007105	XLOC_006469	XLOC_034816	XLOC_006783	XLOC_006078	XLOC_015591	XLOC_006725	XLOC_006824	XLOC_040164
XLOC_007147	XLOC_006609	XLOC_034830	XLOC_006788	XLOC_006105	XLOC_015598	XLOC_006727	XLOC_006827	XLOC_040173
XLOC_007162	XLOC_006630	XLOC_034897	XLOC_006790	XLOC_006135	XLOC_015625	XLOC_006728	XLOC_006832	XLOC_040207
XLOC_007178	XLOC_006632	XLOC_034898	XLOC_006792	XLOC_006147	XLOC_015632	XLOC_006729	XLOC_006838	XLOC_040213
XLOC_007180	XLOC_006633	XLOC_034901	XLOC_006800	XLOC_006150	XLOC_015633	XLOC_006738	XLOC_006839	XLOC_040235
XLOC_007182	XLOC_006637	XLOC_034904	XLOC_006801	XLOC_006155	XLOC_015677	XLOC_006751	XLOC_006840	XLOC_040236
XLOC_007189	XLOC_006642	XLOC_034910	XLOC_006806	XLOC_006172	XLOC_015686	XLOC_006752	XLOC_006851	XLOC_040271
XLOC_007201	XLOC_006646	XLOC_034911	XLOC_006810	XLOC_006182	XLOC_015716	XLOC_006753	XLOC_006853	XLOC_040299
XLOC_007216	XLOC_006647	XLOC_034919	XLOC_006819	XLOC_006189	XLOC_015730	XLOC_006754	XLOC_006854	XLOC_040323
XLOC_007259	XLOC_006651	XLOC_034920	XLOC_006821	XLOC_006190	XLOC_015744	XLOC_006755	XLOC_006857	XLOC_040344
XLOC_007263	XLOC_006656	XLOC_034923	XLOC_006832	XLOC_006195	XLOC_015779	XLOC_006756	XLOC_006868	XLOC_040347
XLOC_007264	XLOC_006663	XLOC_034933	XLOC_006835	XLOC_006196	XLOC_015804	XLOC_006757	XLOC_006869	XLOC_040353
XLOC_007269	XLOC_006667	XLOC_035105	XLOC_006839	XLOC_006219	XLOC_015835	XLOC_006763	XLOC_006878	XLOC_040375
XLOC_007272	XLOC_006668	XLOC_035215	XLOC_006840	XLOC_006225	XLOC_015860	XLOC_006764	XLOC_006883	XLOC_040583
XLOC_007279	XLOC_006669	XLOC_035288	XLOC_006842	XLOC_006226	XLOC_015921	XLOC_006767	XLOC_006891	XLOC_040643
XLOC_007301	XLOC_006675	XLOC_035319	XLOC_006845	XLOC_006240	XLOC_015972	XLOC_006771	XLOC_006893	XLOC_040707
XLOC_007310	XLOC_006676	XLOC_035367	XLOC_006853	XLOC_006247	XLOC_015980	XLOC_006772	XLOC_006908	XLOC_040962
XLOC_007320	XLOC_006678	XLOC_035524	XLOC_006857	XLOC_006253	XLOC_016050	XLOC_006777	XLOC_006911	XLOC_041160
XLOC_007334	XLOC_006679	XLOC_035538	XLOC_006862	XLOC_006282	XLOC_016066	XLOC_006783	XLOC_006926	XLOC_041198
XLOC_007346	XLOC_006685	XLOC_035623	XLOC_006864	XLOC_006337	XLOC_016130	XLOC_006784	XLOC_006935	XLOC_041200
XLOC_007363	XLOC_006687	XLOC_035696	XLOC_006865	XLOC_006342	XLOC_016168	XLOC_006787	XLOC_006936	XLOC_041426
XLOC_007379	XLOC_006698	XLOC_035941	XLOC_006867	XLOC_006343	XLOC_016273	XLOC_006788	XLOC_006950	XLOC_041440
XLOC_007384	XLOC_006699	XLOC_035943	XLOC_006878	XLOC_006350	XLOC_016290	XLOC_006790	XLOC_006961	XLOC_041513
XLOC_007394	XLOC_006700	XLOC_036361	XLOC_006883	XLOC_006358	XLOC_016373	XLOC_006793	XLOC_006966	XLOC_041581
XLOC_007402	XLOC_006704	XLOC_036673	XLOC_006891	XLOC_006383	XLOC_016498	XLOC_006797	XLOC_006967	XLOC_041589
XLOC_007422	XLOC_006705	XLOC_036740	XLOC_006893	XLOC_006392	XLOC_016586	XLOC_006798	XLOC_006983	XLOC_041683
XLOC_007434	XLOC_006706	XLOC_036810	XLOC_006898	XLOC_006424	XLOC_016637	XLOC_006800	XLOC_006991	XLOC_041912
XLOC_007466	XLOC_006707	XLOC_036844	XLOC_006902	XLOC_006435	XLOC_016698	XLOC_006801	XLOC_006999	XLOC_041914
XLOC_007503	XLOC_006708	XLOC_036892	XLOC_006908	XLOC_006469	XLOC_016713	XLOC_006805	XLOC_007022	XLOC_041966
XLOC_007574	XLOC_006721	XLOC_036945	XLOC_006936	XLOC_006498	XLOC_016716	XLOC_006806	XLOC_007023	XLOC_042115
XLOC_007615	XLOC_006723	XLOC_036953	XLOC_006950	XLOC_006547	XLOC_016717	XLOC_006807	XLOC_007038	XLOC_042189
XLOC_007616	XLOC_006725	XLOC_036987	XLOC_006961	XLOC_006630	XLOC_016770	XLOC_006814	XLOC_007042	XLOC_042191
XLOC_007618	XLOC_006727	XLOC_037032	XLOC_006966	XLOC_006633	XLOC_016954	XLOC_006819	XLOC_007043	XLOC_042196
XLOC_007682	XLOC_006729	XLOC_037043	XLOC_006991	XLOC_006635	XLOC_016957	XLOC_006821	XLOC_007045	XLOC_042206
XLOC_007685	XLOC_006735	XLOC_037391	XLOC_007042	XLOC_006638	XLOC_016958	XLOC_006824	XLOC_007046	XLOC_042217
XLOC_007698	XLOC_006737	XLOC_037402	XLOC_007043	XLOC_006643	XLOC_016979	XLOC_006827	XLOC_007048	XLOC_042280
XLOC_007724	XLOC_006738	XLOC_037420	XLOC_007046	XLOC_006644	XLOC_016999	XLOC_006832	XLOC_007054	XLOC_042307
XLOC_007739	XLOC_006744	XLOC_037436	XLOC_007070	XLOC_006646	XLOC_017077	XLOC_006839	XLOC_007070	XLOC_042312
XLOC_007750	XLOC_006745	XLOC_037448	XLOC_007087	XLOC_006647	XLOC_017200	XLOC_006840	XLOC_007087	XLOC_042319
XLOC_007763	XLOC_006750	XLOC_037466	XLOC_007105	XLOC_006651	XLOC_017392	XLOC_006845	XLOC_007105	XLOC_042444
XLOC_007771	XLOC_006751	XLOC_037499	XLOC_007121	XLOC_006656	XLOC_017393	XLOC_006851	XLOC_007145	XLOC_042451
XLOC_007808	XLOC_006752	XLOC_037536	XLOC_007145	XLOC_006658	XLOC_017501	XLOC_006857	XLOC_007147	XLOC_042572
XLOC_007842	XLOC_006754	XLOC_037546	XLOC_007147	XLOC_006663	XLOC_017507	XLOC_006865	XLOC_007162	XLOC_042868
XLOC_007847	XLOC_006755	XLOC_037547	XLOC_007162	XLOC_006666	XLOC_017509	XLOC_006868	XLOC_007182	XLOC_043067
XLOC_007904	XLOC_006763	XLOC_037568	XLOC_007183	XLOC_006667	XLOC_017510	XLOC_006869	XLOC_007189	XLOC_043176
XLOC_007910	XLOC_006771	XLOC_037580	XLOC_007189	XLOC_006668	XLOC_017516	XLOC_006878	XLOC_007201	XLOC_043920
XLOC_007921	XLOC_006772	XLOC_037584	XLOC_007203	XLOC_006671	XLOC_017521	XLOC_006883	XLOC_007203	XLOC_043939
XLOC_007949	XLOC_006774	XLOC_037589	XLOC_007263	XLOC_006672	XLOC_017523	XLOC_006891	XLOC_007216	XLOC_043944
XLOC_007951	XLOC_006776	XLOC_037946	XLOC_007264	XLOC_006673	XLOC_017548	XLOC_006908	XLOC_007227	XLOC_044046
XLOC_007981	XLOC_006777	XLOC_038198	XLOC_007269	XLOC_006675	XLOC_017556	XLOC_006911	XLOC_007263	XLOC_044379
XLOC_007982	XLOC_006787	XLOC_038203	XLOC_007271	XLOC_006677	XLOC_017557	XLOC_006926	XLOC_007264	XLOC_044429
XLOC_008027	XLOC_006788	XLOC_038351	XLOC_007272	XLOC_006679	XLOC_017576	XLOC_006935	XLOC_007269	XLOC_044480
XLOC_008040	XLOC_006790	XLOC_038577	XLOC_007279	XLOC_006684	XLOC_017582	XLOC_006950	XLOC_007272	XLOC_044487
XLOC_008047	XLOC_006791	XLOC_038638	XLOC_007301	XLOC_006685	XLOC_017588	XLOC_006961	XLOC_007279	XLOC_044497
XLOC_008068	XLOC_006793	XLOC_038865	XLOC_007303	XLOC_006690	XLOC_017595	XLOC_006966	XLOC_007300	XLOC_044514
XLOC_008074	XLOC_006795	XLOC_038999	XLOC_007310	XLOC_006698	XLOC_017602	XLOC_007022	XLOC_007301	XLOC_044530
XLOC_008077	XLOC_006797	XLOC_039045	XLOC_007320	XLOC_006702	XLOC_017609	XLOC_007042	XLOC_007303	XLOC_044531
XLOC_008099	XLOC_006800	XLOC_039046	XLOC_007346	XLOC_006704	XLOC_017615	XLOC_007046	XLOC_007320	XLOC_044543
XLOC_008116	XLOC_006804	XLOC_039171	XLOC_007384	XLOC_006706	XLOC_017621	XLOC_007054	XLOC_007334	XLOC_044919
XLOC_008122	XLOC_006805	XLOC_039293	XLOC_007402	XLOC_006709	XLOC_017629	XLOC_007070	XLOC_007345	XLOC_045470
XLOC_008125	XLOC_006807	XLOC_039330	XLOC_007466	XLOC_006721	XLOC_017641	XLOC_007105	XLOC_007346	XLOC_045621
XLOC_008140	XLOC_006811	XLOC_039680	XLOC_007477	XLOC_006722	XLOC_017644	XLOC_007125	XLOC_007363	XLOC_045917
XLOC_008201	XLOC_006813	XLOC_040141	XLOC_007615	XLOC_006723	XLOC_017653	XLOC_007145	XLOC_007379	XLOC_046074
XLOC_008223	XLOC_006816	XLOC_040143	XLOC_007616	XLOC_006724	XLOC_017654	XLOC_007147	XLOC_007384	XLOC_046075
XLOC_008227	XLOC_006817	XLOC_040150	XLOC_007618	XLOC_006725	XLOC_017684	XLOC_007162	XLOC_007394	XLOC_046266
XLOC_008229	XLOC_006819	XLOC_040153	XLOC_007682	XLOC_006727	XLOC_017687	XLOC_007182	XLOC_007402	XLOC_046404
XLOC_008238	XLOC_006823	XLOC_040173	XLOC_007698	XLOC_006740	XLOC_017710	XLOC_007183	XLOC_007422	XLOC_046503
XLOC_008300	XLOC_006824	XLOC_040221	XLOC_007724	XLOC_006747	XLOC_017712	XLOC_007189	XLOC_007466	XLOC_046615
XLOC_008304	XLOC_006827	XLOC_040235	XLOC_007739	XLOC_006749	XLOC_017744	XLOC_007201	XLOC_007477	XLOC_047316
XLOC_008315	XLOC_006831	XLOC_040240	XLOC_007760	XLOC_006751	XLOC_017747	XLOC_007216	XLOC_007574	XLOC_047417
XLOC_008321	XLOC_006832	XLOC_040244	XLOC_007763	XLOC_006752	XLOC_017755	XLOC_007263	XLOC_007616	XLOC_047506
XLOC_008328	XLOC_006839	XLOC_040248	XLOC_007771	XLOC_006753	XLOC_017758	XLOC_007264	XLOC_007618	XLOC_047526
XLOC_008330	XLOC_006840	XLOC_040254	XLOC_007773	XLOC_006754	XLOC_017767	XLOC_007269	XLOC_007634	XLOC_047564
XLOC_008331	XLOC_006842	XLOC_040280	XLOC_007808	XLOC_006756	XLOC_017770	XLOC_007271	XLOC_007669	XLOC_047746
XLOC_008332	XLOC_006846	XLOC_040291	XLOC_007827	XLOC_006757	XLOC_018008	XLOC_007279	XLOC_007682	XLOC_047865
XLOC_008335	XLOC_006847	XLOC_040314	XLOC_007842	XLOC_006758	XLOC_018167	XLOC_007300	XLOC_007698	XLOC_047918
XLOC_008340	XLOC_006851	XLOC_040317	XLOC_007921	XLOC_006760	XLOC_018211	XLOC_007301	XLOC_007724	XLOC_048098
XLOC_008341	XLOC_006853	XLOC_040355	XLOC_007978	XLOC_006763	XLOC_018366	XLOC_007303	XLOC_007739	XLOC_048217
XLOC_008356	XLOC_006857	XLOC_040356	XLOC_007982	XLOC_006764	XLOC_018450	XLOC_007310	XLOC_007750	XLOC_048232
XLOC_008358	XLOC_006860	XLOC_040367	XLOC_008027	XLOC_006771	XLOC_018507	XLOC_007320	XLOC_007763	XLOC_048304
XLOC_008369	XLOC_006863	XLOC_040404	XLOC_008047	XLOC_006772	XLOC_018525	XLOC_007334	XLOC_007764	XLOC_048501
XLOC_008373	XLOC_006865	XLOC_040509	XLOC_008068	XLOC_006775	XLOC_018543	XLOC_007345	XLOC_007773	XLOC_048567
XLOC_008374	XLOC_006867	XLOC_040680	XLOC_008074	XLOC_006776	XLOC_018564	XLOC_007346	XLOC_007774	XLOC_048570
XLOC_008377	XLOC_006869	XLOC_040698	XLOC_008085	XLOC_006777	XLOC_018590	XLOC_007379	XLOC_007785	XLOC_048578
XLOC_008380	XLOC_006878	XLOC_040707	XLOC_008099	XLOC_006783	XLOC_018599	XLOC_007384	XLOC_007808	XLOC_048579
XLOC_008387	XLOC_006879	XLOC_040724	XLOC_008114	XLOC_006788	XLOC_018635	XLOC_007402	XLOC_007827	XLOC_048580
XLOC_008388	XLOC_006883	XLOC_040981	XLOC_008122	XLOC_006790	XLOC_018656	XLOC_007422	XLOC_007842	XLOC_048608
XLOC_008393	XLOC_006893	XLOC_041191	XLOC_008125	XLOC_006791	XLOC_018678	XLOC_007466	XLOC_007903	XLOC_048617
XLOC_008397	XLOC_006898	XLOC_041201	XLOC_008140	XLOC_006800	XLOC_018754	XLOC_007574	XLOC_007904	XLOC_048621
XLOC_008398	XLOC_006902	XLOC_041495	XLOC_008155	XLOC_006801	XLOC_018997	XLOC_007615	XLOC_007905	XLOC_048657
XLOC_008401	XLOC_006911	XLOC_041525	XLOC_008164	XLOC_006804	XLOC_019177	XLOC_007616	XLOC_007910	XLOC_048677
XLOC_008408	XLOC_006926	XLOC_041581	XLOC_008170	XLOC_006806	XLOC_019240	XLOC_007618	XLOC_007921	XLOC_048689
XLOC_008409	XLOC_006935	XLOC_041695	XLOC_008171	XLOC_006810	XLOC_019301	XLOC_007634	XLOC_007949	XLOC_048725
XLOC_008410	XLOC_006936	XLOC_041724	XLOC_008177	XLOC_006819	XLOC_019389	XLOC_007669	XLOC_007951	XLOC_048735
XLOC_008419	XLOC_006950	XLOC_041841	XLOC_008191	XLOC_006824	XLOC_019398	XLOC_007682	XLOC_007972	XLOC_048753
XLOC_008422	XLOC_006968	XLOC_041914	XLOC_008227	XLOC_006829	XLOC_019408	XLOC_007698	XLOC_007981	XLOC_048762
XLOC_008432	XLOC_006999	XLOC_041975	XLOC_008229	XLOC_006832	XLOC_019433	XLOC_007724	XLOC_007982	XLOC_048795
XLOC_008433	XLOC_007021	XLOC_042039	XLOC_008233	XLOC_006839	XLOC_019548	XLOC_007739	XLOC_008008	XLOC_048809
XLOC_008434	XLOC_007023	XLOC_042109	XLOC_008304	XLOC_006840	XLOC_019556	XLOC_007763	XLOC_008026	XLOC_048818
XLOC_008435	XLOC_007038	XLOC_042141	XLOC_008312	XLOC_006842	XLOC_019557	XLOC_007771	XLOC_008027	XLOC_048831
XLOC_008438	XLOC_007045	XLOC_042189	XLOC_008330	XLOC_006845	XLOC_019559	XLOC_007774	XLOC_008047	XLOC_048992
XLOC_008444	XLOC_007046	XLOC_042191	XLOC_008331	XLOC_006847	XLOC_019627	XLOC_007808	XLOC_008058	XLOC_049419
XLOC_008445	XLOC_007048	XLOC_042192	XLOC_008335	XLOC_006848	XLOC_019630	XLOC_007827	XLOC_008068	XLOC_049485
XLOC_008448	XLOC_007054	XLOC_042203	XLOC_008337	XLOC_006851	XLOC_019706	XLOC_007842	XLOC_008074	XLOC_049672
XLOC_008449	XLOC_007087	XLOC_042232	XLOC_008339	XLOC_006853	XLOC_019733	XLOC_007899	XLOC_008077	XLOC_050295
XLOC_008455	XLOC_007105	XLOC_042262	XLOC_008340	XLOC_006854	XLOC_019784	XLOC_007904	XLOC_008088	XLOC_050415
XLOC_008456	XLOC_007145	XLOC_042265	XLOC_008342	XLOC_006857	XLOC_019805	XLOC_007905	XLOC_008099	XLOC_050625
XLOC_008458	XLOC_007147	XLOC_042275	XLOC_008346	XLOC_006861	XLOC_019875	XLOC_007921	XLOC_008100	XLOC_050813
XLOC_008459	XLOC_007150	XLOC_042302	XLOC_008348	XLOC_006862	XLOC_020207	XLOC_007949	XLOC_008122	XLOC_050829
XLOC_008460	XLOC_007162	XLOC_042311	XLOC_008353	XLOC_006864	XLOC_020273	XLOC_007951	XLOC_008125	XLOC_050890
XLOC_008465	XLOC_007182	XLOC_042313	XLOC_008354	XLOC_006865	XLOC_020279	XLOC_007972	XLOC_008140	XLOC_051290
XLOC_008468	XLOC_007189	XLOC_042572	XLOC_008355	XLOC_006866	XLOC_020292	XLOC_007982	XLOC_008144	XLOC_051292
XLOC_008470	XLOC_007201	XLOC_043485	XLOC_008358	XLOC_006867	XLOC_020294	XLOC_008015	XLOC_008157	XLOC_051309
XLOC_008475	XLOC_007216	XLOC_043590	XLOC_008359	XLOC_006869	XLOC_020311	XLOC_008026	XLOC_008164	XLOC_051340
XLOC_008476	XLOC_007219	XLOC_043601	XLOC_008366	XLOC_006878	XLOC_020319	XLOC_008027	XLOC_008170	XLOC_051343
XLOC_008477	XLOC_007227	XLOC_043668	XLOC_008368	XLOC_006879	XLOC_020324	XLOC_008047	XLOC_008223	XLOC_051346
XLOC_008478	XLOC_007259	XLOC_043949	XLOC_008373	XLOC_006883	XLOC_020334	XLOC_008058	XLOC_008227	XLOC_051353
XLOC_008480	XLOC_007263	XLOC_044046	XLOC_008374	XLOC_006891	XLOC_020337	XLOC_008068	XLOC_008229	XLOC_051391
XLOC_008481	XLOC_007264	XLOC_044382	XLOC_008375	XLOC_006893	XLOC_020344	XLOC_008074	XLOC_008300	XLOC_051424
XLOC_008482	XLOC_007269	XLOC_044429	XLOC_008377	XLOC_006898	XLOC_020348	XLOC_008085	XLOC_008304	XLOC_051433
XLOC_008485	XLOC_007279	XLOC_044446	XLOC_008380	XLOC_006902	XLOC_020353	XLOC_008099	XLOC_008323	XLOC_051470
XLOC_008517	XLOC_007301	XLOC_044450	XLOC_008381	XLOC_006908	XLOC_020354	XLOC_008125	XLOC_008324	XLOC_051930
XLOC_008580	XLOC_007320	XLOC_044476	XLOC_008385	XLOC_006911	XLOC_020358	XLOC_008140	XLOC_008325	XLOC_052265
XLOC_008682	XLOC_007334	XLOC_044484	XLOC_008388	XLOC_006936	XLOC_020386	XLOC_008144	XLOC_008327	XLOC_052420
XLOC_008685	XLOC_007346	XLOC_044488	XLOC_008393	XLOC_006950	XLOC_020387	XLOC_008155	XLOC_008332	XLOC_052501
XLOC_008744	XLOC_007363	XLOC_044491	XLOC_008395	XLOC_006953	XLOC_020391	XLOC_008157	XLOC_008335	XLOC_052578
XLOC_008790	XLOC_007379	XLOC_044497	XLOC_008397	XLOC_006961	XLOC_020404	XLOC_008164	XLOC_008339	XLOC_052839
XLOC_008812	XLOC_007384	XLOC_044531	XLOC_008398	XLOC_006966	XLOC_020413	XLOC_008170	XLOC_008340	XLOC_053233
XLOC_008873	XLOC_007394	XLOC_044753	XLOC_008399	XLOC_006991	XLOC_020419	XLOC_008171	XLOC_008341	XLOC_053453
XLOC_008923	XLOC_007402	XLOC_044890	XLOC_008401	XLOC_007021	XLOC_020431	XLOC_008177	XLOC_008354	XLOC_053470
XLOC_009114	XLOC_007422	XLOC_045097	XLOC_008403	XLOC_007023	XLOC_020432	XLOC_008223	XLOC_008356	XLOC_053505
XLOC_009117	XLOC_007466	XLOC_045274	XLOC_008406	XLOC_007038	XLOC_020442	XLOC_008227	XLOC_008360	XLOC_053522
XLOC_009134	XLOC_007477	XLOC_045530	XLOC_008412	XLOC_007042	XLOC_020445	XLOC_008229	XLOC_008364	XLOC_053543
XLOC_009171	XLOC_007503	XLOC_045787	XLOC_008417	XLOC_007043	XLOC_020452	XLOC_008233	XLOC_008365	XLOC_053639
XLOC_009331	XLOC_007574	XLOC_045929	XLOC_008420	XLOC_007045	XLOC_020453	XLOC_008300	XLOC_008366	XLOC_053693
XLOC_009332	XLOC_007590	XLOC_046102	XLOC_008430	XLOC_007046	XLOC_020457	XLOC_008304	XLOC_008372	XLOC_053706
XLOC_009346	XLOC_007615	XLOC_046266	XLOC_008432	XLOC_007048	XLOC_020458	XLOC_008315	XLOC_008374	XLOC_053942
XLOC_009382	XLOC_007616	XLOC_046907	XLOC_008434	XLOC_007054	XLOC_020460	XLOC_008323	XLOC_008376	XLOC_054063
XLOC_009448	XLOC_007618	XLOC_047088	XLOC_008437	XLOC_007061	XLOC_020471	XLOC_008324	XLOC_008378	XLOC_054082
XLOC_009466	XLOC_007622	XLOC_047564	XLOC_008438	XLOC_007070	XLOC_020474	XLOC_008327	XLOC_008380	XLOC_054140
XLOC_009482	XLOC_007668	XLOC_047754	XLOC_008442	XLOC_007087	XLOC_020487	XLOC_008330	XLOC_008381	XLOC_054162
XLOC_009484	XLOC_007684	XLOC_047865	XLOC_008443	XLOC_007105	XLOC_020544	XLOC_008331	XLOC_008386	XLOC_054172
XLOC_009496	XLOC_007685	XLOC_047987	XLOC_008444	XLOC_007121	XLOC_020650	XLOC_008332	XLOC_008393	XLOC_054781
XLOC_009514	XLOC_007698	XLOC_048002	XLOC_008447	XLOC_007134	XLOC_020672	XLOC_008335	XLOC_008395	XLOC_054926
XLOC_009583	XLOC_007724	XLOC_048109	XLOC_008448	XLOC_007145	XLOC_020678	XLOC_008339	XLOC_008397	XLOC_054978
XLOC_009586	XLOC_007739	XLOC_048147	XLOC_008452	XLOC_007147	XLOC_020706	XLOC_008340	XLOC_008398	XLOC_056076
XLOC_009627	XLOC_007750	XLOC_048230	XLOC_008454	XLOC_007162	XLOC_020769	XLOC_008341	XLOC_008399	XLOC_056136
XLOC_009641	XLOC_007763	XLOC_048273	XLOC_008456	XLOC_007182	XLOC_020832	XLOC_008349	XLOC_008401	XLOC_056250
XLOC_009643	XLOC_007764	XLOC_048304	XLOC_008459	XLOC_007183	XLOC_020843	XLOC_008353	XLOC_008405	XLOC_056397
XLOC_009657	XLOC_007771	XLOC_048383	XLOC_008460	XLOC_007189	XLOC_020872	XLOC_008354	XLOC_008406	XLOC_056720
XLOC_009697	XLOC_007785	XLOC_048462	XLOC_008462	XLOC_007201	XLOC_020982	XLOC_008360	XLOC_008408	XLOC_056798
XLOC_009704	XLOC_007808	XLOC_048500	XLOC_008463	XLOC_007224	XLOC_020991	XLOC_008361	XLOC_008410	XLOC_056911
XLOC_009705	XLOC_007842	XLOC_048501	XLOC_008465	XLOC_007227	XLOC_021086	XLOC_008362	XLOC_008412	XLOC_057070
XLOC_009742	XLOC_007903	XLOC_048511	XLOC_008470	XLOC_007263	XLOC_021242	XLOC_008364	XLOC_008420	XLOC_057169
XLOC_009744	XLOC_007904	XLOC_048555	XLOC_008472	XLOC_007264	XLOC_021245	XLOC_008366	XLOC_008429	XLOC_057191
XLOC_009748	XLOC_007905	XLOC_048567	XLOC_008475	XLOC_007269	XLOC_021267	XLOC_008374	XLOC_008432	XLOC_057195
XLOC_009752	XLOC_007910	XLOC_048641	XLOC_008476	XLOC_007271	XLOC_021271	XLOC_008376	XLOC_008433	XLOC_057222
XLOC_009753	XLOC_007921	XLOC_048642	XLOC_008477	XLOC_007272	XLOC_021310	XLOC_008377	XLOC_008434	XLOC_057247
XLOC_009756	XLOC_007949	XLOC_048674	XLOC_008478	XLOC_007279	XLOC_021666	XLOC_008386	XLOC_008437	XLOC_057509
XLOC_009764	XLOC_007951	XLOC_048677	XLOC_008479	XLOC_007286	XLOC_021674	XLOC_008391	XLOC_008438	XLOC_057864
XLOC_009776	XLOC_007972	XLOC_048689	XLOC_008481	XLOC_007303	XLOC_021688	XLOC_008392	XLOC_008444	XLOC_057877
XLOC_009791	XLOC_007981	XLOC_048709	XLOC_008482	XLOC_007320	XLOC_021705	XLOC_008393	XLOC_008445	XLOC_057913
XLOC_009798	XLOC_007982	XLOC_048713	XLOC_008485	XLOC_007334	XLOC_021770	XLOC_008395	XLOC_008446	XLOC_057996
XLOC_009810	XLOC_008008	XLOC_048722	XLOC_008497	XLOC_007346	XLOC_021805	XLOC_008397	XLOC_008449	XLOC_058553
XLOC_009811	XLOC_008015	XLOC_048725	XLOC_008500	XLOC_007363	XLOC_021859	XLOC_008398	XLOC_008453	XLOC_058686
XLOC_009813	XLOC_008026	XLOC_048734	XLOC_008517	XLOC_007379	XLOC_021875	XLOC_008399	XLOC_008454	XLOC_058736
XLOC_009820	XLOC_008027	XLOC_048735	XLOC_008580	XLOC_007384	XLOC_021976	XLOC_008403	XLOC_008456	XLOC_058938
XLOC_009893	XLOC_008040	XLOC_048738	XLOC_008582	XLOC_007394	XLOC_021992	XLOC_008405	XLOC_008458	XLOC_059048
XLOC_009950	XLOC_008047	XLOC_048757	XLOC_008682	XLOC_007402	XLOC_022041	XLOC_008406	XLOC_008459	XLOC_059312
XLOC_009951	XLOC_008058	XLOC_048762	XLOC_008685	XLOC_007422	XLOC_022151	XLOC_008410	XLOC_008460	XLOC_059343
XLOC_009954	XLOC_008074	XLOC_048779	XLOC_008725	XLOC_007466	XLOC_022156	XLOC_008417	XLOC_008465	XLOC_059821
XLOC_009989	XLOC_008077	XLOC_048784	XLOC_008744	XLOC_007477	XLOC_022174	XLOC_008420	XLOC_008472	XLOC_059829
XLOC_009997	XLOC_008085	XLOC_048791	XLOC_008812	XLOC_007615	XLOC_022190	XLOC_008422	XLOC_008475	XLOC_059830
XLOC_010002	XLOC_008088	XLOC_048793	XLOC_008873	XLOC_007616	XLOC_022232	XLOC_008430	XLOC_008481	XLOC_059879
XLOC_010003	XLOC_008097	XLOC_048794	XLOC_008923	XLOC_007618	XLOC_022248	XLOC_008431	XLOC_008482	XLOC_059887
XLOC_010043	XLOC_008099	XLOC_048801	XLOC_009082	XLOC_007634	XLOC_022272	XLOC_008432	XLOC_008483	XLOC_059894
XLOC_010055	XLOC_008125	XLOC_048818	XLOC_009101	XLOC_007660	XLOC_022286	XLOC_008434	XLOC_008485	XLOC_059902
XLOC_010100	XLOC_008140	XLOC_048831	XLOC_009114	XLOC_007670	XLOC_022294	XLOC_008437	XLOC_008486	XLOC_059921
XLOC_010107	XLOC_008144	XLOC_048846	XLOC_009117	XLOC_007682	XLOC_022305	XLOC_008438	XLOC_008580	XLOC_059923
XLOC_010108	XLOC_008157	XLOC_048851	XLOC_009134	XLOC_007698	XLOC_022340	XLOC_008445	XLOC_008582	XLOC_059938
XLOC_010109	XLOC_008164	XLOC_048982	XLOC_009171	XLOC_007707	XLOC_022427	XLOC_008446	XLOC_008682	XLOC_059975
XLOC_010110	XLOC_008167	XLOC_049160	XLOC_009253	XLOC_007724	XLOC_022440	XLOC_008453	XLOC_008685	XLOC_060035
XLOC_010117	XLOC_008177	XLOC_049316	XLOC_009254	XLOC_007739	XLOC_022492	XLOC_008454	XLOC_008763	XLOC_060404
XLOC_010119	XLOC_008201	XLOC_049325	XLOC_009314	XLOC_007750	XLOC_022614	XLOC_008456	XLOC_008790	XLOC_060468
XLOC_010121	XLOC_008223	XLOC_049375	XLOC_009315	XLOC_007760	XLOC_022877	XLOC_008459	XLOC_008812	XLOC_060507
XLOC_010123	XLOC_008227	XLOC_049419	XLOC_009331	XLOC_007763	XLOC_022879	XLOC_008460	XLOC_008873	XLOC_060518
XLOC_010125	XLOC_008229	XLOC_049429	XLOC_009346	XLOC_007771	XLOC_022893	XLOC_008465	XLOC_008923	XLOC_060578
XLOC_010137	XLOC_008238	XLOC_049571	XLOC_009382	XLOC_007773	XLOC_022894	XLOC_008472	XLOC_009082	XLOC_060615
XLOC_010141	XLOC_008300	XLOC_049751	XLOC_009384	XLOC_007774	XLOC_022900	XLOC_008475	XLOC_009101	XLOC_060643
XLOC_010162	XLOC_008304	XLOC_050359	XLOC_009448	XLOC_007785	XLOC_022905	XLOC_008481	XLOC_009117	XLOC_060659
XLOC_010203	XLOC_008314	XLOC_050693	XLOC_009456	XLOC_007808	XLOC_022909	XLOC_008482	XLOC_009134	XLOC_060803
XLOC_010208	XLOC_008315	XLOC_050697	XLOC_009466	XLOC_007827	XLOC_022921	XLOC_008483	XLOC_009171	XLOC_060918
XLOC_010217	XLOC_008319	XLOC_050890	XLOC_009482	XLOC_007842	XLOC_022922	XLOC_008485	XLOC_009253	XLOC_060942
XLOC_010234	XLOC_008325	XLOC_050925	XLOC_009484	XLOC_007903	XLOC_022933	XLOC_008486	XLOC_009314	XLOC_060966
XLOC_010256	XLOC_008328	XLOC_051127	XLOC_009496	XLOC_007904	XLOC_022940	XLOC_008500	XLOC_009331	XLOC_061049
XLOC_010298	XLOC_008332	XLOC_051287	XLOC_009514	XLOC_007905	XLOC_022945	XLOC_008517	XLOC_009382	XLOC_061118
XLOC_010300	XLOC_008335	XLOC_051305	XLOC_009583	XLOC_007910	XLOC_022949	XLOC_008580	XLOC_009384	XLOC_061129
XLOC_010346	XLOC_008340	XLOC_051343	XLOC_009641	XLOC_007931	XLOC_022951	XLOC_008682	XLOC_009448	XLOC_061272
XLOC_010480	XLOC_008341	XLOC_051346	XLOC_009643	XLOC_007941	XLOC_022955	XLOC_008685	XLOC_009456	XLOC_061668
XLOC_010481	XLOC_008343	XLOC_051358	XLOC_009657	XLOC_007949	XLOC_022957	XLOC_008744	XLOC_009466	XLOC_061773
XLOC_010695	XLOC_008349	XLOC_051380	XLOC_009659	XLOC_007982	XLOC_022979	XLOC_008812	XLOC_009468	XLOC_061853
XLOC_010696	XLOC_008351	XLOC_051390	XLOC_009697	XLOC_008008	XLOC_023006	XLOC_008873	XLOC_009482	XLOC_061867
XLOC_010712	XLOC_008356	XLOC_051391	XLOC_009704	XLOC_008015	XLOC_023008	XLOC_008923	XLOC_009496	XLOC_061880
XLOC_010777	XLOC_008359	XLOC_051392	XLOC_009705	XLOC_008027	XLOC_023015	XLOC_009081	XLOC_009514	XLOC_061931
XLOC_010811	XLOC_008364	XLOC_051407	XLOC_009706	XLOC_008047	XLOC_023022	XLOC_009082	XLOC_009583	XLOC_062096
XLOC_010888	XLOC_008369	XLOC_051415	XLOC_009726	XLOC_008058	XLOC_023028	XLOC_009114	XLOC_009586	XLOC_062413
XLOC_010891	XLOC_008372	XLOC_051420	XLOC_009742	XLOC_008068	XLOC_023031	XLOC_009117	XLOC_009615	XLOC_062435
XLOC_010930	XLOC_008373	XLOC_051422	XLOC_009744	XLOC_008088	XLOC_023033	XLOC_009134	XLOC_009641	XLOC_062510
XLOC_011111	XLOC_008374	XLOC_051433	XLOC_009752	XLOC_008099	XLOC_023035	XLOC_009171	XLOC_009643	XLOC_062603
XLOC_011125	XLOC_008377	XLOC_051438	XLOC_009753	XLOC_008114	XLOC_023058	XLOC_009253	XLOC_009657	XLOC_062608
XLOC_011159	XLOC_008380	XLOC_051439	XLOC_009755	XLOC_008122	XLOC_023059	XLOC_009315	XLOC_009659	XLOC_062645
XLOC_011226	XLOC_008387	XLOC_051441	XLOC_009756	XLOC_008125	XLOC_023067	XLOC_009331	XLOC_009697	XLOC_062685
XLOC_011328	XLOC_008388	XLOC_051557	XLOC_009764	XLOC_008140	XLOC_023079	XLOC_009346	XLOC_009705	XLOC_062701
XLOC_011337	XLOC_008389	XLOC_051814	XLOC_009769	XLOC_008151	XLOC_023084	XLOC_009382	XLOC_009706	XLOC_062758
XLOC_011362	XLOC_008390	XLOC_051876	XLOC_009776	XLOC_008155	XLOC_023088	XLOC_009384	XLOC_009726	XLOC_062782
XLOC_011376	XLOC_008393	XLOC_051930	XLOC_009792	XLOC_008164	XLOC_023128	XLOC_009448	XLOC_009742	XLOC_062796
XLOC_011384	XLOC_008397	XLOC_051975	XLOC_009798	XLOC_008167	XLOC_023261	XLOC_009456	XLOC_009744	XLOC_062808
XLOC_011392	XLOC_008401	XLOC_052147	XLOC_009813	XLOC_008170	XLOC_023496	XLOC_009466	XLOC_009745	XLOC_062811
XLOC_011420	XLOC_008403	XLOC_052191	XLOC_009820	XLOC_008171	XLOC_023511	XLOC_009468	XLOC_009752	XLOC_063281
XLOC_011427	XLOC_008406	XLOC_052303	XLOC_009888	XLOC_008183	XLOC_023534	XLOC_009482	XLOC_009753	XLOC_063473
XLOC_011459	XLOC_008408	XLOC_052366	XLOC_009950	XLOC_008191	XLOC_023546	XLOC_009484	XLOC_009764	XLOC_063817
XLOC_011460	XLOC_008409	XLOC_052420	XLOC_009954	XLOC_008197	XLOC_023584	XLOC_009496	XLOC_009791	XLOC_063921
XLOC_011461	XLOC_008410	XLOC_052509	XLOC_009957	XLOC_008201	XLOC_023601	XLOC_009514	XLOC_009798	XLOC_063985
XLOC_011499	XLOC_008416	XLOC_052578	XLOC_009989	XLOC_008211	XLOC_023603	XLOC_009583	XLOC_009810	XLOC_064157
XLOC_011513	XLOC_008425	XLOC_052714	XLOC_010002	XLOC_008223	XLOC_023665	XLOC_009615	XLOC_009811	XLOC_064339
XLOC_011532	XLOC_008429	XLOC_053170	XLOC_010003	XLOC_008227	XLOC_023713	XLOC_009627	XLOC_009813	XLOC_064360
XLOC_011580	XLOC_008432	XLOC_053233	XLOC_010038	XLOC_008229	XLOC_023753	XLOC_009641	XLOC_009893	XLOC_064394
XLOC_011604	XLOC_008433	XLOC_053407	XLOC_010043	XLOC_008233	XLOC_023757	XLOC_009643	XLOC_009914	XLOC_064416
XLOC_011609	XLOC_008434	XLOC_053505	XLOC_010055	XLOC_008300	XLOC_023759	XLOC_009657	XLOC_009950	XLOC_064417
XLOC_011615	XLOC_008436	XLOC_053543	XLOC_010056	XLOC_008304	XLOC_023836	XLOC_009659	XLOC_009951	XLOC_064418
XLOC_011654	XLOC_008438	XLOC_053615	XLOC_010069	XLOC_008321	XLOC_023848	XLOC_009697	XLOC_009954	XLOC_064463
XLOC_011661	XLOC_008443	XLOC_053639	XLOC_010084	XLOC_008322	XLOC_024004	XLOC_009705	XLOC_009966	XLOC_064471
XLOC_011680	XLOC_008444	XLOC_053677	XLOC_010100	XLOC_008335	XLOC_024052	XLOC_009726	XLOC_009989	XLOC_064485
XLOC_011692	XLOC_008449	XLOC_053974	XLOC_010106	XLOC_008337	XLOC_024059	XLOC_009742	XLOC_009997	XLOC_064503
XLOC_011694	XLOC_008456	XLOC_053981	XLOC_010107	XLOC_008340	XLOC_024070	XLOC_009744	XLOC_010002	XLOC_064510
XLOC_011698	XLOC_008458	XLOC_053996	XLOC_010108	XLOC_008341	XLOC_024087	XLOC_009745	XLOC_010003	XLOC_064515
XLOC_011699	XLOC_008459	XLOC_054007	XLOC_010109	XLOC_008346	XLOC_024113	XLOC_009752	XLOC_010038	XLOC_064591
XLOC_011704	XLOC_008460	XLOC_054010	XLOC_010116	XLOC_008348	XLOC_024123	XLOC_009753	XLOC_010043	XLOC_065013
XLOC_011730	XLOC_008465	XLOC_054032	XLOC_010117	XLOC_008349	XLOC_024138	XLOC_009764	XLOC_010055	XLOC_065388
XLOC_011735	XLOC_008470	XLOC_054037	XLOC_010121	XLOC_008350	XLOC_024142	XLOC_009791	XLOC_010056	XLOC_065408
XLOC_011737	XLOC_008472	XLOC_054042	XLOC_010123	XLOC_008351	XLOC_024156	XLOC_009798	XLOC_010084	XLOC_065475
XLOC_011755	XLOC_008480	XLOC_054072	XLOC_010125	XLOC_008353	XLOC_024188	XLOC_009810	XLOC_010099	XLOC_065658
XLOC_011756	XLOC_008482	XLOC_054088	XLOC_010136	XLOC_008354	XLOC_024226	XLOC_009811	XLOC_010100	XLOC_066066
XLOC_011761	XLOC_008485	XLOC_054097	XLOC_010137	XLOC_008355	XLOC_024231	XLOC_009813	XLOC_010106	XLOC_066135
XLOC_011762	XLOC_008500	XLOC_054098	XLOC_010141	XLOC_008357	XLOC_024232	XLOC_009951	XLOC_010107	XLOC_066160
XLOC_011778	XLOC_008517	XLOC_054099	XLOC_010162	XLOC_008358	XLOC_024275	XLOC_009954	XLOC_010108	XLOC_066186
XLOC_011781	XLOC_008580	XLOC_054105	XLOC_010166	XLOC_008359	XLOC_024302	XLOC_009989	XLOC_010109	XLOC_066392
XLOC_011889	XLOC_008682	XLOC_054110	XLOC_010203	XLOC_008360	XLOC_024304	XLOC_010002	XLOC_010110	XLOC_066393
XLOC_011920	XLOC_008685	XLOC_054124	XLOC_010216	XLOC_008366	XLOC_024306	XLOC_010003	XLOC_010117	XLOC_066410
XLOC_011925	XLOC_008744	XLOC_054132	XLOC_010217	XLOC_008368	XLOC_024320	XLOC_010038	XLOC_010121	XLOC_066414
XLOC_011941	XLOC_008763	XLOC_054198	XLOC_010234	XLOC_008372	XLOC_024323	XLOC_010043	XLOC_010123	XLOC_066444
XLOC_011963	XLOC_008790	XLOC_054205	XLOC_010245	XLOC_008373	XLOC_024370	XLOC_010055	XLOC_010125	XLOC_066495
XLOC_012003	XLOC_008812	XLOC_054407	XLOC_010256	XLOC_008374	XLOC_024595	XLOC_010056	XLOC_010137	XLOC_066502
XLOC_012019	XLOC_008873	XLOC_054514	XLOC_010269	XLOC_008377	XLOC_024602	XLOC_010069	XLOC_010141	XLOC_066511
XLOC_012023	XLOC_008973	XLOC_054515	XLOC_010298	XLOC_008378	XLOC_024737	XLOC_010084	XLOC_010203	XLOC_066547
XLOC_012027	XLOC_009064	XLOC_054535	XLOC_010300	XLOC_008380	XLOC_024739	XLOC_010099	XLOC_010216	XLOC_066572
XLOC_012097	XLOC_009082	XLOC_054549	XLOC_010346	XLOC_008381	XLOC_024750	XLOC_010100	XLOC_010217	XLOC_066595
XLOC_012101	XLOC_009101	XLOC_054659	XLOC_010358	XLOC_008385	XLOC_024800	XLOC_010106	XLOC_010248	XLOC_066596
XLOC_012114	XLOC_009114	XLOC_054781	XLOC_010385	XLOC_008388	XLOC_024846	XLOC_010107	XLOC_010253	XLOC_066620
XLOC_012116	XLOC_009117	XLOC_054787	XLOC_010481	XLOC_008390	XLOC_024856	XLOC_010108	XLOC_010298	XLOC_066773
XLOC_012117	XLOC_009134	XLOC_054830	XLOC_010569	XLOC_008393	XLOC_024874	XLOC_010109	XLOC_010300	XLOC_066947
XLOC_012118	XLOC_009171	XLOC_054863	XLOC_010584	XLOC_008394	XLOC_024891	XLOC_010110	XLOC_010346	XLOC_067010
XLOC_012129	XLOC_009327	XLOC_054978	XLOC_010643	XLOC_008395	XLOC_024935	XLOC_010117	XLOC_010358	XLOC_067144
XLOC_012131	XLOC_009331	XLOC_055090	XLOC_010696	XLOC_008397	XLOC_024946	XLOC_010121	XLOC_010436	XLOC_067182
XLOC_012144	XLOC_009382	XLOC_056359	XLOC_010712	XLOC_008398	XLOC_024998	XLOC_010123	XLOC_010454	XLOC_067271
XLOC_012160	XLOC_009384	XLOC_056550	XLOC_010789	XLOC_008399	XLOC_025040	XLOC_010125	XLOC_010481	XLOC_067283
XLOC_012197	XLOC_009466	XLOC_056656	XLOC_010796	XLOC_008401	XLOC_025046	XLOC_010136	XLOC_010525	XLOC_067712
XLOC_012214	XLOC_009482	XLOC_056815	XLOC_010811	XLOC_008403	XLOC_025051	XLOC_010137	XLOC_010569	XLOC_068045
XLOC_012223	XLOC_009484	XLOC_057049	XLOC_010888	XLOC_008406	XLOC_025118	XLOC_010141	XLOC_010643	XLOC_068145
XLOC_012230	XLOC_009514	XLOC_057050	XLOC_010891	XLOC_008408	XLOC_025172	XLOC_010150	XLOC_010696	XLOC_068440
XLOC_012240	XLOC_009583	XLOC_057055	XLOC_010951	XLOC_008411	XLOC_025180	XLOC_010203	XLOC_010712	XLOC_068490
XLOC_012277	XLOC_009586	XLOC_057059	XLOC_010956	XLOC_008412	XLOC_025221	XLOC_010216	XLOC_010789	XLOC_068563
XLOC_012290	XLOC_009601	XLOC_057078	XLOC_011111	XLOC_008420	XLOC_025246	XLOC_010217	XLOC_010796	XLOC_068636
XLOC_012374	XLOC_009627	XLOC_057084	XLOC_011169	XLOC_008421	XLOC_025270	XLOC_010245	XLOC_010811	XLOC_068676
XLOC_012381	XLOC_009641	XLOC_057096	XLOC_011222	XLOC_008422	XLOC_025275	XLOC_010248	XLOC_010871	XLOC_068681
XLOC_012384	XLOC_009643	XLOC_057120	XLOC_011226	XLOC_008425	XLOC_025285	XLOC_010253	XLOC_010888	XLOC_069195
XLOC_012387	XLOC_009657	XLOC_057158	XLOC_011328	XLOC_008430	XLOC_025302	XLOC_010256	XLOC_010891	XLOC_069494
XLOC_012388	XLOC_009697	XLOC_057169	XLOC_011362	XLOC_008431	XLOC_025312	XLOC_010298	XLOC_011062	XLOC_069504
XLOC_012394	XLOC_009704	XLOC_057170	XLOC_011384	XLOC_008432	XLOC_025354	XLOC_010300	XLOC_011096	XLOC_069606
XLOC_012397	XLOC_009705	XLOC_057174	XLOC_011386	XLOC_008433	XLOC_025369	XLOC_010436	XLOC_011111	XLOC_069620
XLOC_012398	XLOC_009742	XLOC_057177	XLOC_011427	XLOC_008436	XLOC_025371	XLOC_010454	XLOC_011125	XLOC_069635
XLOC_012402	XLOC_009744	XLOC_057178	XLOC_011459	XLOC_008438	XLOC_025407	XLOC_010481	XLOC_011226	XLOC_069669
XLOC_012403	XLOC_009745	XLOC_057183	XLOC_011461	XLOC_008445	XLOC_025453	XLOC_010569	XLOC_011238	XLOC_069671
XLOC_012405	XLOC_009752	XLOC_057191	XLOC_011499	XLOC_008446	XLOC_025527	XLOC_010584	XLOC_011261	XLOC_069882
XLOC_012407	XLOC_009753	XLOC_057241	XLOC_011513	XLOC_008449	XLOC_025593	XLOC_010643	XLOC_011328	XLOC_069949
XLOC_012408	XLOC_009755	XLOC_057247	XLOC_011532	XLOC_008452	XLOC_025601	XLOC_010695	XLOC_011376	XLOC_069964
XLOC_012412	XLOC_009764	XLOC_057253	XLOC_011580	XLOC_008454	XLOC_025605	XLOC_010696	XLOC_011384	XLOC_070161
XLOC_012413	XLOC_009776	XLOC_058493	XLOC_011606	XLOC_008456	XLOC_025613	XLOC_010712	XLOC_011386	XLOC_070332
XLOC_012416	XLOC_009791	XLOC_058686	XLOC_011607	XLOC_008459	XLOC_025615	XLOC_010789	XLOC_011397	XLOC_070465
XLOC_012418	XLOC_009798	XLOC_058709	XLOC_011609	XLOC_008460	XLOC_025621	XLOC_010796	XLOC_011420	XLOC_070950
XLOC_012426	XLOC_009809	XLOC_059048	XLOC_011615	XLOC_008462	XLOC_025631	XLOC_010811	XLOC_011427	XLOC_070987
XLOC_012435	XLOC_009810	XLOC_059290	XLOC_011630	XLOC_008463	XLOC_025645	XLOC_010871	XLOC_011459	XLOC_071013
XLOC_012437	XLOC_009811	XLOC_059450	XLOC_011636	XLOC_008465	XLOC_025659	XLOC_010888	XLOC_011461	XLOC_071256
XLOC_012438	XLOC_009813	XLOC_059775	XLOC_011654	XLOC_008466	XLOC_025691	XLOC_010891	XLOC_011499	XLOC_071563
XLOC_012439	XLOC_009845	XLOC_059801	XLOC_011661	XLOC_008468	XLOC_025717	XLOC_011062	XLOC_011513	XLOC_072013
XLOC_012443	XLOC_009893	XLOC_059835	XLOC_011676	XLOC_008469	XLOC_025723	XLOC_011096	XLOC_011532	XLOC_072333
XLOC_012449	XLOC_009950	XLOC_059837	XLOC_011691	XLOC_008470	XLOC_025732	XLOC_011111	XLOC_011548	XLOC_072443
XLOC_012454	XLOC_009951	XLOC_059841	XLOC_011692	XLOC_008472	XLOC_025738	XLOC_011143	XLOC_011580	XLOC_072493
XLOC_012469	XLOC_009989	XLOC_059866	XLOC_011697	XLOC_008475	XLOC_025743	XLOC_011159	XLOC_011607	XLOC_072501
XLOC_012470	XLOC_009997	XLOC_059867	XLOC_011698	XLOC_008476	XLOC_025771	XLOC_011226	XLOC_011609	XLOC_072524
XLOC_012471	XLOC_010002	XLOC_059894	XLOC_011719	XLOC_008477	XLOC_025784	XLOC_011238	XLOC_011615	XLOC_072544
XLOC_012473	XLOC_010003	XLOC_059902	XLOC_011721	XLOC_008478	XLOC_025786	XLOC_011257	XLOC_011654	XLOC_072709
XLOC_012482	XLOC_010013	XLOC_059921	XLOC_011735	XLOC_008479	XLOC_025793	XLOC_011328	XLOC_011680	XLOC_072712
XLOC_012485	XLOC_010043	XLOC_059922	XLOC_011737	XLOC_008481	XLOC_025802	XLOC_011384	XLOC_011684	XLOC_072714
XLOC_012489	XLOC_010055	XLOC_059973	XLOC_011755	XLOC_008482	XLOC_025822	XLOC_011386	XLOC_011687	XLOC_072715
XLOC_012499	XLOC_010056	XLOC_059974	XLOC_011756	XLOC_008485	XLOC_025829	XLOC_011397	XLOC_011692	XLOC_072740
XLOC_012500	XLOC_010069	XLOC_060159	XLOC_011761	XLOC_008517	XLOC_025830	XLOC_011420	XLOC_011697	XLOC_072748
XLOC_012502	XLOC_010081	XLOC_060658	XLOC_011767	XLOC_008580	XLOC_025831	XLOC_011427	XLOC_011698	XLOC_072830
XLOC_012504	XLOC_010100	XLOC_060777	XLOC_011779	XLOC_008582	XLOC_025842	XLOC_011459	XLOC_011714	XLOC_072863
XLOC_012506	XLOC_010106	XLOC_060792	XLOC_011835	XLOC_008682	XLOC_025846	XLOC_011460	XLOC_011715	XLOC_072865
XLOC_012510	XLOC_010107	XLOC_060803	XLOC_011846	XLOC_008685	XLOC_025847	XLOC_011461	XLOC_011719	XLOC_072941
XLOC_012513	XLOC_010108	XLOC_060825	XLOC_011870	XLOC_008701	XLOC_025852	XLOC_011499	XLOC_011735	XLOC_072949
XLOC_012521	XLOC_010109	XLOC_060942	XLOC_011889	XLOC_008725	XLOC_025854	XLOC_011513	XLOC_011737	XLOC_072972
XLOC_012525	XLOC_010110	XLOC_061238	XLOC_011925	XLOC_008744	XLOC_026060	XLOC_011532	XLOC_011755	XLOC_072973
XLOC_012527	XLOC_010117	XLOC_061272	XLOC_011927	XLOC_008763	XLOC_026291	XLOC_011563	XLOC_011756	XLOC_072982
XLOC_012534	XLOC_010119	XLOC_061298	XLOC_011965	XLOC_008790	XLOC_026377	XLOC_011580	XLOC_011761	XLOC_073050
XLOC_012542	XLOC_010121	XLOC_061501	XLOC_012020	XLOC_008812	XLOC_026392	XLOC_011607	XLOC_011778	XLOC_073058
XLOC_012543	XLOC_010123	XLOC_061668	XLOC_012023	XLOC_008873	XLOC_026400	XLOC_011609	XLOC_011846	XLOC_073061
XLOC_012544	XLOC_010125	XLOC_061756	XLOC_012049	XLOC_008973	XLOC_026437	XLOC_011615	XLOC_011889	XLOC_073068
XLOC_012551	XLOC_010137	XLOC_061947	XLOC_012060	XLOC_009082	XLOC_026473	XLOC_011636	XLOC_011916	XLOC_073076
XLOC_012554	XLOC_010141	XLOC_062031	XLOC_012089	XLOC_009114	XLOC_026722	XLOC_011638	XLOC_011925	XLOC_073077
XLOC_012557	XLOC_010171	XLOC_062096	XLOC_012097	XLOC_009117	XLOC_026772	XLOC_011654	XLOC_011927	XLOC_073081
XLOC_012566	XLOC_010203	XLOC_062538	XLOC_012114	XLOC_009121	XLOC_026778	XLOC_011661	XLOC_011939	XLOC_073091
XLOC_012573	XLOC_010208	XLOC_062550	XLOC_012117	XLOC_009171	XLOC_026782	XLOC_011676	XLOC_011941	XLOC_073129
XLOC_012577	XLOC_010216	XLOC_062603	XLOC_012118	XLOC_009254	XLOC_026799	XLOC_011680	XLOC_011963	XLOC_073130
XLOC_012578	XLOC_010217	XLOC_062655	XLOC_012120	XLOC_009314	XLOC_026819	XLOC_011684	XLOC_012003	XLOC_073177
XLOC_012579	XLOC_010248	XLOC_062667	XLOC_012123	XLOC_009331	XLOC_026820	XLOC_011687	XLOC_012019	XLOC_073213
XLOC_012580	XLOC_010253	XLOC_062703	XLOC_012131	XLOC_009382	XLOC_026826	XLOC_011691	XLOC_012027	XLOC_073237
XLOC_012581	XLOC_010256	XLOC_062738	XLOC_012136	XLOC_009384	XLOC_026832	XLOC_011692	XLOC_012054	XLOC_073380
XLOC_012582	XLOC_010298	XLOC_062758	XLOC_012144	XLOC_009448	XLOC_026860	XLOC_011697	XLOC_012060	XLOC_073398
XLOC_012585	XLOC_010300	XLOC_062767	XLOC_012223	XLOC_009466	XLOC_026875	XLOC_011714	XLOC_012089	XLOC_073407
XLOC_012592	XLOC_010346	XLOC_062784	XLOC_012230	XLOC_009484	XLOC_026899	XLOC_011715	XLOC_012097	XLOC_073416
XLOC_012594	XLOC_010348	XLOC_062912	XLOC_012247	XLOC_009496	XLOC_026900	XLOC_011719	XLOC_012101	XLOC_073418
XLOC_012597	XLOC_010358	XLOC_063725	XLOC_012277	XLOC_009514	XLOC_026911	XLOC_011735	XLOC_012114	XLOC_073427
XLOC_012604	XLOC_010436	XLOC_063848	XLOC_012290	XLOC_009583	XLOC_026927	XLOC_011737	XLOC_012118	XLOC_073435
XLOC_012606	XLOC_010454	XLOC_063889	XLOC_012379	XLOC_009641	XLOC_026953	XLOC_011755	XLOC_012119	XLOC_073453
XLOC_012616	XLOC_010480	XLOC_063954	XLOC_012381	XLOC_009643	XLOC_026956	XLOC_011761	XLOC_012123	XLOC_073473
XLOC_012622	XLOC_010481	XLOC_064029	XLOC_012384	XLOC_009657	XLOC_026985	XLOC_011767	XLOC_012129	XLOC_073529
XLOC_012623	XLOC_010525	XLOC_064148	XLOC_012386	XLOC_009673	XLOC_027033	XLOC_011778	XLOC_012131	XLOC_073530
XLOC_012635	XLOC_010643	XLOC_064224	XLOC_012387	XLOC_009697	XLOC_027045	XLOC_011779	XLOC_012144	XLOC_073538
XLOC_012636	XLOC_010695	XLOC_064492	XLOC_012398	XLOC_009704	XLOC_027059	XLOC_011839	XLOC_012214	XLOC_073570
XLOC_012637	XLOC_010696	XLOC_064591	XLOC_012401	XLOC_009705	XLOC_027094	XLOC_011846	XLOC_012223	XLOC_073615
XLOC_012657	XLOC_010712	XLOC_064783	XLOC_012402	XLOC_009720	XLOC_027190	XLOC_011889	XLOC_012228	XLOC_073623
XLOC_012660	XLOC_010725	XLOC_065259	XLOC_012405	XLOC_009726	XLOC_027246	XLOC_011916	XLOC_012230	XLOC_073636
XLOC_012736	XLOC_010777	XLOC_065376	XLOC_012406	XLOC_009742	XLOC_027249	XLOC_011925	XLOC_012247	XLOC_073673
XLOC_012742	XLOC_010811	XLOC_065408	XLOC_012407	XLOC_009744	XLOC_027252	XLOC_011939	XLOC_012267	XLOC_073696
XLOC_012743	XLOC_010888	XLOC_065848	XLOC_012408	XLOC_009752	XLOC_027262	XLOC_011965	XLOC_012286	XLOC_073727
XLOC_012746	XLOC_010891	XLOC_065920	XLOC_012411	XLOC_009753	XLOC_027290	XLOC_012003	XLOC_012290	XLOC_073745
XLOC_012748	XLOC_010930	XLOC_066066	XLOC_012412	XLOC_009755	XLOC_027305	XLOC_012008	XLOC_012301	XLOC_073773
XLOC_012749	XLOC_010951	XLOC_066366	XLOC_012415	XLOC_009756	XLOC_027321	XLOC_012016	XLOC_012381	XLOC_073780
XLOC_012753	XLOC_011111	XLOC_066371	XLOC_012426	XLOC_009764	XLOC_027403	XLOC_012027	XLOC_012384	XLOC_073795
XLOC_012755	XLOC_011125	XLOC_066392	XLOC_012431	XLOC_009776	XLOC_027409	XLOC_012049	XLOC_012386	XLOC_073800
XLOC_012758	XLOC_011159	XLOC_066400	XLOC_012435	XLOC_009791	XLOC_027412	XLOC_012054	XLOC_012390	XLOC_073819
XLOC_012763	XLOC_011226	XLOC_066406	XLOC_012436	XLOC_009792	XLOC_027413	XLOC_012060	XLOC_012397	XLOC_073841
XLOC_012768	XLOC_011227	XLOC_066413	XLOC_012437	XLOC_009798	XLOC_027429	XLOC_012089	XLOC_012398	XLOC_073844
XLOC_012769	XLOC_011261	XLOC_066417	XLOC_012442	XLOC_009811	XLOC_027431	XLOC_012097	XLOC_012405	XLOC_073866
XLOC_012772	XLOC_011328	XLOC_066425	XLOC_012443	XLOC_009813	XLOC_027810	XLOC_012101	XLOC_012407	XLOC_073903
XLOC_012775	XLOC_011337	XLOC_066456	XLOC_012448	XLOC_009820	XLOC_027937	XLOC_012114	XLOC_012408	XLOC_074086
XLOC_012776	XLOC_011384	XLOC_066492	XLOC_012449	XLOC_009843	XLOC_028030	XLOC_012116	XLOC_012411	XLOC_074111
XLOC_012778	XLOC_011386	XLOC_066496	XLOC_012454	XLOC_009869	XLOC_028075	XLOC_012118	XLOC_012412	XLOC_074133
XLOC_012780	XLOC_011397	XLOC_066502	XLOC_012467	XLOC_009893	XLOC_028117	XLOC_012119	XLOC_012413	XLOC_074153
XLOC_012782	XLOC_011420	XLOC_066547	XLOC_012472	XLOC_009950	XLOC_028143	XLOC_012120	XLOC_012416	XLOC_074174
XLOC_012783	XLOC_011427	XLOC_066572	XLOC_012473	XLOC_009951	XLOC_028209	XLOC_012123	XLOC_012418	XLOC_074216
XLOC_012788	XLOC_011459	XLOC_066620	XLOC_012478	XLOC_009954	XLOC_028245	XLOC_012129	XLOC_012426	XLOC_074240
XLOC_012789	XLOC_011460	XLOC_066621	XLOC_012482	XLOC_009989	XLOC_028281	XLOC_012131	XLOC_012432	XLOC_074271
XLOC_012794	XLOC_011461	XLOC_066630	XLOC_012483	XLOC_009997	XLOC_028336	XLOC_012136	XLOC_012433	XLOC_074290
XLOC_012802	XLOC_011488	XLOC_066721	XLOC_012487	XLOC_009999	XLOC_028343	XLOC_012144	XLOC_012435	XLOC_074292
XLOC_012807	XLOC_011499	XLOC_066947	XLOC_012489	XLOC_010002	XLOC_028355	XLOC_012214	XLOC_012437	XLOC_074314
XLOC_012810	XLOC_011513	XLOC_067126	XLOC_012490	XLOC_010003	XLOC_028424	XLOC_012223	XLOC_012438	XLOC_074368
XLOC_012815	XLOC_011532	XLOC_067182	XLOC_012491	XLOC_010038	XLOC_028446	XLOC_012230	XLOC_012443	XLOC_074383
XLOC_012917	XLOC_011546	XLOC_067314	XLOC_012494	XLOC_010043	XLOC_028448	XLOC_012247	XLOC_012448	XLOC_074443
XLOC_012919	XLOC_011548	XLOC_067494	XLOC_012495	XLOC_010051	XLOC_028496	XLOC_012290	XLOC_012449	XLOC_074516
XLOC_013033	XLOC_011580	XLOC_067701	XLOC_012499	XLOC_010055	XLOC_028527	XLOC_012301	XLOC_012452	XLOC_074623
XLOC_013042	XLOC_011604	XLOC_068085	XLOC_012500	XLOC_010056	XLOC_028551	XLOC_012379	XLOC_012454	XLOC_074716
XLOC_013049	XLOC_011606	XLOC_068306	XLOC_012504	XLOC_010069	XLOC_028594	XLOC_012380	XLOC_012459	XLOC_074720
XLOC_013052	XLOC_011609	XLOC_068440	XLOC_012505	XLOC_010084	XLOC_028603	XLOC_012381	XLOC_012471	XLOC_074787
XLOC_013081	XLOC_011636	XLOC_068516	XLOC_012506	XLOC_010100	XLOC_028617	XLOC_012384	XLOC_012472	XLOC_074789
XLOC_013135	XLOC_011650	XLOC_068755	XLOC_012510	XLOC_010107	XLOC_028621	XLOC_012386	XLOC_012482	XLOC_074817
XLOC_013177	XLOC_011680	XLOC_068870	XLOC_012516	XLOC_010108	XLOC_028624	XLOC_012394	XLOC_012484	XLOC_074886
XLOC_013188	XLOC_011684	XLOC_068974	XLOC_012521	XLOC_010109	XLOC_028654	XLOC_012398	XLOC_012485	XLOC_074907
XLOC_013189	XLOC_011687	XLOC_069401	XLOC_012525	XLOC_010110	XLOC_028656	XLOC_012402	XLOC_012489	XLOC_074924
XLOC_013195	XLOC_011691	XLOC_069487	XLOC_012530	XLOC_010116	XLOC_028690	XLOC_012403	XLOC_012490	XLOC_074976
XLOC_013218	XLOC_011694	XLOC_069492	XLOC_012542	XLOC_010117	XLOC_028723	XLOC_012407	XLOC_012495	XLOC_074988
XLOC_013230	XLOC_011698	XLOC_069500	XLOC_012544	XLOC_010119	XLOC_028811	XLOC_012408	XLOC_012496	XLOC_074989
XLOC_013256	XLOC_011704	XLOC_069504	XLOC_012547	XLOC_010121	XLOC_028829	XLOC_012410	XLOC_012499	XLOC_075051
XLOC_013285	XLOC_011735	XLOC_069513	XLOC_012550	XLOC_010123	XLOC_028860	XLOC_012411	XLOC_012500	XLOC_075099
XLOC_013296	XLOC_011755	XLOC_069534	XLOC_012551	XLOC_010125	XLOC_028867	XLOC_012412	XLOC_012504	XLOC_075128
XLOC_013299	XLOC_011761	XLOC_069566	XLOC_012552	XLOC_010136	XLOC_028868	XLOC_012415	XLOC_012505	XLOC_075181
XLOC_013303	XLOC_011762	XLOC_069618	XLOC_012554	XLOC_010137	XLOC_028869	XLOC_012416	XLOC_012506	XLOC_075236
XLOC_013308	XLOC_011767	XLOC_069621	XLOC_012558	XLOC_010141	XLOC_028870	XLOC_012418	XLOC_012510	XLOC_075288
XLOC_013359	XLOC_011778	XLOC_069625	XLOC_012566	XLOC_010162	XLOC_028874	XLOC_012426	XLOC_012513	XLOC_075295
XLOC_013382	XLOC_011781	XLOC_069630	XLOC_012570	XLOC_010166	XLOC_028903	XLOC_012427	XLOC_012518	XLOC_075336
XLOC_013383	XLOC_011791	XLOC_069640	XLOC_012571	XLOC_010189	XLOC_028911	XLOC_012431	XLOC_012525	XLOC_075388
XLOC_013393	XLOC_011889	XLOC_069653	XLOC_012577	XLOC_010203	XLOC_028937	XLOC_012435	XLOC_012534	XLOC_075486
XLOC_013401	XLOC_011925	XLOC_069664	XLOC_012578	XLOC_010208	XLOC_028938	XLOC_012437	XLOC_012539	XLOC_075501
XLOC_013427	XLOC_011927	XLOC_069871	XLOC_012581	XLOC_010216	XLOC_028940	XLOC_012439	XLOC_012542	XLOC_075503
XLOC_013429	XLOC_011937	XLOC_070211	XLOC_012583	XLOC_010217	XLOC_028944	XLOC_012443	XLOC_012543	XLOC_075568
XLOC_013437	XLOC_011941	XLOC_070252	XLOC_012594	XLOC_010234	XLOC_028948	XLOC_012448	XLOC_012544	XLOC_075572
XLOC_013471	XLOC_011963	XLOC_070267	XLOC_012603	XLOC_010245	XLOC_028949	XLOC_012449	XLOC_012545	XLOC_075611
XLOC_013527	XLOC_012003	XLOC_070268	XLOC_012604	XLOC_010248	XLOC_029012	XLOC_012452	XLOC_012551	XLOC_075623
XLOC_013533	XLOC_012008	XLOC_070465	XLOC_012606	XLOC_010256	XLOC_029030	XLOC_012454	XLOC_012554	XLOC_075632
XLOC_013557	XLOC_012019	XLOC_070950	XLOC_012608	XLOC_010269	XLOC_029039	XLOC_012455	XLOC_012556	XLOC_075665
XLOC_013587	XLOC_012023	XLOC_071154	XLOC_012614	XLOC_010298	XLOC_029070	XLOC_012469	XLOC_012563	XLOC_075669
XLOC_013607	XLOC_012027	XLOC_071476	XLOC_012616	XLOC_010300	XLOC_029121	XLOC_012478	XLOC_012566	XLOC_075686
XLOC_013625	XLOC_012054	XLOC_071549	XLOC_012620	XLOC_010346	XLOC_029125	XLOC_012482	XLOC_012573	XLOC_075694
XLOC_013642	XLOC_012070	XLOC_071563	XLOC_012622	XLOC_010348	XLOC_029126	XLOC_012484	XLOC_012577	XLOC_075736
XLOC_013651	XLOC_012101	XLOC_071803	XLOC_012623	XLOC_010358	XLOC_029127	XLOC_012485	XLOC_012580	XLOC_075740
XLOC_013701	XLOC_012114	XLOC_071975	XLOC_012625	XLOC_010480	XLOC_029150	XLOC_012489	XLOC_012581	XLOC_075757
XLOC_013816	XLOC_012116	XLOC_072013	XLOC_012626	XLOC_010481	XLOC_029151	XLOC_012490	XLOC_012594	XLOC_075792
XLOC_013823	XLOC_012117	XLOC_072332	XLOC_012635	XLOC_010525	XLOC_029157	XLOC_012494	XLOC_012596	XLOC_075849
XLOC_013832	XLOC_012118	XLOC_072386	XLOC_012636	XLOC_010569	XLOC_029158	XLOC_012495	XLOC_012602	XLOC_075854
XLOC_013900	XLOC_012119	XLOC_072389	XLOC_012637	XLOC_010584	XLOC_029162	XLOC_012499	XLOC_012603	XLOC_075914
XLOC_013938	XLOC_012120	XLOC_072396	XLOC_012638	XLOC_010643	XLOC_029174	XLOC_012500	XLOC_012606	XLOC_075915
XLOC_013943	XLOC_012121	XLOC_072403	XLOC_012641	XLOC_010696	XLOC_029183	XLOC_012504	XLOC_012614	XLOC_075967
XLOC_013971	XLOC_012123	XLOC_072427	XLOC_012654	XLOC_010712	XLOC_029195	XLOC_012505	XLOC_012616	XLOC_076023
XLOC_013994	XLOC_012129	XLOC_072434	XLOC_012657	XLOC_010789	XLOC_029196	XLOC_012506	XLOC_012619	XLOC_076065
XLOC_014002	XLOC_012131	XLOC_072480	XLOC_012661	XLOC_010796	XLOC_029215	XLOC_012509	XLOC_012620	XLOC_076069
XLOC_014008	XLOC_012144	XLOC_072484	XLOC_012667	XLOC_010811	XLOC_029216	XLOC_012510	XLOC_012622	XLOC_076106
XLOC_014058	XLOC_012160	XLOC_072488	XLOC_012677	XLOC_010856	XLOC_029217	XLOC_012513	XLOC_012623	XLOC_076119
XLOC_014081	XLOC_012164	XLOC_072495	XLOC_012682	XLOC_010891	XLOC_029218	XLOC_012518	XLOC_012626	XLOC_076139
XLOC_014083	XLOC_012214	XLOC_072501	XLOC_012685	XLOC_010951	XLOC_029219	XLOC_012524	XLOC_012635	XLOC_076159
XLOC_014127	XLOC_012223	XLOC_072507	XLOC_012695	XLOC_010956	XLOC_029231	XLOC_012525	XLOC_012657	XLOC_076181
XLOC_014131	XLOC_012230	XLOC_072510	XLOC_012696	XLOC_011096	XLOC_029240	XLOC_012534	XLOC_012660	XLOC_076191
XLOC_014159	XLOC_012240	XLOC_072520	XLOC_012718	XLOC_011111	XLOC_029261	XLOC_012542	XLOC_012702	XLOC_076205
XLOC_014163	XLOC_012277	XLOC_072748	XLOC_012725	XLOC_011159	XLOC_029264	XLOC_012543	XLOC_012710	XLOC_076274
XLOC_014260	XLOC_012290	XLOC_072759	XLOC_012739	XLOC_011169	XLOC_029279	XLOC_012544	XLOC_012725	XLOC_076280
XLOC_014269	XLOC_012301	XLOC_072760	XLOC_012741	XLOC_011222	XLOC_029290	XLOC_012547	XLOC_012731	XLOC_076295
XLOC_014294	XLOC_012374	XLOC_072848	XLOC_012744	XLOC_011226	XLOC_029307	XLOC_012550	XLOC_012734	XLOC_076325
XLOC_014302	XLOC_012379	XLOC_072863	XLOC_012746	XLOC_011227	XLOC_029323	XLOC_012551	XLOC_012739	XLOC_076332
XLOC_014316	XLOC_012381	XLOC_072973	XLOC_012748	XLOC_011238	XLOC_029330	XLOC_012554	XLOC_012741	XLOC_076354
XLOC_014327	XLOC_012384	XLOC_072982	XLOC_012749	XLOC_011257	XLOC_029333	XLOC_012557	XLOC_012743	XLOC_076378
XLOC_014331	XLOC_012386	XLOC_072983	XLOC_012753	XLOC_011328	XLOC_029334	XLOC_012558	XLOC_012745	XLOC_076384
XLOC_014392	XLOC_012394	XLOC_073053	XLOC_012754	XLOC_011362	XLOC_029339	XLOC_012566	XLOC_012746	XLOC_076410
XLOC_014395	XLOC_012395	XLOC_073118	XLOC_012755	XLOC_011386	XLOC_029341	XLOC_012573	XLOC_012748	XLOC_076420
XLOC_014415	XLOC_012397	XLOC_073129	XLOC_012761	XLOC_011420	XLOC_029344	XLOC_012577	XLOC_012749	XLOC_076421
XLOC_014463	XLOC_012402	XLOC_073213	XLOC_012767	XLOC_011427	XLOC_029353	XLOC_012580	XLOC_012753	XLOC_076426
XLOC_014473	XLOC_012403	XLOC_073267	XLOC_012768	XLOC_011459	XLOC_029354	XLOC_012582	XLOC_012755	XLOC_076545
XLOC_014509	XLOC_012405	XLOC_073284	XLOC_012769	XLOC_011460	XLOC_029356	XLOC_012585	XLOC_012756	XLOC_076550
XLOC_014515	XLOC_012406	XLOC_073322	XLOC_012770	XLOC_011461	XLOC_029357	XLOC_012590	XLOC_012758	XLOC_076555
XLOC_014570	XLOC_012407	XLOC_073407	XLOC_012776	XLOC_011499	XLOC_029363	XLOC_012593	XLOC_012759	XLOC_076599
XLOC_014591	XLOC_012408	XLOC_073416	XLOC_012778	XLOC_011513	XLOC_029364	XLOC_012594	XLOC_012760	XLOC_076605
XLOC_014634	XLOC_012409	XLOC_073422	XLOC_012779	XLOC_011548	XLOC_029374	XLOC_012602	XLOC_012761	XLOC_076705
XLOC_014663	XLOC_012412	XLOC_073423	XLOC_012780	XLOC_011563	XLOC_029385	XLOC_012603	XLOC_012767	XLOC_076753
XLOC_014697	XLOC_012413	XLOC_073435	XLOC_012782	XLOC_011580	XLOC_029386	XLOC_012606	XLOC_012769	XLOC_076776
XLOC_014771	XLOC_012414	XLOC_073456	XLOC_012786	XLOC_011583	XLOC_029387	XLOC_012615	XLOC_012770	XLOC_076833
XLOC_014838	XLOC_012416	XLOC_073528	XLOC_012789	XLOC_011606	XLOC_029398	XLOC_012616	XLOC_012771	XLOC_076895
XLOC_014839	XLOC_012417	XLOC_073529	XLOC_012790	XLOC_011607	XLOC_029399	XLOC_012619	XLOC_012772	XLOC_076904
XLOC_014841	XLOC_012419	XLOC_073530	XLOC_012794	XLOC_011609	XLOC_029406	XLOC_012620	XLOC_012776	XLOC_076936
XLOC_014842	XLOC_012421	XLOC_073534	XLOC_012795	XLOC_011615	XLOC_029408	XLOC_012622	XLOC_012778	XLOC_076977
XLOC_014844	XLOC_012423	XLOC_073562	XLOC_012800	XLOC_011630	XLOC_029414	XLOC_012623	XLOC_012779	XLOC_076992
XLOC_014845	XLOC_012426	XLOC_073594	XLOC_012807	XLOC_011636	XLOC_029416	XLOC_012630	XLOC_012782	XLOC_076993
XLOC_014852	XLOC_012427	XLOC_073615	XLOC_012808	XLOC_011654	XLOC_029422	XLOC_012632	XLOC_012786	XLOC_077072
XLOC_014854	XLOC_012432	XLOC_073618	XLOC_012810	XLOC_011661	XLOC_029424	XLOC_012635	XLOC_012789	XLOC_077080
XLOC_014859	XLOC_012435	XLOC_073623	XLOC_012816	XLOC_011676	XLOC_029435	XLOC_012636	XLOC_012790	XLOC_077102
XLOC_014863	XLOC_012437	XLOC_073636	XLOC_012884	XLOC_011684	XLOC_029438	XLOC_012641	XLOC_012798	XLOC_077111
XLOC_014866	XLOC_012438	XLOC_073653	XLOC_012915	XLOC_011687	XLOC_029439	XLOC_012644	XLOC_012801	XLOC_077187
XLOC_014867	XLOC_012442	XLOC_073657	XLOC_012917	XLOC_011691	XLOC_029440	XLOC_012653	XLOC_012804	XLOC_077188
XLOC_014870	XLOC_012448	XLOC_073663	XLOC_012919	XLOC_011692	XLOC_029441	XLOC_012657	XLOC_012809	XLOC_077211
XLOC_014872	XLOC_012449	XLOC_073664	XLOC_012944	XLOC_011697	XLOC_029443	XLOC_012661	XLOC_012810	XLOC_077260
XLOC_014875	XLOC_012451	XLOC_073673	XLOC_012983	XLOC_011698	XLOC_029451	XLOC_012662	XLOC_012811	XLOC_077261
XLOC_014877	XLOC_012454	XLOC_073685	XLOC_013008	XLOC_011704	XLOC_029454	XLOC_012669	XLOC_012815	XLOC_077303
XLOC_014884	XLOC_012457	XLOC_073689	XLOC_013042	XLOC_011719	XLOC_029455	XLOC_012674	XLOC_012817	XLOC_077309
XLOC_014885	XLOC_012461	XLOC_073696	XLOC_013052	XLOC_011722	XLOC_029459	XLOC_012677	XLOC_012917	XLOC_077313
XLOC_014892	XLOC_012463	XLOC_073745	XLOC_013064	XLOC_011735	XLOC_029462	XLOC_012688	XLOC_012919	XLOC_077368
XLOC_014897	XLOC_012467	XLOC_073765	XLOC_013070	XLOC_011737	XLOC_029611	XLOC_012694	XLOC_012944	XLOC_077389
XLOC_014902	XLOC_012469	XLOC_073773	XLOC_013132	XLOC_011755	XLOC_029634	XLOC_012695	XLOC_012994	XLOC_077402
XLOC_014903	XLOC_012470	XLOC_073780	XLOC_013135	XLOC_011756	XLOC_029729	XLOC_012696	XLOC_013033	XLOC_077446
XLOC_014907	XLOC_012471	XLOC_073819	XLOC_013189	XLOC_011761	XLOC_029734	XLOC_012702	XLOC_013044	XLOC_077448
XLOC_014915	XLOC_012473	XLOC_073855	XLOC_013230	XLOC_011778	XLOC_029750	XLOC_012708	XLOC_013052	XLOC_077462
XLOC_014916	XLOC_012480	XLOC_073862	XLOC_013256	XLOC_011835	XLOC_029756	XLOC_012710	XLOC_013070	XLOC_077463
XLOC_014919	XLOC_012482	XLOC_073909	XLOC_013285	XLOC_011846	XLOC_029852	XLOC_012712	XLOC_013081	XLOC_077471
XLOC_014920	XLOC_012485	XLOC_073959	XLOC_013287	XLOC_011870	XLOC_029878	XLOC_012722	XLOC_013090	XLOC_077497
XLOC_014923	XLOC_012486	XLOC_073974	XLOC_013296	XLOC_011879	XLOC_029955	XLOC_012731	XLOC_013132	XLOC_077525
XLOC_014929	XLOC_012489	XLOC_073979	XLOC_013299	XLOC_011889	XLOC_029983	XLOC_012733	XLOC_013135	XLOC_077577
XLOC_014936	XLOC_012497	XLOC_074004	XLOC_013308	XLOC_011916	XLOC_030064	XLOC_012735	XLOC_013177	XLOC_077579
XLOC_014944	XLOC_012499	XLOC_074016	XLOC_013351	XLOC_011925	XLOC_030220	XLOC_012739	XLOC_013189	XLOC_077604
XLOC_014957	XLOC_012500	XLOC_074032	XLOC_013359	XLOC_011927	XLOC_030361	XLOC_012741	XLOC_013218	XLOC_077611
XLOC_014959	XLOC_012502	XLOC_074056	XLOC_013387	XLOC_011941	XLOC_030396	XLOC_012744	XLOC_013230	XLOC_077627
XLOC_014965	XLOC_012504	XLOC_074085	XLOC_013393	XLOC_011961	XLOC_030411	XLOC_012745	XLOC_013256	XLOC_077658
XLOC_014968	XLOC_012513	XLOC_074120	XLOC_013401	XLOC_011965	XLOC_030464	XLOC_012746	XLOC_013257	XLOC_077667
XLOC_014978	XLOC_012518	XLOC_074124	XLOC_013437	XLOC_011982	XLOC_030663	XLOC_012748	XLOC_013264	XLOC_077679
XLOC_014980	XLOC_012521	XLOC_074133	XLOC_013457	XLOC_012003	XLOC_030934	XLOC_012749	XLOC_013285	XLOC_077711
XLOC_014986	XLOC_012523	XLOC_074179	XLOC_013527	XLOC_012016	XLOC_030963	XLOC_012753	XLOC_013288	XLOC_077747
XLOC_014991	XLOC_012525	XLOC_074240	XLOC_013533	XLOC_012020	XLOC_031027	XLOC_012755	XLOC_013296	XLOC_077748
XLOC_014992	XLOC_012527	XLOC_074292	XLOC_013557	XLOC_012023	XLOC_031047	XLOC_012756	XLOC_013299	XLOC_077781
XLOC_014996	XLOC_012530	XLOC_074326	XLOC_013587	XLOC_012047	XLOC_031091	XLOC_012759	XLOC_013308	XLOC_077835
XLOC_015003	XLOC_012534	XLOC_074349	XLOC_013591	XLOC_012049	XLOC_031148	XLOC_012761	XLOC_013359	XLOC_077848
XLOC_015004	XLOC_012539	XLOC_074351	XLOC_013607	XLOC_012059	XLOC_031183	XLOC_012767	XLOC_013370	XLOC_077849
XLOC_015005	XLOC_012540	XLOC_074392	XLOC_013625	XLOC_012060	XLOC_031189	XLOC_012768	XLOC_013393	XLOC_077853
XLOC_015009	XLOC_012542	XLOC_074425	XLOC_013642	XLOC_012090	XLOC_031252	XLOC_012770	XLOC_013401	XLOC_078004
XLOC_015011	XLOC_012543	XLOC_074437	XLOC_013651	XLOC_012097	XLOC_031302	XLOC_012772	XLOC_013437	XLOC_078084
XLOC_015012	XLOC_012544	XLOC_074498	XLOC_013803	XLOC_012101	XLOC_031435	XLOC_012775	XLOC_013458	XLOC_078094
XLOC_015015	XLOC_012545	XLOC_074716	XLOC_013823	XLOC_012114	XLOC_031444	XLOC_012776	XLOC_013527	XLOC_078172
XLOC_015016	XLOC_012547	XLOC_074742	XLOC_013859	XLOC_012116	XLOC_031481	XLOC_012778	XLOC_013533	XLOC_078173
XLOC_015020	XLOC_012549	XLOC_074789	XLOC_013894	XLOC_012117	XLOC_031506	XLOC_012779	XLOC_013541	XLOC_078226
XLOC_015025	XLOC_012552	XLOC_074817	XLOC_013896	XLOC_012118	XLOC_031535	XLOC_012780	XLOC_013557	XLOC_078253
XLOC_015026	XLOC_012554	XLOC_074900	XLOC_013938	XLOC_012119	XLOC_031541	XLOC_012786	XLOC_013562	XLOC_078369
XLOC_015027	XLOC_012556	XLOC_074921	XLOC_013950	XLOC_012123	XLOC_031590	XLOC_012789	XLOC_013591	XLOC_078380
XLOC_015030	XLOC_012557	XLOC_074969	XLOC_013994	XLOC_012129	XLOC_031678	XLOC_012790	XLOC_013607	XLOC_078422
XLOC_015031	XLOC_012560	XLOC_074973	XLOC_014001	XLOC_012131	XLOC_031746	XLOC_012795	XLOC_013614	XLOC_078446
XLOC_015032	XLOC_012562	XLOC_075004	XLOC_014002	XLOC_012136	XLOC_031803	XLOC_012798	XLOC_013625	XLOC_078506
XLOC_015033	XLOC_012563	XLOC_075023	XLOC_014016	XLOC_012144	XLOC_032066	XLOC_012804	XLOC_013642	XLOC_078596
XLOC_015034	XLOC_012573	XLOC_075056	XLOC_014033	XLOC_012223	XLOC_032198	XLOC_012810	XLOC_013688	XLOC_078601
XLOC_015039	XLOC_012577	XLOC_075100	XLOC_014058	XLOC_012228	XLOC_032200	XLOC_012811	XLOC_013715	XLOC_078642
XLOC_015042	XLOC_012579	XLOC_075110	XLOC_014081	XLOC_012230	XLOC_032210	XLOC_012815	XLOC_013823	XLOC_078700
XLOC_015045	XLOC_012580	XLOC_075207	XLOC_014131	XLOC_012244	XLOC_032222	XLOC_012817	XLOC_013859	XLOC_078702
XLOC_015047	XLOC_012581	XLOC_075232	XLOC_014145	XLOC_012246	XLOC_032224	XLOC_012915	XLOC_013932	XLOC_078822
XLOC_015049	XLOC_012582	XLOC_075236	XLOC_014163	XLOC_012267	XLOC_032237	XLOC_012917	XLOC_013938	XLOC_078878
XLOC_015051	XLOC_012589	XLOC_075309	XLOC_014164	XLOC_012277	XLOC_032242	XLOC_012919	XLOC_013943	XLOC_078896
XLOC_015053	XLOC_012593	XLOC_075336	XLOC_014201	XLOC_012290	XLOC_032247	XLOC_012944	XLOC_014001	XLOC_078934
XLOC_015054	XLOC_012594	XLOC_075340	XLOC_014269	XLOC_012301	XLOC_032252	XLOC_012981	XLOC_014002	XLOC_078945
XLOC_015059	XLOC_012596	XLOC_075375	XLOC_014302	XLOC_012374	XLOC_032256	XLOC_012994	XLOC_014016	XLOC_078974
XLOC_015162	XLOC_012602	XLOC_075389	XLOC_014316	XLOC_012379	XLOC_032267	XLOC_013008	XLOC_014033	XLOC_078986
XLOC_015293	XLOC_012614	XLOC_075406	XLOC_014322	XLOC_012380	XLOC_032286	XLOC_013042	XLOC_014058	XLOC_079014
XLOC_015303	XLOC_012615	XLOC_075434	XLOC_014325	XLOC_012381	XLOC_032287	XLOC_013044	XLOC_014081	XLOC_079018
XLOC_015321	XLOC_012616	XLOC_075438	XLOC_014327	XLOC_012384	XLOC_032312	XLOC_013052	XLOC_014097	XLOC_079056
XLOC_015359	XLOC_012617	XLOC_075476	XLOC_014392	XLOC_012386	XLOC_032319	XLOC_013070	XLOC_014127	XLOC_079071
XLOC_015360	XLOC_012618	XLOC_075486	XLOC_014395	XLOC_012388	XLOC_032345	XLOC_013072	XLOC_014131	XLOC_079100
XLOC_015374	XLOC_012619	XLOC_075501	XLOC_014415	XLOC_012390	XLOC_032348	XLOC_013073	XLOC_014145	XLOC_079124
XLOC_015404	XLOC_012620	XLOC_075503	XLOC_014435	XLOC_012394	XLOC_032357	XLOC_013074	XLOC_014150	XLOC_079186
XLOC_015429	XLOC_012622	XLOC_075573	XLOC_014454	XLOC_012395	XLOC_032358	XLOC_013132	XLOC_014159	XLOC_079246
XLOC_015458	XLOC_012623	XLOC_075633	XLOC_014463	XLOC_012397	XLOC_032359	XLOC_013135	XLOC_014164	XLOC_079282
XLOC_015467	XLOC_012629	XLOC_075634	XLOC_014473	XLOC_012398	XLOC_032363	XLOC_013177	XLOC_014168	XLOC_079310
XLOC_015510	XLOC_012635	XLOC_075686	XLOC_014505	XLOC_012401	XLOC_032373	XLOC_013188	XLOC_014221	XLOC_079340
XLOC_015518	XLOC_012636	XLOC_075731	XLOC_014509	XLOC_012402	XLOC_032374	XLOC_013189	XLOC_014239	XLOC_079349
XLOC_015521	XLOC_012644	XLOC_075740	XLOC_014535	XLOC_012405	XLOC_032383	XLOC_013230	XLOC_014269	XLOC_079365
XLOC_015532	XLOC_012660	XLOC_075775	XLOC_014591	XLOC_012407	XLOC_032390	XLOC_013256	XLOC_014272	XLOC_079378
XLOC_015558	XLOC_012710	XLOC_075864	XLOC_014618	XLOC_012408	XLOC_032404	XLOC_013266	XLOC_014302	XLOC_079389
XLOC_015564	XLOC_012733	XLOC_075881	XLOC_014619	XLOC_012411	XLOC_032405	XLOC_013285	XLOC_014316	XLOC_079411
XLOC_015591	XLOC_012734	XLOC_075903	XLOC_014620	XLOC_012413	XLOC_032411	XLOC_013287	XLOC_014322	XLOC_079412
XLOC_015610	XLOC_012735	XLOC_075997	XLOC_014634	XLOC_012414	XLOC_032412	XLOC_013303	XLOC_014327	XLOC_079464
XLOC_015632	XLOC_012736	XLOC_076002	XLOC_014648	XLOC_012416	XLOC_032422	XLOC_013308	XLOC_014337	XLOC_079495
XLOC_015635	XLOC_012742	XLOC_076023	XLOC_014655	XLOC_012424	XLOC_032502	XLOC_013359	XLOC_014415	XLOC_079533
XLOC_015641	XLOC_012743	XLOC_076032	XLOC_014663	XLOC_012426	XLOC_032605	XLOC_013393	XLOC_014433	XLOC_079565
XLOC_015643	XLOC_012746	XLOC_076075	XLOC_014697	XLOC_012430	XLOC_032698	XLOC_013401	XLOC_014473	XLOC_079567
XLOC_015665	XLOC_012749	XLOC_076106	XLOC_014838	XLOC_012431	XLOC_032784	XLOC_013420	XLOC_014509	XLOC_079670
XLOC_015683	XLOC_012753	XLOC_076146	XLOC_014839	XLOC_012434	XLOC_032870	XLOC_013427	XLOC_014535	XLOC_079673
XLOC_015684	XLOC_012755	XLOC_076149	XLOC_014842	XLOC_012436	XLOC_032875	XLOC_013437	XLOC_014591	XLOC_079827
XLOC_015686	XLOC_012758	XLOC_076159	XLOC_014843	XLOC_012437	XLOC_032880	XLOC_013457	XLOC_014625	XLOC_079848
XLOC_015688	XLOC_012760	XLOC_076274	XLOC_014844	XLOC_012438	XLOC_032943	XLOC_013527	XLOC_014634	XLOC_079863
XLOC_015689	XLOC_012768	XLOC_076280	XLOC_014845	XLOC_012439	XLOC_032981	XLOC_013529	XLOC_014663	XLOC_079969
XLOC_015705	XLOC_012769	XLOC_076304	XLOC_014847	XLOC_012443	XLOC_032999	XLOC_013533	XLOC_014686	XLOC_080055
XLOC_015769	XLOC_012771	XLOC_076323	XLOC_014852	XLOC_012448	XLOC_033082	XLOC_013541	XLOC_014697	XLOC_080133
XLOC_015779	XLOC_012774	XLOC_076331	XLOC_014854	XLOC_012449	XLOC_033123	XLOC_013557	XLOC_014703	XLOC_080168
XLOC_015783	XLOC_012782	XLOC_076354	XLOC_014861	XLOC_012454	XLOC_033129	XLOC_013562	XLOC_014771	XLOC_080196
XLOC_015839	XLOC_012788	XLOC_076377	XLOC_014862	XLOC_012456	XLOC_033164	XLOC_013607	XLOC_014812	XLOC_080199
XLOC_015878	XLOC_012789	XLOC_076394	XLOC_014863	XLOC_012459	XLOC_033397	XLOC_013614	XLOC_014837	XLOC_080231
XLOC_015884	XLOC_012794	XLOC_076420	XLOC_014864	XLOC_012470	XLOC_033415	XLOC_013642	XLOC_014842	XLOC_080309
XLOC_015886	XLOC_012795	XLOC_076439	XLOC_014866	XLOC_012471	XLOC_033540	XLOC_013651	XLOC_014844	XLOC_080319
XLOC_015896	XLOC_012798	XLOC_076440	XLOC_014867	XLOC_012472	XLOC_033544	XLOC_013688	XLOC_014845	XLOC_080344
XLOC_015938	XLOC_012802	XLOC_076458	XLOC_014872	XLOC_012473	XLOC_033567	XLOC_013701	XLOC_014847	XLOC_080404
XLOC_015959	XLOC_012807	XLOC_076471	XLOC_014873	XLOC_012478	XLOC_033626	XLOC_013823	XLOC_014862	XLOC_080493
XLOC_015963	XLOC_012810	XLOC_076510	XLOC_014875	XLOC_012482	XLOC_033696	XLOC_013931	XLOC_014863	XLOC_080549
XLOC_015985	XLOC_012815	XLOC_076518	XLOC_014876	XLOC_012483	XLOC_033849	XLOC_013938	XLOC_014864	XLOC_080648
XLOC_016000	XLOC_012821	XLOC_076548	XLOC_014884	XLOC_012485	XLOC_033887	XLOC_013943	XLOC_014866	XLOC_080659
XLOC_016018	XLOC_012917	XLOC_076566	XLOC_014885	XLOC_012487	XLOC_033934	XLOC_013950	XLOC_014872	XLOC_080663
XLOC_016050	XLOC_012919	XLOC_076569	XLOC_014886	XLOC_012489	XLOC_033951	XLOC_013971	XLOC_014875	XLOC_080681
XLOC_016051	XLOC_012983	XLOC_076570	XLOC_014889	XLOC_012490	XLOC_033991	XLOC_013994	XLOC_014879	XLOC_080839
XLOC_016054	XLOC_012994	XLOC_076578	XLOC_014891	XLOC_012491	XLOC_034030	XLOC_013995	XLOC_014884	XLOC_080840
XLOC_016066	XLOC_013033	XLOC_076580	XLOC_014894	XLOC_012495	XLOC_034043	XLOC_014016	XLOC_014891	XLOC_080908
XLOC_016130	XLOC_013049	XLOC_076586	XLOC_014906	XLOC_012499	XLOC_034075	XLOC_014019	XLOC_014892	XLOC_080922
XLOC_016141	XLOC_013052	XLOC_076598	XLOC_014907	XLOC_012500	XLOC_034103	XLOC_014033	XLOC_014897	XLOC_080933
XLOC_016194	XLOC_013073	XLOC_076606	XLOC_014914	XLOC_012504	XLOC_034220	XLOC_014056	XLOC_014902	XLOC_081079
XLOC_016198	XLOC_013081	XLOC_076674	XLOC_014916	XLOC_012505	XLOC_034235	XLOC_014058	XLOC_014903	XLOC_081084
XLOC_016288	XLOC_013135	XLOC_076705	XLOC_014923	XLOC_012506	XLOC_034255	XLOC_014081	XLOC_014905	XLOC_081108
XLOC_016289	XLOC_013177	XLOC_076753	XLOC_014925	XLOC_012509	XLOC_034337	XLOC_014097	XLOC_014907	XLOC_081126
XLOC_016290	XLOC_013188	XLOC_076758	XLOC_014935	XLOC_012510	XLOC_034351	XLOC_014127	XLOC_014913	XLOC_081176
XLOC_016294	XLOC_013189	XLOC_076776	XLOC_014936	XLOC_012511	XLOC_034368	XLOC_014131	XLOC_014915	XLOC_081182
XLOC_016312	XLOC_013195	XLOC_076789	XLOC_014937	XLOC_012513	XLOC_034464	XLOC_014133	XLOC_014919	XLOC_081196
XLOC_016416	XLOC_013218	XLOC_076823	XLOC_014953	XLOC_012516	XLOC_034525	XLOC_014139	XLOC_014920	XLOC_081213
XLOC_016417	XLOC_013230	XLOC_076838	XLOC_014955	XLOC_012518	XLOC_034526	XLOC_014145	XLOC_014921	XLOC_081227
XLOC_016430	XLOC_013256	XLOC_076895	XLOC_014958	XLOC_012521	XLOC_034707	XLOC_014159	XLOC_014924	XLOC_081261
XLOC_016435	XLOC_013257	XLOC_076974	XLOC_014964	XLOC_012523	XLOC_034729	XLOC_014163	XLOC_014925	XLOC_081263
XLOC_016458	XLOC_013285	XLOC_076977	XLOC_014966	XLOC_012524	XLOC_034736	XLOC_014164	XLOC_014929	XLOC_081297
XLOC_016498	XLOC_013287	XLOC_076987	XLOC_014969	XLOC_012525	XLOC_034740	XLOC_014239	XLOC_014936	XLOC_081312
XLOC_016526	XLOC_013289	XLOC_076993	XLOC_014971	XLOC_012529	XLOC_034753	XLOC_014240	XLOC_014954	XLOC_081334
XLOC_016538	XLOC_013296	XLOC_077019	XLOC_014974	XLOC_012530	XLOC_034763	XLOC_014269	XLOC_014955	XLOC_081375
XLOC_016633	XLOC_013299	XLOC_077050	XLOC_014975	XLOC_012537	XLOC_034771	XLOC_014302	XLOC_014958	XLOC_081395
XLOC_016644	XLOC_013303	XLOC_077056	XLOC_014979	XLOC_012539	XLOC_034797	XLOC_014316	XLOC_014964	XLOC_081403
XLOC_016683	XLOC_013308	XLOC_077069	XLOC_014980	XLOC_012542	XLOC_034801	XLOC_014322	XLOC_014966	XLOC_081414
XLOC_016701	XLOC_013359	XLOC_077086	XLOC_014986	XLOC_012543	XLOC_034812	XLOC_014327	XLOC_014975	XLOC_081480
XLOC_016713	XLOC_013370	XLOC_077101	XLOC_014987	XLOC_012544	XLOC_034816	XLOC_014336	XLOC_014979	XLOC_081590
XLOC_016719	XLOC_013382	XLOC_077118	XLOC_014988	XLOC_012546	XLOC_034817	XLOC_014337	XLOC_014980	XLOC_081649
XLOC_016747	XLOC_013383	XLOC_077148	XLOC_014989	XLOC_012548	XLOC_034818	XLOC_014390	XLOC_014986	XLOC_081886
XLOC_016759	XLOC_013393	XLOC_077171	XLOC_014991	XLOC_012550	XLOC_034821	XLOC_014415	XLOC_014994	XLOC_081902
XLOC_016775	XLOC_013401	XLOC_077179	XLOC_015004	XLOC_012551	XLOC_034825	XLOC_014473	XLOC_014999	XLOC_081945
XLOC_016780	XLOC_013429	XLOC_077249	XLOC_015007	XLOC_012554	XLOC_034827	XLOC_014484	XLOC_015004	XLOC_081953
XLOC_016813	XLOC_013452	XLOC_077313	XLOC_015009	XLOC_012555	XLOC_034829	XLOC_014497	XLOC_015006	XLOC_081984
XLOC_016835	XLOC_013527	XLOC_077317	XLOC_015010	XLOC_012556	XLOC_034833	XLOC_014509	XLOC_015007	XLOC_082010
XLOC_016842	XLOC_013529	XLOC_077355	XLOC_015011	XLOC_012563	XLOC_034841	XLOC_014512	XLOC_015009	XLOC_082028
XLOC_016844	XLOC_013533	XLOC_077383	XLOC_015012	XLOC_012571	XLOC_034850	XLOC_014519	XLOC_015011	XLOC_082124
XLOC_016856	XLOC_013557	XLOC_077440	XLOC_015020	XLOC_012573	XLOC_034853	XLOC_014535	XLOC_015012	XLOC_082169
XLOC_016859	XLOC_013587	XLOC_077446	XLOC_015021	XLOC_012577	XLOC_034863	XLOC_014553	XLOC_015015	XLOC_082180
XLOC_016869	XLOC_013591	XLOC_077463	XLOC_015022	XLOC_012579	XLOC_034866	XLOC_014591	XLOC_015016	XLOC_082199
XLOC_016905	XLOC_013607	XLOC_077497	XLOC_015025	XLOC_012580	XLOC_034877	XLOC_014634	XLOC_015017	XLOC_082253
XLOC_016919	XLOC_013608	XLOC_077502	XLOC_015030	XLOC_012581	XLOC_034879	XLOC_014663	XLOC_015018	XLOC_082276
XLOC_016957	XLOC_013614	XLOC_077557	XLOC_015031	XLOC_012583	XLOC_034880	XLOC_014686	XLOC_015020	XLOC_082345
XLOC_016958	XLOC_013625	XLOC_077579	XLOC_015032	XLOC_012593	XLOC_034881	XLOC_014697	XLOC_015021	XLOC_082408
XLOC_016972	XLOC_013642	XLOC_077604	XLOC_015033	XLOC_012603	XLOC_034900	XLOC_014703	XLOC_015023	XLOC_082433
XLOC_016979	XLOC_013649	XLOC_077620	XLOC_015036	XLOC_012604	XLOC_034923	XLOC_014837	XLOC_015025	XLOC_082444
XLOC_016999	XLOC_013651	XLOC_077626	XLOC_015039	XLOC_012606	XLOC_034927	XLOC_014842	XLOC_015027	XLOC_082473
XLOC_017007	XLOC_013652	XLOC_077667	XLOC_015040	XLOC_012607	XLOC_035037	XLOC_014843	XLOC_015028	XLOC_082481
XLOC_017110	XLOC_013688	XLOC_077720	XLOC_015042	XLOC_012610	XLOC_035061	XLOC_014844	XLOC_015030	XLOC_082530
XLOC_017114	XLOC_013701	XLOC_077737	XLOC_015045	XLOC_012613	XLOC_035102	XLOC_014845	XLOC_015031	XLOC_082576
XLOC_017115	XLOC_013805	XLOC_077749	XLOC_015046	XLOC_012614	XLOC_035105	XLOC_014847	XLOC_015032	XLOC_082580
XLOC_017152	XLOC_013816	XLOC_077796	XLOC_015047	XLOC_012616	XLOC_035143	XLOC_014849	XLOC_015033	XLOC_082645
XLOC_017183	XLOC_013823	XLOC_077806	XLOC_015049	XLOC_012617	XLOC_035283	XLOC_014853	XLOC_015039	XLOC_082692
XLOC_017200	XLOC_013892	XLOC_077829	XLOC_015051	XLOC_012622	XLOC_035319	XLOC_014854	XLOC_015040	XLOC_082707
XLOC_017210	XLOC_013931	XLOC_077841	XLOC_015053	XLOC_012623	XLOC_035398	XLOC_014855	XLOC_015042	XLOC_082764
XLOC_017216	XLOC_013938	XLOC_077848	XLOC_015054	XLOC_012625	XLOC_035410	XLOC_014859	XLOC_015043	XLOC_082878
XLOC_017225	XLOC_013943	XLOC_077858	XLOC_015055	XLOC_012626	XLOC_035520	XLOC_014861	XLOC_015044	XLOC_082938
XLOC_017270	XLOC_013971	XLOC_077861	XLOC_015156	XLOC_012635	XLOC_035526	XLOC_014862	XLOC_015045	XLOC_083000
XLOC_017272	XLOC_013994	XLOC_077921	XLOC_015174	XLOC_012637	XLOC_035532	XLOC_014863	XLOC_015048	XLOC_083113
XLOC_017276	XLOC_013995	XLOC_077950	XLOC_015191	XLOC_012641	XLOC_035542	XLOC_014866	XLOC_015049	XLOC_083139
XLOC_017332	XLOC_014002	XLOC_077951	XLOC_015293	XLOC_012657	XLOC_035567	XLOC_014872	XLOC_015050	XLOC_083152
XLOC_017350	XLOC_014008	XLOC_077953	XLOC_015303	XLOC_012661	XLOC_035598	XLOC_014875	XLOC_015051	XLOC_083178
XLOC_017351	XLOC_014058	XLOC_077957	XLOC_015308	XLOC_012662	XLOC_035626	XLOC_014879	XLOC_015053	XLOC_083206
XLOC_017360	XLOC_014081	XLOC_078107	XLOC_015321	XLOC_012664	XLOC_035661	XLOC_014884	XLOC_015054	XLOC_083293
XLOC_017361	XLOC_014083	XLOC_078108	XLOC_015404	XLOC_012667	XLOC_035805	XLOC_014885	XLOC_015055	XLOC_083346
XLOC_017362	XLOC_014097	XLOC_078114	XLOC_015429	XLOC_012670	XLOC_035807	XLOC_014891	XLOC_015059	XLOC_083381
XLOC_017364	XLOC_014127	XLOC_078143	XLOC_015458	XLOC_012674	XLOC_035833	XLOC_014892	XLOC_015162	XLOC_083389
XLOC_017374	XLOC_014133	XLOC_078169	XLOC_015510	XLOC_012677	XLOC_035907	XLOC_014895	XLOC_015189	XLOC_083407
XLOC_017406	XLOC_014150	XLOC_078220	XLOC_015521	XLOC_012679	XLOC_035993	XLOC_014896	XLOC_015281	XLOC_083419
XLOC_017430	XLOC_014159	XLOC_078226	XLOC_015532	XLOC_012682	XLOC_036171	XLOC_014905	XLOC_015303	XLOC_083607
XLOC_017460	XLOC_014164	XLOC_078240	XLOC_015547	XLOC_012685	XLOC_036361	XLOC_014907	XLOC_015321	XLOC_083655
XLOC_017471	XLOC_014169	XLOC_078247	XLOC_015558	XLOC_012686	XLOC_036362	XLOC_014916	XLOC_015359	XLOC_083676
XLOC_017493	XLOC_014201	XLOC_078321	XLOC_015564	XLOC_012688	XLOC_036550	XLOC_014919	XLOC_015360	XLOC_083712
XLOC_017503	XLOC_014221	XLOC_078440	XLOC_015572	XLOC_012692	XLOC_036566	XLOC_014923	XLOC_015374	XLOC_083720
XLOC_017504	XLOC_014239	XLOC_078455	XLOC_015579	XLOC_012695	XLOC_036582	XLOC_014925	XLOC_015395	XLOC_083750
XLOC_017506	XLOC_014240	XLOC_078483	XLOC_015591	XLOC_012696	XLOC_036588	XLOC_014934	XLOC_015429	XLOC_083758
XLOC_017507	XLOC_014243	XLOC_078596	XLOC_015596	XLOC_012708	XLOC_036595	XLOC_014935	XLOC_015458	XLOC_083804
XLOC_017509	XLOC_014269	XLOC_078642	XLOC_015598	XLOC_012710	XLOC_036690	XLOC_014936	XLOC_015510	XLOC_083809
XLOC_017510	XLOC_014294	XLOC_078663	XLOC_015610	XLOC_012711	XLOC_036747	XLOC_014938	XLOC_015521	XLOC_083993
XLOC_017512	XLOC_014302	XLOC_078696	XLOC_015632	XLOC_012713	XLOC_036760	XLOC_014954	XLOC_015532	XLOC_084010
XLOC_017513	XLOC_014316	XLOC_078700	XLOC_015635	XLOC_012718	XLOC_036761	XLOC_014955	XLOC_015544	XLOC_084011
XLOC_017514	XLOC_014325	XLOC_078702	XLOC_015641	XLOC_012719	XLOC_036866	XLOC_014964	XLOC_015557	XLOC_084062
XLOC_017517	XLOC_014327	XLOC_078720	XLOC_015643	XLOC_012722	XLOC_036871	XLOC_014975	XLOC_015558	XLOC_084088
XLOC_017518	XLOC_014331	XLOC_078839	XLOC_015646	XLOC_012723	XLOC_036940	XLOC_014976	XLOC_015564	XLOC_084143
XLOC_017523	XLOC_014337	XLOC_078841	XLOC_015665	XLOC_012725	XLOC_036971	XLOC_014979	XLOC_015572	XLOC_084153
XLOC_017528	XLOC_014415	XLOC_078846	XLOC_015672	XLOC_012734	XLOC_036974	XLOC_014980	XLOC_015579	XLOC_084247
XLOC_017533	XLOC_014433	XLOC_078894	XLOC_015677	XLOC_012739	XLOC_037042	XLOC_014986	XLOC_015610	XLOC_084248
XLOC_017536	XLOC_014435	XLOC_078934	XLOC_015683	XLOC_012741	XLOC_037097	XLOC_014989	XLOC_015632	XLOC_084252
XLOC_017549	XLOC_014454	XLOC_078940	XLOC_015684	XLOC_012743	XLOC_037211	XLOC_014999	XLOC_015635	XLOC_084268
XLOC_017551	XLOC_014463	XLOC_078956	XLOC_015686	XLOC_012744	XLOC_037371	XLOC_015005	XLOC_015643	XLOC_084332
XLOC_017552	XLOC_014473	XLOC_079020	XLOC_015688	XLOC_012746	XLOC_037402	XLOC_015007	XLOC_015646	XLOC_084360
XLOC_017557	XLOC_014484	XLOC_079084	XLOC_015689	XLOC_012748	XLOC_037409	XLOC_015009	XLOC_015672	XLOC_084381
XLOC_017574	XLOC_014505	XLOC_079106	XLOC_015691	XLOC_012749	XLOC_037420	XLOC_015010	XLOC_015677	XLOC_084400
XLOC_017576	XLOC_014509	XLOC_079156	XLOC_015705	XLOC_012753	XLOC_037423	XLOC_015011	XLOC_015683	XLOC_084455
XLOC_017579	XLOC_014515	XLOC_079166	XLOC_015716	XLOC_012754	XLOC_037425	XLOC_015012	XLOC_015684	XLOC_084605
XLOC_017587	XLOC_014519	XLOC_079205	XLOC_015730	XLOC_012755	XLOC_037427	XLOC_015015	XLOC_015686	XLOC_084633
XLOC_017588	XLOC_014535	XLOC_079214	XLOC_015744	XLOC_012761	XLOC_037432	XLOC_015018	XLOC_015688	XLOC_084637
XLOC_017589	XLOC_014553	XLOC_079220	XLOC_015769	XLOC_012765	XLOC_037468	XLOC_015021	XLOC_015689	XLOC_084638
XLOC_017590	XLOC_014570	XLOC_079274	XLOC_015779	XLOC_012767	XLOC_037473	XLOC_015023	XLOC_015691	XLOC_084952
XLOC_017595	XLOC_014591	XLOC_079282	XLOC_015783	XLOC_012770	XLOC_037479	XLOC_015026	XLOC_015705	XLOC_084982
XLOC_017598	XLOC_014634	XLOC_079283	XLOC_015804	XLOC_012774	XLOC_037492	XLOC_015027	XLOC_015716	XLOC_084998
XLOC_017602	XLOC_014663	XLOC_079310	XLOC_015835	XLOC_012776	XLOC_037499	XLOC_015028	XLOC_015769	XLOC_085110
XLOC_017608	XLOC_014686	XLOC_079397	XLOC_015839	XLOC_012778	XLOC_037510	XLOC_015031	XLOC_015783	XLOC_085113
XLOC_017609	XLOC_014697	XLOC_079409	XLOC_015878	XLOC_012779	XLOC_037527	XLOC_015032	XLOC_015788	XLOC_085118
XLOC_017622	XLOC_014703	XLOC_079415	XLOC_015881	XLOC_012780	XLOC_037533	XLOC_015033	XLOC_015804	XLOC_085133
XLOC_017627	XLOC_014771	XLOC_079477	XLOC_015884	XLOC_012782	XLOC_037536	XLOC_015034	XLOC_015823	XLOC_085150
XLOC_017635	XLOC_014837	XLOC_079497	XLOC_015895	XLOC_012786	XLOC_037540	XLOC_015036	XLOC_015835	XLOC_085164
XLOC_017645	XLOC_014839	XLOC_079538	XLOC_015896	XLOC_012787	XLOC_037551	XLOC_015039	XLOC_015839	XLOC_085170
XLOC_017659	XLOC_014841	XLOC_079543	XLOC_015899	XLOC_012789	XLOC_037569	XLOC_015040	XLOC_015858	XLOC_085172
XLOC_017665	XLOC_014842	XLOC_079551	XLOC_015938	XLOC_012794	XLOC_037571	XLOC_015042	XLOC_015878	XLOC_085272
XLOC_017666	XLOC_014850	XLOC_079558	XLOC_015963	XLOC_012798	XLOC_037574	XLOC_015045	XLOC_015881	XLOC_085291
XLOC_017682	XLOC_014852	XLOC_079565	XLOC_015972	XLOC_012800	XLOC_037580	XLOC_015048	XLOC_015896	XLOC_085295
XLOC_017696	XLOC_014859	XLOC_079567	XLOC_015985	XLOC_012801	XLOC_037584	XLOC_015049	XLOC_015911	XLOC_085318
XLOC_017708	XLOC_014863	XLOC_079602	XLOC_016007	XLOC_012804	XLOC_037589	XLOC_015050	XLOC_015938	XLOC_085324
XLOC_017725	XLOC_014864	XLOC_079670	XLOC_016018	XLOC_012807	XLOC_037596	XLOC_015051	XLOC_015959	XLOC_085344
XLOC_017731	XLOC_014866	XLOC_079674	XLOC_016027	XLOC_012808	XLOC_037649	XLOC_015053	XLOC_015963	XLOC_085345
XLOC_017734	XLOC_014870	XLOC_079749	XLOC_016054	XLOC_012810	XLOC_037650	XLOC_015054	XLOC_015977	XLOC_085486
XLOC_017739	XLOC_014872	XLOC_079820	XLOC_016067	XLOC_012812	XLOC_037651	XLOC_015055	XLOC_015980	XLOC_085507
XLOC_017744	XLOC_014876	XLOC_079827	XLOC_016113	XLOC_012816	XLOC_037670	XLOC_015059	XLOC_015985	XLOC_085530
XLOC_017746	XLOC_014877	XLOC_079829	XLOC_016130	XLOC_012884	XLOC_037740	XLOC_015156	XLOC_016000	XLOC_085551
XLOC_017747	XLOC_014882	XLOC_079927	XLOC_016133	XLOC_012915	XLOC_037745	XLOC_015174	XLOC_016003	XLOC_085557
XLOC_017748	XLOC_014884	XLOC_079969	XLOC_016141	XLOC_012917	XLOC_037748	XLOC_015303	XLOC_016018	XLOC_085627
XLOC_017749	XLOC_014885	XLOC_079985	XLOC_016168	XLOC_012919	XLOC_037749	XLOC_015308	XLOC_016050	XLOC_085705
XLOC_017752	XLOC_014897	XLOC_080049	XLOC_016194	XLOC_012944	XLOC_037750	XLOC_015321	XLOC_016054	XLOC_085714
XLOC_017754	XLOC_014898	XLOC_080131	XLOC_016288	XLOC_012976	XLOC_037903	XLOC_015359	XLOC_016067	XLOC_085721
XLOC_017757	XLOC_014902	XLOC_080196	XLOC_016290	XLOC_012994	XLOC_037932	XLOC_015360	XLOC_016113	XLOC_085742
XLOC_017759	XLOC_014903	XLOC_080230	XLOC_016294	XLOC_013008	XLOC_037940	XLOC_015374	XLOC_016133	XLOC_085762
XLOC_017764	XLOC_014907	XLOC_080303	XLOC_016312	XLOC_013033	XLOC_038033	XLOC_015395	XLOC_016141	XLOC_085763
XLOC_017765	XLOC_014909	XLOC_080316	XLOC_016417	XLOC_013042	XLOC_038090	XLOC_015404	XLOC_016149	XLOC_085780
XLOC_017767	XLOC_014913	XLOC_080345	XLOC_016430	XLOC_013044	XLOC_038215	XLOC_015429	XLOC_016151	XLOC_086105
XLOC_017768	XLOC_014915	XLOC_080349	XLOC_016435	XLOC_013046	XLOC_038263	XLOC_015452	XLOC_016198	XLOC_086127
XLOC_017769	XLOC_014916	XLOC_080392	XLOC_016526	XLOC_013052	XLOC_038457	XLOC_015458	XLOC_016273	XLOC_086160
XLOC_017770	XLOC_014918	XLOC_080481	XLOC_016538	XLOC_013070	XLOC_038638	XLOC_015510	XLOC_016288	XLOC_086200
XLOC_017771	XLOC_014920	XLOC_080486	XLOC_016559	XLOC_013074	XLOC_038865	XLOC_015518	XLOC_016289	XLOC_086298
XLOC_017863	XLOC_014922	XLOC_080530	XLOC_016577	XLOC_013081	XLOC_039007	XLOC_015521	XLOC_016290	XLOC_086379
XLOC_017869	XLOC_014929	XLOC_080589	XLOC_016586	XLOC_013090	XLOC_039021	XLOC_015557	XLOC_016416	XLOC_086399
XLOC_017886	XLOC_014934	XLOC_080593	XLOC_016606	XLOC_013113	XLOC_039050	XLOC_015558	XLOC_016430	XLOC_086416
XLOC_017898	XLOC_014936	XLOC_080607	XLOC_016633	XLOC_013132	XLOC_039264	XLOC_015564	XLOC_016435	XLOC_086420
XLOC_017952	XLOC_014944	XLOC_080652	XLOC_016644	XLOC_013135	XLOC_039371	XLOC_015572	XLOC_016458	XLOC_086440
XLOC_017983	XLOC_014952	XLOC_080663	XLOC_016698	XLOC_013188	XLOC_039385	XLOC_015579	XLOC_016498	XLOC_086540
XLOC_018002	XLOC_014957	XLOC_080704	XLOC_016701	XLOC_013189	XLOC_039386	XLOC_015591	XLOC_016505	XLOC_086546
XLOC_018010	XLOC_014958	XLOC_080793	XLOC_016713	XLOC_013195	XLOC_039488	XLOC_015596	XLOC_016526	XLOC_086549
XLOC_018011	XLOC_014968	XLOC_080844	XLOC_016719	XLOC_013230	XLOC_039512	XLOC_015610	XLOC_016538	XLOC_086571
XLOC_018012	XLOC_014971	XLOC_080887	XLOC_016742	XLOC_013256	XLOC_039547	XLOC_015625	XLOC_016559	XLOC_086595
XLOC_018047	XLOC_014978	XLOC_081032	XLOC_016759	XLOC_013257	XLOC_039559	XLOC_015635	XLOC_016577	XLOC_086613
XLOC_018059	XLOC_014991	XLOC_081105	XLOC_016769	XLOC_013285	XLOC_039571	XLOC_015643	XLOC_016606	XLOC_086616
XLOC_018061	XLOC_014992	XLOC_081120	XLOC_016775	XLOC_013296	XLOC_039599	XLOC_015646	XLOC_016633	XLOC_086644
XLOC_018064	XLOC_014994	XLOC_081133	XLOC_016811	XLOC_013299	XLOC_039644	XLOC_015659	XLOC_016641	XLOC_086658
XLOC_018067	XLOC_014995	XLOC_081191	XLOC_016813	XLOC_013308	XLOC_039680	XLOC_015665	XLOC_016644	XLOC_086703
XLOC_018095	XLOC_014996	XLOC_081196	XLOC_016835	XLOC_013359	XLOC_039687	XLOC_015672	XLOC_016675	XLOC_086726
XLOC_018119	XLOC_015001	XLOC_081208	XLOC_016842	XLOC_013382	XLOC_039720	XLOC_015677	XLOC_016694	XLOC_086728
XLOC_018139	XLOC_015003	XLOC_081223	XLOC_016844	XLOC_013383	XLOC_039728	XLOC_015686	XLOC_016701	XLOC_086780
XLOC_018157	XLOC_015004	XLOC_081224	XLOC_016857	XLOC_013392	XLOC_039730	XLOC_015688	XLOC_016713	XLOC_086855
XLOC_018181	XLOC_015009	XLOC_081261	XLOC_016859	XLOC_013393	XLOC_039781	XLOC_015689	XLOC_016719	XLOC_086860
XLOC_018195	XLOC_015010	XLOC_081312	XLOC_016869	XLOC_013401	XLOC_039792	XLOC_015698	XLOC_016747	XLOC_086863
XLOC_018196	XLOC_015011	XLOC_081334	XLOC_016882	XLOC_013427	XLOC_039803	XLOC_015705	XLOC_016759	XLOC_086887
XLOC_018204	XLOC_015012	XLOC_081338	XLOC_016883	XLOC_013432	XLOC_039812	XLOC_015717	XLOC_016766	XLOC_086983
XLOC_018211	XLOC_015013	XLOC_081365	XLOC_016886	XLOC_013437	XLOC_039847	XLOC_015744	XLOC_016775	XLOC_086988
XLOC_018214	XLOC_015014	XLOC_081367	XLOC_016905	XLOC_013527	XLOC_039894	XLOC_015769	XLOC_016809	XLOC_087124
XLOC_018261	XLOC_015015	XLOC_081381	XLOC_016919	XLOC_013533	XLOC_039942	XLOC_015779	XLOC_016811	XLOC_087143
XLOC_018290	XLOC_015016	XLOC_081474	XLOC_016920	XLOC_013541	XLOC_040141	XLOC_015783	XLOC_016813	XLOC_087149
XLOC_018291	XLOC_015017	XLOC_081502	XLOC_016933	XLOC_013557	XLOC_040143	XLOC_015804	XLOC_016826	XLOC_087170
XLOC_018294	XLOC_015018	XLOC_081515	XLOC_016954	XLOC_013587	XLOC_040155	XLOC_015818	XLOC_016834	XLOC_087183
XLOC_018332	XLOC_015020	XLOC_081528	XLOC_016958	XLOC_013607	XLOC_040160	XLOC_015835	XLOC_016835	XLOC_087190
XLOC_018338	XLOC_015025	XLOC_081564	XLOC_016959	XLOC_013614	XLOC_040161	XLOC_015839	XLOC_016842	XLOC_087297
XLOC_018361	XLOC_015027	XLOC_081589	XLOC_016972	XLOC_013625	XLOC_040162	XLOC_015840	XLOC_016844	XLOC_087301
XLOC_018366	XLOC_015030	XLOC_081622	XLOC_016979	XLOC_013642	XLOC_040163	XLOC_015878	XLOC_016857	XLOC_087359
XLOC_018394	XLOC_015031	XLOC_081695	XLOC_016999	XLOC_013651	XLOC_040164	XLOC_015881	XLOC_016859	XLOC_087388
XLOC_018416	XLOC_015032	XLOC_081726	XLOC_017007	XLOC_013687	XLOC_040171	XLOC_015884	XLOC_016868	XLOC_087418
XLOC_018437	XLOC_015033	XLOC_081763	XLOC_017051	XLOC_013696	XLOC_040173	XLOC_015896	XLOC_016919	XLOC_087437
XLOC_018467	XLOC_015036	XLOC_081945	XLOC_017077	XLOC_013803	XLOC_040179	XLOC_015906	XLOC_016920	XLOC_087442
XLOC_018543	XLOC_015039	XLOC_081950	XLOC_017115	XLOC_013823	XLOC_040200	XLOC_015911	XLOC_016933	XLOC_087466
XLOC_018560	XLOC_015042	XLOC_081984	XLOC_017152	XLOC_013894	XLOC_040207	XLOC_015938	XLOC_016957	XLOC_087478
XLOC_018589	XLOC_015045	XLOC_082022	XLOC_017183	XLOC_013932	XLOC_040210	XLOC_015959	XLOC_016958	XLOC_087489
XLOC_018590	XLOC_015046	XLOC_082027	XLOC_017200	XLOC_013938	XLOC_040213	XLOC_015963	XLOC_016959	XLOC_087491
XLOC_018592	XLOC_015047	XLOC_082028	XLOC_017207	XLOC_013941	XLOC_040232	XLOC_015972	XLOC_016979	XLOC_087541
XLOC_018602	XLOC_015050	XLOC_082127	XLOC_017216	XLOC_013943	XLOC_040236	XLOC_015985	XLOC_017007	XLOC_087585
XLOC_018635	XLOC_015051	XLOC_082133	XLOC_017217	XLOC_013950	XLOC_040237	XLOC_016000	XLOC_017010	XLOC_087595
XLOC_018668	XLOC_015053	XLOC_082179	XLOC_017225	XLOC_013994	XLOC_040243	XLOC_016008	XLOC_017051	XLOC_087599
XLOC_018753	XLOC_015059	XLOC_082199	XLOC_017259	XLOC_014001	XLOC_040249	XLOC_016029	XLOC_017110	XLOC_087625
XLOC_018754	XLOC_015110	XLOC_082233	XLOC_017270	XLOC_014008	XLOC_040250	XLOC_016050	XLOC_017114	XLOC_087628
XLOC_018805	XLOC_015162	XLOC_082238	XLOC_017272	XLOC_014016	XLOC_040255	XLOC_016054	XLOC_017115	XLOC_087641
XLOC_018827	XLOC_015180	XLOC_082240	XLOC_017276	XLOC_014019	XLOC_040260	XLOC_016067	XLOC_017152	XLOC_087687
XLOC_018838	XLOC_015189	XLOC_082268	XLOC_017332	XLOC_014033	XLOC_040262	XLOC_016113	XLOC_017183	XLOC_087697
XLOC_018843	XLOC_015225	XLOC_082352	XLOC_017350	XLOC_014058	XLOC_040265	XLOC_016130	XLOC_017200	XLOC_087703
XLOC_018855	XLOC_015303	XLOC_082428	XLOC_017351	XLOC_014081	XLOC_040266	XLOC_016141	XLOC_017207	XLOC_087709
XLOC_018997	XLOC_015359	XLOC_082435	XLOC_017352	XLOC_014131	XLOC_040267	XLOC_016149	XLOC_017210	XLOC_087731
XLOC_019076	XLOC_015360	XLOC_082473	XLOC_017362	XLOC_014145	XLOC_040268	XLOC_016168	XLOC_017216	XLOC_087750
XLOC_019100	XLOC_015374	XLOC_082530	XLOC_017374	XLOC_014150	XLOC_040271	XLOC_016288	XLOC_017217	XLOC_087763
XLOC_019138	XLOC_015395	XLOC_082534	XLOC_017406	XLOC_014159	XLOC_040276	XLOC_016294	XLOC_017225	XLOC_087793
XLOC_019186	XLOC_015429	XLOC_082552	XLOC_017430	XLOC_014163	XLOC_040284	XLOC_016416	XLOC_017226	XLOC_087794
XLOC_019205	XLOC_015458	XLOC_082595	XLOC_017501	XLOC_014164	XLOC_040286	XLOC_016417	XLOC_017236	XLOC_087806
XLOC_019240	XLOC_015462	XLOC_082641	XLOC_017502	XLOC_014269	XLOC_040289	XLOC_016430	XLOC_017238	XLOC_087826
XLOC_019242	XLOC_015467	XLOC_082647	XLOC_017504	XLOC_014272	XLOC_040291	XLOC_016435	XLOC_017272	XLOC_087843
XLOC_019292	XLOC_015510	XLOC_082658	XLOC_017507	XLOC_014302	XLOC_040294	XLOC_016458	XLOC_017276	XLOC_087844
XLOC_019325	XLOC_015518	XLOC_082659	XLOC_017509	XLOC_014316	XLOC_040299	XLOC_016498	XLOC_017305	XLOC_087871
XLOC_019332	XLOC_015521	XLOC_082762	XLOC_017512	XLOC_014322	XLOC_040306	XLOC_016526	XLOC_017332	XLOC_087930
XLOC_019394	XLOC_015532	XLOC_082764	XLOC_017513	XLOC_014327	XLOC_040326	XLOC_016538	XLOC_017333	XLOC_088007
XLOC_019395	XLOC_015552	XLOC_082812	XLOC_017517	XLOC_014336	XLOC_040334	XLOC_016559	XLOC_017350	XLOC_088093
XLOC_019408	XLOC_015558	XLOC_082910	XLOC_017518	XLOC_014383	XLOC_040343	XLOC_016577	XLOC_017351	XLOC_088107
XLOC_019432	XLOC_015598	XLOC_082916	XLOC_017519	XLOC_014392	XLOC_040359	XLOC_016606	XLOC_017352	XLOC_088119
XLOC_019433	XLOC_015625	XLOC_082919	XLOC_017520	XLOC_014415	XLOC_040360	XLOC_016633	XLOC_017360	XLOC_088140
XLOC_019435	XLOC_015631	XLOC_082969	XLOC_017521	XLOC_014433	XLOC_040367	XLOC_016644	XLOC_017362	XLOC_088170
XLOC_019439	XLOC_015632	XLOC_083003	XLOC_017522	XLOC_014442	XLOC_040374	XLOC_016675	XLOC_017364	XLOC_088213
XLOC_019467	XLOC_015635	XLOC_083041	XLOC_017523	XLOC_014463	XLOC_040377	XLOC_016701	XLOC_017374	XLOC_088224
XLOC_019491	XLOC_015641	XLOC_083081	XLOC_017524	XLOC_014472	XLOC_040380	XLOC_016713	XLOC_017406	XLOC_088237
XLOC_019551	XLOC_015667	XLOC_083083	XLOC_017533	XLOC_014473	XLOC_040391	XLOC_016719	XLOC_017430	XLOC_088268
XLOC_019552	XLOC_015672	XLOC_083085	XLOC_017534	XLOC_014505	XLOC_040397	XLOC_016742	XLOC_017471	XLOC_088289
XLOC_019553	XLOC_015683	XLOC_083088	XLOC_017535	XLOC_014509	XLOC_040583	XLOC_016747	XLOC_017493	XLOC_088338
XLOC_019555	XLOC_015684	XLOC_083156	XLOC_017536	XLOC_014535	XLOC_040628	XLOC_016759	XLOC_017501	XLOC_088380
XLOC_019556	XLOC_015686	XLOC_083158	XLOC_017539	XLOC_014571	XLOC_040643	XLOC_016775	XLOC_017502	XLOC_088427
XLOC_019557	XLOC_015688	XLOC_083204	XLOC_017548	XLOC_014591	XLOC_040696	XLOC_016780	XLOC_017503	XLOC_088484
XLOC_019558	XLOC_015689	XLOC_083206	XLOC_017549	XLOC_014596	XLOC_040931	XLOC_016809	XLOC_017504	XLOC_088494
XLOC_019566	XLOC_015705	XLOC_083274	XLOC_017557	XLOC_014618	XLOC_041160	XLOC_016811	XLOC_017506	XLOC_088499
XLOC_019596	XLOC_015716	XLOC_083293	XLOC_017559	XLOC_014620	XLOC_041198	XLOC_016813	XLOC_017507	XLOC_088510
XLOC_019630	XLOC_015717	XLOC_083367	XLOC_017560	XLOC_014634	XLOC_041201	XLOC_016823	XLOC_017510	XLOC_088517
XLOC_019686	XLOC_015730	XLOC_083388	XLOC_017564	XLOC_014655	XLOC_041324	XLOC_016826	XLOC_017512	XLOC_088528
XLOC_019701	XLOC_015754	XLOC_083415	XLOC_017573	XLOC_014663	XLOC_041493	XLOC_016834	XLOC_017513	XLOC_088561
XLOC_019711	XLOC_015769	XLOC_083607	XLOC_017574	XLOC_014686	XLOC_041518	XLOC_016835	XLOC_017516	XLOC_088570
XLOC_019732	XLOC_015783	XLOC_083622	XLOC_017575	XLOC_014697	XLOC_041589	XLOC_016842	XLOC_017517	XLOC_088610
XLOC_019768	XLOC_015788	XLOC_083625	XLOC_017576	XLOC_014770	XLOC_041790	XLOC_016857	XLOC_017521	XLOC_088637
XLOC_019769	XLOC_015835	XLOC_083664	XLOC_017581	XLOC_014840	XLOC_041819	XLOC_016859	XLOC_017523	XLOC_088655
XLOC_019784	XLOC_015839	XLOC_083712	XLOC_017582	XLOC_014842	XLOC_041828	XLOC_016868	XLOC_017526	XLOC_088673
XLOC_019805	XLOC_015860	XLOC_083727	XLOC_017584	XLOC_014843	XLOC_041914	XLOC_016882	XLOC_017533	XLOC_088682
XLOC_019818	XLOC_015878	XLOC_083750	XLOC_017587	XLOC_014844	XLOC_042012	XLOC_016883	XLOC_017534	XLOC_088689
XLOC_019823	XLOC_015881	XLOC_083791	XLOC_017588	XLOC_014845	XLOC_042039	XLOC_016886	XLOC_017535	XLOC_088699
XLOC_019875	XLOC_015884	XLOC_083809	XLOC_017589	XLOC_014849	XLOC_042109	XLOC_016905	XLOC_017538	XLOC_088709
XLOC_019882	XLOC_015895	XLOC_083834	XLOC_017590	XLOC_014852	XLOC_042167	XLOC_016919	XLOC_017539	XLOC_088796
XLOC_019939	XLOC_015896	XLOC_083856	XLOC_017607	XLOC_014861	XLOC_042178	XLOC_016920	XLOC_017540	XLOC_088830
XLOC_019942	XLOC_015921	XLOC_083860	XLOC_017609	XLOC_014863	XLOC_042180	XLOC_016933	XLOC_017542	XLOC_088843
XLOC_020001	XLOC_015938	XLOC_083993	XLOC_017615	XLOC_014864	XLOC_042182	XLOC_016954	XLOC_017546	XLOC_088874
XLOC_020073	XLOC_015959	XLOC_084008	XLOC_017621	XLOC_014866	XLOC_042184	XLOC_016957	XLOC_017548	XLOC_088881
XLOC_020207	XLOC_015963	XLOC_084023	XLOC_017622	XLOC_014867	XLOC_042191	XLOC_016958	XLOC_017549	XLOC_088926
XLOC_020260	XLOC_015980	XLOC_084052	XLOC_017624	XLOC_014872	XLOC_042196	XLOC_016959	XLOC_017551	XLOC_088933
XLOC_020267	XLOC_015985	XLOC_084081	XLOC_017627	XLOC_014873	XLOC_042199	XLOC_016979	XLOC_017554	XLOC_088937
XLOC_020279	XLOC_015989	XLOC_084140	XLOC_017628	XLOC_014875	XLOC_042206	XLOC_017007	XLOC_017556	XLOC_088952
XLOC_020288	XLOC_015999	XLOC_084143	XLOC_017634	XLOC_014877	XLOC_042229	XLOC_017051	XLOC_017559	XLOC_088971
XLOC_020289	XLOC_016018	XLOC_084153	XLOC_017640	XLOC_014884	XLOC_042238	XLOC_017077	XLOC_017560	XLOC_089008
XLOC_020291	XLOC_016050	XLOC_084222	XLOC_017643	XLOC_014885	XLOC_042264	XLOC_017110	XLOC_017564	XLOC_089012
XLOC_020292	XLOC_016051	XLOC_084247	XLOC_017644	XLOC_014889	XLOC_042268	XLOC_017114	XLOC_017573	XLOC_089014
XLOC_020295	XLOC_016054	XLOC_084252	XLOC_017646	XLOC_014891	XLOC_042275	XLOC_017115	XLOC_017574	XLOC_089038
XLOC_020300	XLOC_016084	XLOC_084351	XLOC_017647	XLOC_014892	XLOC_042285	XLOC_017152	XLOC_017575	XLOC_089090
XLOC_020301	XLOC_016130	XLOC_084360	XLOC_017649	XLOC_014894	XLOC_042287	XLOC_017183	XLOC_017576	XLOC_089100
XLOC_020303	XLOC_016151	XLOC_084400	XLOC_017651	XLOC_014897	XLOC_042295	XLOC_017200	XLOC_017578	XLOC_089122
XLOC_020305	XLOC_016194	XLOC_084605	XLOC_017654	XLOC_014903	XLOC_042305	XLOC_017206	XLOC_017581	XLOC_089144
XLOC_020317	XLOC_016198	XLOC_084682	XLOC_017659	XLOC_014906	XLOC_042306	XLOC_017210	XLOC_017582	XLOC_089146
XLOC_020320	XLOC_016263	XLOC_084687	XLOC_017665	XLOC_014907	XLOC_042307	XLOC_017216	XLOC_017586	XLOC_089172
XLOC_020334	XLOC_016271	XLOC_084701	XLOC_017668	XLOC_014910	XLOC_042310	XLOC_017217	XLOC_017590	XLOC_089206
XLOC_020337	XLOC_016273	XLOC_084786	XLOC_017680	XLOC_014914	XLOC_042311	XLOC_017225	XLOC_017592	XLOC_089216
XLOC_020344	XLOC_016290	XLOC_084885	XLOC_017682	XLOC_014916	XLOC_042312	XLOC_017236	XLOC_017598	XLOC_089229
XLOC_020348	XLOC_016292	XLOC_084903	XLOC_017694	XLOC_014923	XLOC_042313	XLOC_017270	XLOC_017609	XLOC_089237
XLOC_020351	XLOC_016312	XLOC_084910	XLOC_017696	XLOC_014925	XLOC_042314	XLOC_017272	XLOC_017619	XLOC_089246
XLOC_020353	XLOC_016390	XLOC_084920	XLOC_017699	XLOC_014929	XLOC_042404	XLOC_017276	XLOC_017621	XLOC_089261
XLOC_020359	XLOC_016416	XLOC_084952	XLOC_017714	XLOC_014935	XLOC_042444	XLOC_017305	XLOC_017622	XLOC_089299
XLOC_020365	XLOC_016417	XLOC_084957	XLOC_017723	XLOC_014936	XLOC_042451	XLOC_017332	XLOC_017624	XLOC_089321
XLOC_020369	XLOC_016430	XLOC_084982	XLOC_017729	XLOC_014937	XLOC_042526	XLOC_017349	XLOC_017627	XLOC_089337
XLOC_020370	XLOC_016435	XLOC_085000	XLOC_017731	XLOC_014955	XLOC_042553	XLOC_017350	XLOC_017628	XLOC_089344
XLOC_020380	XLOC_016458	XLOC_085067	XLOC_017744	XLOC_014957	XLOC_042572	XLOC_017351	XLOC_017629	XLOC_089454
XLOC_020387	XLOC_016498	XLOC_085092	XLOC_017746	XLOC_014958	XLOC_042666	XLOC_017362	XLOC_017635	XLOC_089468
XLOC_020389	XLOC_016505	XLOC_085097	XLOC_017747	XLOC_014963	XLOC_042707	XLOC_017364	XLOC_017644	XLOC_089480
XLOC_020391	XLOC_016526	XLOC_085113	XLOC_017750	XLOC_014964	XLOC_042797	XLOC_017374	XLOC_017645	XLOC_089482
XLOC_020393	XLOC_016538	XLOC_085134	XLOC_017752	XLOC_014965	XLOC_042899	XLOC_017430	XLOC_017651	XLOC_089526
XLOC_020395	XLOC_016586	XLOC_085150	XLOC_017758	XLOC_014971	XLOC_043021	XLOC_017501	XLOC_017654	XLOC_089541
XLOC_020396	XLOC_016633	XLOC_085152	XLOC_017759	XLOC_014974	XLOC_043049	XLOC_017502	XLOC_017659	XLOC_089543
XLOC_020405	XLOC_016644	XLOC_085256	XLOC_017765	XLOC_014975	XLOC_043067	XLOC_017504	XLOC_017666	XLOC_089563
XLOC_020407	XLOC_016675	XLOC_085260	XLOC_017863	XLOC_014979	XLOC_043176	XLOC_017512	XLOC_017668	XLOC_089564
XLOC_020414	XLOC_016683	XLOC_085288	XLOC_017886	XLOC_014980	XLOC_043201	XLOC_017513	XLOC_017672	XLOC_089615
XLOC_020416	XLOC_016701	XLOC_085316	XLOC_017898	XLOC_014981	XLOC_043254	XLOC_017517	XLOC_017673	XLOC_089630
XLOC_020423	XLOC_016713	XLOC_085460	XLOC_017915	XLOC_014985	XLOC_043357	XLOC_017520	XLOC_017675	XLOC_089639
XLOC_020426	XLOC_016719	XLOC_085499	XLOC_017919	XLOC_014986	XLOC_043423	XLOC_017521	XLOC_017678	XLOC_089661
XLOC_020428	XLOC_016742	XLOC_085548	XLOC_017952	XLOC_014988	XLOC_043481	XLOC_017523	XLOC_017679	XLOC_089806
XLOC_020430	XLOC_016747	XLOC_085650	XLOC_017973	XLOC_014989	XLOC_043522	XLOC_017526	XLOC_017696	XLOC_089815
XLOC_020431	XLOC_016759	XLOC_085652	XLOC_017983	XLOC_014991	XLOC_043635	XLOC_017533	XLOC_017724	XLOC_089844
XLOC_020442	XLOC_016775	XLOC_085664	XLOC_018010	XLOC_014992	XLOC_043763	XLOC_017534	XLOC_017734	XLOC_089855
XLOC_020443	XLOC_016780	XLOC_085698	XLOC_018011	XLOC_015007	XLOC_043784	XLOC_017536	XLOC_017744	XLOC_089954
XLOC_020445	XLOC_016813	XLOC_085705	XLOC_018064	XLOC_015008	XLOC_043799	XLOC_017539	XLOC_017746	XLOC_089983
XLOC_020456	XLOC_016821	XLOC_085774	XLOC_018119	XLOC_015009	XLOC_043900	XLOC_017542	XLOC_017748	XLOC_089991
XLOC_020459	XLOC_016823	XLOC_085860	XLOC_018157	XLOC_015010	XLOC_044046	XLOC_017548	XLOC_017749	XLOC_090004
XLOC_020467	XLOC_016826	XLOC_085863	XLOC_018174	XLOC_015011	XLOC_044078	XLOC_017549	XLOC_017752	XLOC_090012
XLOC_020471	XLOC_016835	XLOC_085868	XLOC_018181	XLOC_015012	XLOC_044173	XLOC_017550	XLOC_017757	XLOC_090018
XLOC_020473	XLOC_016844	XLOC_085930	XLOC_018195	XLOC_015013	XLOC_044347	XLOC_017554	XLOC_017759	XLOC_090139
XLOC_020474	XLOC_016856	XLOC_085983	XLOC_018196	XLOC_015015	XLOC_044371	XLOC_017559	XLOC_017765	XLOC_090140
XLOC_020476	XLOC_016859	XLOC_086090	XLOC_018214	XLOC_015016	XLOC_044382	XLOC_017560	XLOC_017767	XLOC_090184
XLOC_020481	XLOC_016874	XLOC_086098	XLOC_018261	XLOC_015017	XLOC_044393	XLOC_017563	XLOC_017769	XLOC_090190
XLOC_020483	XLOC_016884	XLOC_086219	XLOC_018271	XLOC_015020	XLOC_044397	XLOC_017564	XLOC_017771	XLOC_090222
XLOC_020499	XLOC_016919	XLOC_086275	XLOC_018290	XLOC_015021	XLOC_044409	XLOC_017565	XLOC_017863	XLOC_090316
XLOC_020514	XLOC_016957	XLOC_086298	XLOC_018292	XLOC_015025	XLOC_044412	XLOC_017574	XLOC_017869	XLOC_090349
XLOC_020560	XLOC_016958	XLOC_086299	XLOC_018294	XLOC_015027	XLOC_044429	XLOC_017575	XLOC_017878	XLOC_090357
XLOC_020564	XLOC_016999	XLOC_086311	XLOC_018298	XLOC_015028	XLOC_044436	XLOC_017576	XLOC_017886	XLOC_090360
XLOC_020637	XLOC_017000	XLOC_086316	XLOC_018338	XLOC_015030	XLOC_044456	XLOC_017582	XLOC_017898	XLOC_090370
XLOC_020650	XLOC_017007	XLOC_086379	XLOC_018339	XLOC_015031	XLOC_044464	XLOC_017584	XLOC_017919	XLOC_090385
XLOC_020657	XLOC_017066	XLOC_086405	XLOC_018361	XLOC_015032	XLOC_044467	XLOC_017586	XLOC_017952	XLOC_090396
XLOC_020678	XLOC_017077	XLOC_086484	XLOC_018366	XLOC_015033	XLOC_044473	XLOC_017588	XLOC_018008	XLOC_090429
XLOC_020686	XLOC_017110	XLOC_086531	XLOC_018402	XLOC_015039	XLOC_044475	XLOC_017590	XLOC_018010	XLOC_090442
XLOC_020706	XLOC_017114	XLOC_086535	XLOC_018416	XLOC_015040	XLOC_044494	XLOC_017592	XLOC_018011	XLOC_090448
XLOC_020765	XLOC_017152	XLOC_086551	XLOC_018422	XLOC_015041	XLOC_044497	XLOC_017609	XLOC_018012	XLOC_090474
XLOC_020777	XLOC_017175	XLOC_086557	XLOC_018437	XLOC_015042	XLOC_044499	XLOC_017615	XLOC_018059	XLOC_090557
XLOC_020803	XLOC_017210	XLOC_086572	XLOC_018470	XLOC_015043	XLOC_044501	XLOC_017617	XLOC_018064	XLOC_090636
XLOC_020832	XLOC_017212	XLOC_086584	XLOC_018502	XLOC_015045	XLOC_044514	XLOC_017619	XLOC_018067	XLOC_090665
XLOC_020860	XLOC_017216	XLOC_086590	XLOC_018507	XLOC_015046	XLOC_044523	XLOC_017621	XLOC_018119	XLOC_090667
XLOC_020861	XLOC_017236	XLOC_086742	XLOC_018548	XLOC_015047	XLOC_044529	XLOC_017622	XLOC_018129	XLOC_090670
XLOC_020871	XLOC_017270	XLOC_086787	XLOC_018560	XLOC_015049	XLOC_044530	XLOC_017624	XLOC_018157	XLOC_090679
XLOC_020872	XLOC_017276	XLOC_086864	XLOC_018590	XLOC_015051	XLOC_044531	XLOC_017627	XLOC_018167	XLOC_090736
XLOC_020898	XLOC_017305	XLOC_086882	XLOC_018592	XLOC_015053	XLOC_044533	XLOC_017634	XLOC_018181	XLOC_090769
XLOC_020926	XLOC_017332	XLOC_086908	XLOC_018602	XLOC_015054	XLOC_044538	XLOC_017644	XLOC_018195	XLOC_090797
XLOC_020928	XLOC_017333	XLOC_087016	XLOC_018613	XLOC_015055	XLOC_044540	XLOC_017646	XLOC_018196	XLOC_090807
XLOC_020981	XLOC_017350	XLOC_087318	XLOC_018631	XLOC_015059	XLOC_044542	XLOC_017647	XLOC_018204	Gh_A01G0013
XLOC_020990	XLOC_017351	XLOC_087360	XLOC_018635	XLOC_015064	XLOC_044543	XLOC_017649	XLOC_018214	Gh_A01G0015
XLOC_020991	XLOC_017352	XLOC_087363	XLOC_018656	XLOC_015156	XLOC_044545	XLOC_017651	XLOC_018271	Gh_A01G0019
XLOC_021021	XLOC_017360	XLOC_087442	XLOC_018668	XLOC_015174	XLOC_044549	XLOC_017656	XLOC_018290	Gh_A01G0028
XLOC_021024	XLOC_017361	XLOC_087473	XLOC_018753	XLOC_015180	XLOC_044882	XLOC_017659	XLOC_018291	Gh_A01G0031
XLOC_021066	XLOC_017362	XLOC_087489	XLOC_018756	XLOC_015191	XLOC_045057	XLOC_017666	XLOC_018293	Gh_A01G0034
XLOC_021084	XLOC_017364	XLOC_087500	XLOC_018805	XLOC_015281	XLOC_045354	XLOC_017668	XLOC_018294	Gh_A01G0074
XLOC_021138	XLOC_017374	XLOC_087557	XLOC_018827	XLOC_015293	XLOC_045371	XLOC_017672	XLOC_018332	Gh_A01G0102
XLOC_021148	XLOC_017392	XLOC_087586	XLOC_018855	XLOC_015303	XLOC_045621	XLOC_017675	XLOC_018361	Gh_A01G0120
XLOC_021208	XLOC_017393	XLOC_087595	XLOC_018931	XLOC_015308	XLOC_045661	XLOC_017676	XLOC_018366	Gh_A01G0129
XLOC_021212	XLOC_017404	XLOC_087599	XLOC_019096	XLOC_015321	XLOC_045787	XLOC_017678	XLOC_018402	Gh_A01G0130
XLOC_021217	XLOC_017406	XLOC_087629	XLOC_019100	XLOC_015359	XLOC_045953	XLOC_017679	XLOC_018413	Gh_A01G0132
XLOC_021236	XLOC_017427	XLOC_087643	XLOC_019177	XLOC_015360	XLOC_046057	XLOC_017682	XLOC_018416	Gh_A01G0139
XLOC_021242	XLOC_017430	XLOC_087658	XLOC_019186	XLOC_015374	XLOC_046107	XLOC_017693	XLOC_018422	Gh_A01G0142
XLOC_021245	XLOC_017471	XLOC_087668	XLOC_019205	XLOC_015389	XLOC_046265	XLOC_017700	XLOC_018437	Gh_A01G0161
XLOC_021264	XLOC_017493	XLOC_087690	XLOC_019228	XLOC_015404	XLOC_046266	XLOC_017718	XLOC_018467	Gh_A01G0191
XLOC_021281	XLOC_017503	XLOC_087697	XLOC_019240	XLOC_015414	XLOC_046350	XLOC_017723	XLOC_018470	Gh_A01G0203
XLOC_021297	XLOC_017504	XLOC_087709	XLOC_019292	XLOC_015429	XLOC_046360	XLOC_017729	XLOC_018543	Gh_A01G0209
XLOC_021310	XLOC_017507	XLOC_087714	XLOC_019299	XLOC_015452	XLOC_046414	XLOC_017731	XLOC_018548	Gh_A01G0224
XLOC_021321	XLOC_017510	XLOC_087762	XLOC_019301	XLOC_015458	XLOC_046524	XLOC_017734	XLOC_018559	Gh_A01G0235
XLOC_021376	XLOC_017512	XLOC_087806	XLOC_019332	XLOC_015510	XLOC_046614	XLOC_017735	XLOC_018560	Gh_A01G0245
XLOC_021419	XLOC_017513	XLOC_087814	XLOC_019335	XLOC_015513	XLOC_046796	XLOC_017738	XLOC_018564	Gh_A01G0249
XLOC_021429	XLOC_017516	XLOC_087815	XLOC_019346	XLOC_015521	XLOC_046859	XLOC_017744	XLOC_018592	Gh_A01G0267
XLOC_021433	XLOC_017517	XLOC_087844	XLOC_019349	XLOC_015532	XLOC_047030	XLOC_017746	XLOC_018602	Gh_A01G0269
XLOC_021461	XLOC_017521	XLOC_087868	XLOC_019394	XLOC_015558	XLOC_047172	XLOC_017747	XLOC_018613	Gh_A01G0270
XLOC_021462	XLOC_017523	XLOC_087871	XLOC_019398	XLOC_015564	XLOC_047206	XLOC_017748	XLOC_018624	Gh_A01G0317
XLOC_021647	XLOC_017525	XLOC_087873	XLOC_019408	XLOC_015572	XLOC_047316	XLOC_017749	XLOC_018631	Gh_A01G0320
XLOC_021666	XLOC_017528	XLOC_087908	XLOC_019432	XLOC_015579	XLOC_047437	XLOC_017752	XLOC_018635	Gh_A01G0346
XLOC_021673	XLOC_017530	XLOC_087930	XLOC_019433	XLOC_015596	XLOC_047506	XLOC_017754	XLOC_018643	Gh_A01G0347
XLOC_021693	XLOC_017533	XLOC_087963	XLOC_019435	XLOC_015610	XLOC_047564	XLOC_017757	XLOC_018656	Gh_A01G0348
XLOC_021702	XLOC_017536	XLOC_087976	XLOC_019439	XLOC_015618	XLOC_047569	XLOC_017759	XLOC_018661	Gh_A01G0350
XLOC_021705	XLOC_017540	XLOC_088007	XLOC_019442	XLOC_015625	XLOC_047585	XLOC_017767	XLOC_018668	Gh_A01G0393
XLOC_021765	XLOC_017546	XLOC_088073	XLOC_019467	XLOC_015631	XLOC_047746	XLOC_017768	XLOC_018678	Gh_A01G0401
XLOC_021767	XLOC_017549	XLOC_088086	XLOC_019468	XLOC_015633	XLOC_047865	XLOC_017769	XLOC_018753	Gh_A01G0406
XLOC_021771	XLOC_017554	XLOC_088089	XLOC_019497	XLOC_015635	XLOC_047918	XLOC_017771	XLOC_018754	Gh_A01G0410
XLOC_021775	XLOC_017555	XLOC_088093	XLOC_019514	XLOC_015641	XLOC_047922	XLOC_017863	XLOC_018756	Gh_A01G0412
XLOC_021807	XLOC_017557	XLOC_088119	XLOC_019519	XLOC_015643	XLOC_048015	XLOC_017869	XLOC_018761	Gh_A01G0415
XLOC_021837	XLOC_017561	XLOC_088123	XLOC_019521	XLOC_015665	XLOC_048098	XLOC_017878	XLOC_018805	Gh_A01G0426
XLOC_021859	XLOC_017563	XLOC_088152	XLOC_019550	XLOC_015672	XLOC_048121	XLOC_017886	XLOC_018812	Gh_A01G0449
XLOC_021952	XLOC_017564	XLOC_088156	XLOC_019551	XLOC_015677	XLOC_048214	XLOC_017898	XLOC_018827	Gh_A01G0450
XLOC_021959	XLOC_017571	XLOC_088170	XLOC_019553	XLOC_015683	XLOC_048223	XLOC_017915	XLOC_018997	Gh_A01G0461
XLOC_021976	XLOC_017572	XLOC_088183	XLOC_019555	XLOC_015684	XLOC_048251	XLOC_017919	XLOC_019076	Gh_A01G0467
XLOC_022043	XLOC_017574	XLOC_088224	XLOC_019556	XLOC_015686	XLOC_048273	XLOC_017952	XLOC_019096	Gh_A01G0475
XLOC_022057	XLOC_017576	XLOC_088268	XLOC_019566	XLOC_015688	XLOC_048304	XLOC_017973	XLOC_019186	Gh_A01G0495
XLOC_022103	XLOC_017578	XLOC_088301	XLOC_019624	XLOC_015689	XLOC_048357	XLOC_018010	XLOC_019240	Gh_A01G0508
XLOC_022110	XLOC_017579	XLOC_088317	XLOC_019630	XLOC_015691	XLOC_048501	XLOC_018011	XLOC_019242	Gh_A01G0514
XLOC_022128	XLOC_017586	XLOC_088322	XLOC_019657	XLOC_015698	XLOC_048504	XLOC_018012	XLOC_019299	Gh_A01G0537
XLOC_022134	XLOC_017588	XLOC_088427	XLOC_019686	XLOC_015705	XLOC_048557	XLOC_018059	XLOC_019325	Gh_A01G0547
XLOC_022151	XLOC_017589	XLOC_088429	XLOC_019701	XLOC_015706	XLOC_048567	XLOC_018061	XLOC_019332	Gh_A01G0553
XLOC_022184	XLOC_017590	XLOC_088448	XLOC_019732	XLOC_015716	XLOC_048578	XLOC_018064	XLOC_019335	Gh_A01G0568
XLOC_022214	XLOC_017592	XLOC_088499	XLOC_019733	XLOC_015769	XLOC_048580	XLOC_018067	XLOC_019349	Gh_A01G0574
XLOC_022232	XLOC_017595	XLOC_088515	XLOC_019756	XLOC_015783	XLOC_048602	XLOC_018085	XLOC_019362	Gh_A01G0581
XLOC_022272	XLOC_017598	XLOC_088543	XLOC_019768	XLOC_015804	XLOC_048606	XLOC_018119	XLOC_019369	Gh_A01G0601
XLOC_022294	XLOC_017599	XLOC_088545	XLOC_019769	XLOC_015818	XLOC_048607	XLOC_018129	XLOC_019389	Gh_A01G0604
XLOC_022298	XLOC_017601	XLOC_088547	XLOC_019770	XLOC_015835	XLOC_048608	XLOC_018167	XLOC_019394	Gh_A01G0606
XLOC_022331	XLOC_017602	XLOC_088570	XLOC_019805	XLOC_015839	XLOC_048614	XLOC_018174	XLOC_019405	Gh_A01G0628
XLOC_022340	XLOC_017605	XLOC_088573	XLOC_019811	XLOC_015860	XLOC_048617	XLOC_018195	XLOC_019408	Gh_A01G0639
XLOC_022344	XLOC_017608	XLOC_088580	XLOC_019818	XLOC_015878	XLOC_048619	XLOC_018196	XLOC_019412	Gh_A01G0651
XLOC_022408	XLOC_017610	XLOC_088581	XLOC_019823	XLOC_015881	XLOC_048621	XLOC_018214	XLOC_019432	Gh_A01G0700
XLOC_022492	XLOC_017614	XLOC_088673	XLOC_019875	XLOC_015884	XLOC_048626	XLOC_018271	XLOC_019439	Gh_A01G0714
XLOC_022509	XLOC_017620	XLOC_088715	XLOC_019882	XLOC_015886	XLOC_048631	XLOC_018290	XLOC_019442	Gh_A01G0719
XLOC_022614	XLOC_017622	XLOC_088731	XLOC_019938	XLOC_015895	XLOC_048632	XLOC_018292	XLOC_019467	Gh_A01G0726
XLOC_022653	XLOC_017623	XLOC_088789	XLOC_019939	XLOC_015896	XLOC_048656	XLOC_018294	XLOC_019468	Gh_A01G0749
XLOC_022654	XLOC_017629	XLOC_088804	XLOC_019942	XLOC_015903	XLOC_048658	XLOC_018318	XLOC_019514	Gh_A01G0755
XLOC_022656	XLOC_017630	XLOC_088820	XLOC_020001	XLOC_015938	XLOC_048663	XLOC_018338	XLOC_019519	Gh_A01G0760
XLOC_022666	XLOC_017635	XLOC_088828	XLOC_020005	XLOC_015959	XLOC_048672	XLOC_018339	XLOC_019549	Gh_A01G0762
XLOC_022853	XLOC_017644	XLOC_088830	XLOC_020073	XLOC_015963	XLOC_048674	XLOC_018361	XLOC_019551	Gh_A01G0763
XLOC_022881	XLOC_017645	XLOC_088849	XLOC_020084	XLOC_015977	XLOC_048677	XLOC_018366	XLOC_019552	Gh_A01G0767
XLOC_022886	XLOC_017646	XLOC_088864	XLOC_020230	XLOC_015980	XLOC_048678	XLOC_018413	XLOC_019553	Gh_A01G0770
XLOC_022887	XLOC_017650	XLOC_088908	XLOC_020260	XLOC_015985	XLOC_048698	XLOC_018416	XLOC_019554	Gh_A01G0781
XLOC_022888	XLOC_017659	XLOC_088933	XLOC_020267	XLOC_015989	XLOC_048699	XLOC_018422	XLOC_019556	Gh_A01G0782
XLOC_022897	XLOC_017665	XLOC_088952	XLOC_020268	XLOC_016007	XLOC_048713	XLOC_018437	XLOC_019557	Gh_A01G0793
XLOC_022905	XLOC_017666	XLOC_088971	XLOC_020271	XLOC_016018	XLOC_048725	XLOC_018467	XLOC_019558	Gh_A01G0813
XLOC_022912	XLOC_017670	XLOC_089061	XLOC_020273	XLOC_016027	XLOC_048726	XLOC_018507	XLOC_019599	Gh_A01G0825
XLOC_022913	XLOC_017679	XLOC_089100	XLOC_020276	XLOC_016030	XLOC_048735	XLOC_018543	XLOC_019627	Gh_A01G0828
XLOC_022915	XLOC_017686	XLOC_089114	XLOC_020277	XLOC_016032	XLOC_048753	XLOC_018560	XLOC_019630	Gh_A01G0840
XLOC_022917	XLOC_017687	XLOC_089122	XLOC_020279	XLOC_016050	XLOC_048762	XLOC_018564	XLOC_019647	Gh_A01G0864
XLOC_022921	XLOC_017694	XLOC_089133	XLOC_020280	XLOC_016054	XLOC_048766	XLOC_018592	XLOC_019666	Gh_A01G0867
XLOC_022922	XLOC_017708	XLOC_089152	XLOC_020282	XLOC_016067	XLOC_048778	XLOC_018602	XLOC_019667	Gh_A01G0870
XLOC_022926	XLOC_017722	XLOC_089192	XLOC_020287	XLOC_016113	XLOC_048793	XLOC_018631	XLOC_019686	Gh_A01G0873
XLOC_022928	XLOC_017731	XLOC_089201	XLOC_020288	XLOC_016130	XLOC_048794	XLOC_018635	XLOC_019701	Gh_A01G0922
XLOC_022932	XLOC_017734	XLOC_089252	XLOC_020291	XLOC_016133	XLOC_048795	XLOC_018643	XLOC_019706	Gh_A01G0933
XLOC_022936	XLOC_017744	XLOC_089254	XLOC_020292	XLOC_016141	XLOC_048797	XLOC_018656	XLOC_019726	Gh_A01G0948
XLOC_022949	XLOC_017745	XLOC_089260	XLOC_020303	XLOC_016151	XLOC_048801	XLOC_018668	XLOC_019732	Gh_A01G0968
XLOC_022951	XLOC_017746	XLOC_089322	XLOC_020305	XLOC_016194	XLOC_048802	XLOC_018678	XLOC_019769	Gh_A01G0984
XLOC_022978	XLOC_017747	XLOC_089344	XLOC_020307	XLOC_016198	XLOC_048803	XLOC_018753	XLOC_019770	Gh_A01G0998
XLOC_022985	XLOC_017748	XLOC_089382	XLOC_020319	XLOC_016273	XLOC_048804	XLOC_018756	XLOC_019811	Gh_A01G1015
XLOC_022986	XLOC_017749	XLOC_089403	XLOC_020322	XLOC_016288	XLOC_048818	XLOC_018761	XLOC_019818	Gh_A01G1037
XLOC_022988	XLOC_017755	XLOC_089454	XLOC_020323	XLOC_016289	XLOC_048831	XLOC_018805	XLOC_019823	Gh_A01G1040
XLOC_022989	XLOC_017757	XLOC_089460	XLOC_020332	XLOC_016416	XLOC_048851	XLOC_018812	XLOC_019875	Gh_A01G1048
XLOC_022993	XLOC_017758	XLOC_089468	XLOC_020344	XLOC_016417	XLOC_048860	XLOC_018827	XLOC_019882	Gh_A01G1059
XLOC_022995	XLOC_017759	XLOC_089542	XLOC_020347	XLOC_016430	XLOC_048966	XLOC_018855	XLOC_019912	Gh_A01G1064
XLOC_022998	XLOC_017760	XLOC_089570	XLOC_020348	XLOC_016435	XLOC_048982	XLOC_018931	XLOC_019939	Gh_A01G1085
XLOC_023006	XLOC_017764	XLOC_089581	XLOC_020351	XLOC_016505	XLOC_049105	XLOC_018997	XLOC_019959	Gh_A01G1101
XLOC_023008	XLOC_017765	XLOC_089591	XLOC_020358	XLOC_016526	XLOC_049176	XLOC_019076	XLOC_019964	Gh_A01G1117
XLOC_023009	XLOC_017767	XLOC_089600	XLOC_020361	XLOC_016538	XLOC_049300	XLOC_019096	XLOC_020001	Gh_A01G1163
XLOC_023013	XLOC_017768	XLOC_089615	XLOC_020367	XLOC_016559	XLOC_049313	XLOC_019100	XLOC_020004	Gh_A01G1171
XLOC_023021	XLOC_017769	XLOC_089636	XLOC_020368	XLOC_016577	XLOC_049325	XLOC_019177	XLOC_020005	Gh_A01G1192
XLOC_023022	XLOC_017770	XLOC_089639	XLOC_020370	XLOC_016606	XLOC_049356	XLOC_019186	XLOC_020073	Gh_A01G1193
XLOC_023025	XLOC_017771	XLOC_089644	XLOC_020371	XLOC_016633	XLOC_049375	XLOC_019194	XLOC_020086	Gh_A01G1247
XLOC_023027	XLOC_017863	XLOC_089686	XLOC_020372	XLOC_016636	XLOC_049380	XLOC_019205	XLOC_020207	Gh_A01G1254
XLOC_023031	XLOC_017869	XLOC_089697	XLOC_020375	XLOC_016637	XLOC_049419	XLOC_019240	XLOC_020261	Gh_A01G1282
XLOC_023034	XLOC_017878	XLOC_089796	XLOC_020380	XLOC_016641	XLOC_049480	XLOC_019242	XLOC_020279	Gh_A01G1289
XLOC_023035	XLOC_017886	XLOC_089857	XLOC_020383	XLOC_016644	XLOC_049672	XLOC_019299	XLOC_020282	Gh_A01G1333
XLOC_023036	XLOC_017898	XLOC_089860	XLOC_020386	XLOC_016675	XLOC_049728	XLOC_019301	XLOC_020287	Gh_A01G1376
XLOC_023045	XLOC_017973	XLOC_089874	XLOC_020387	XLOC_016701	XLOC_049746	XLOC_019332	XLOC_020288	Gh_A01G1377
XLOC_023056	XLOC_018002	XLOC_089880	XLOC_020389	XLOC_016713	XLOC_049799	XLOC_019335	XLOC_020291	Gh_A01G1379
XLOC_023058	XLOC_018008	XLOC_089883	XLOC_020392	XLOC_016716	XLOC_050065	XLOC_019349	XLOC_020292	Gh_A01G1384
XLOC_023060	XLOC_018010	XLOC_089952	XLOC_020393	XLOC_016717	XLOC_050205	XLOC_019360	XLOC_020300	Gh_A01G1386
XLOC_023065	XLOC_018011	XLOC_089991	XLOC_020395	XLOC_016719	XLOC_050295	XLOC_019389	XLOC_020301	Gh_A01G1387
XLOC_023067	XLOC_018012	XLOC_090003	XLOC_020399	XLOC_016742	XLOC_050343	XLOC_019394	XLOC_020303	Gh_A01G1418
XLOC_023070	XLOC_018059	XLOC_090018	XLOC_020400	XLOC_016747	XLOC_050369	XLOC_019405	XLOC_020304	Gh_A01G1456
XLOC_023073	XLOC_018061	XLOC_090089	XLOC_020405	XLOC_016759	XLOC_050415	XLOC_019408	XLOC_020305	Gh_A01G1477
XLOC_023078	XLOC_018064	XLOC_090103	XLOC_020412	XLOC_016775	XLOC_050610	XLOC_019432	XLOC_020315	Gh_A01G1490
XLOC_023079	XLOC_018067	XLOC_090122	XLOC_020414	XLOC_016799	XLOC_050694	XLOC_019435	XLOC_020319	Gh_A01G1495
XLOC_023082	XLOC_018085	XLOC_090164	XLOC_020417	XLOC_016809	XLOC_050722	XLOC_019439	XLOC_020321	Gh_A01G1513
XLOC_023083	XLOC_018118	XLOC_090187	XLOC_020418	XLOC_016811	XLOC_050767	XLOC_019442	XLOC_020326	Gh_A01G1514
XLOC_023086	XLOC_018119	XLOC_090252	XLOC_020419	XLOC_016813	XLOC_050829	XLOC_019468	XLOC_020334	Gh_A01G1519
XLOC_023089	XLOC_018139	XLOC_090274	XLOC_020423	XLOC_016826	XLOC_050887	XLOC_019514	XLOC_020337	Gh_A01G1546
XLOC_023093	XLOC_018154	XLOC_090330	XLOC_020424	XLOC_016834	XLOC_050900	XLOC_019519	XLOC_020341	Gh_A01G1576
XLOC_023094	XLOC_018157	XLOC_090384	XLOC_020425	XLOC_016842	XLOC_050993	XLOC_019548	XLOC_020344	Gh_A01G1586
XLOC_023096	XLOC_018195	XLOC_090448	XLOC_020428	XLOC_016844	XLOC_051283	XLOC_019549	XLOC_020352	Gh_A01G1605
XLOC_023104	XLOC_018196	XLOC_090465	XLOC_020431	XLOC_016857	XLOC_051290	XLOC_019551	XLOC_020353	Gh_A01G1645
XLOC_023109	XLOC_018211	XLOC_090474	XLOC_020432	XLOC_016859	XLOC_051308	XLOC_019553	XLOC_020362	Gh_A01G1652
XLOC_023113	XLOC_018214	XLOC_090488	XLOC_020433	XLOC_016868	XLOC_051324	XLOC_019554	XLOC_020368	Gh_A01G1655
XLOC_023119	XLOC_018261	XLOC_090496	XLOC_020440	XLOC_016869	XLOC_051326	XLOC_019555	XLOC_020371	Gh_A01G1658
XLOC_023123	XLOC_018290	XLOC_090540	XLOC_020442	XLOC_016882	XLOC_051327	XLOC_019556	XLOC_020375	Gh_A01G1666
XLOC_023128	XLOC_018291	XLOC_090542	XLOC_020445	XLOC_016883	XLOC_051329	XLOC_019557	XLOC_020381	Gh_A01G1684
XLOC_023129	XLOC_018293	XLOC_090551	XLOC_020449	XLOC_016886	XLOC_051340	XLOC_019558	XLOC_020384	Gh_A01G1685
XLOC_023372	XLOC_018294	XLOC_090553	XLOC_020453	XLOC_016905	XLOC_051343	XLOC_019600	XLOC_020387	Gh_A01G1694
XLOC_023375	XLOC_018318	XLOC_090557	XLOC_020456	XLOC_016919	XLOC_051346	XLOC_019614	XLOC_020389	Gh_A01G1710
XLOC_023382	XLOC_018332	XLOC_090560	XLOC_020458	XLOC_016920	XLOC_051351	XLOC_019630	XLOC_020391	Gh_A01G1714
XLOC_023405	XLOC_018339	XLOC_090568	XLOC_020459	XLOC_016954	XLOC_051353	XLOC_019647	XLOC_020393	Gh_A01G1726
XLOC_023433	XLOC_018361	XLOC_090580	XLOC_020460	XLOC_016957	XLOC_051358	XLOC_019666	XLOC_020395	Gh_A01G1736
XLOC_023457	XLOC_018366	XLOC_090618	XLOC_020461	XLOC_016958	XLOC_051359	XLOC_019686	XLOC_020396	Gh_A01G1737
XLOC_023478	XLOC_018394	XLOC_090706	XLOC_020463	XLOC_016959	XLOC_051368	XLOC_019701	XLOC_020399	Gh_A01G1739
XLOC_023483	XLOC_018397	XLOC_090789	XLOC_020471	XLOC_016972	XLOC_051378	XLOC_019726	XLOC_020404	Gh_A01G1747
XLOC_023495	XLOC_018416	Gh_A01G0025	XLOC_020474	XLOC_016975	XLOC_051391	XLOC_019730	XLOC_020405	Gh_A01G1788
XLOC_023496	XLOC_018437	Gh_A01G0055	XLOC_020475	XLOC_016979	XLOC_051398	XLOC_019732	XLOC_020414	Gh_A01G1789
XLOC_023558	XLOC_018450	Gh_A01G0112	XLOC_020479	XLOC_016999	XLOC_051401	XLOC_019733	XLOC_020416	Gh_A01G1797
XLOC_023591	XLOC_018467	Gh_A01G0120	XLOC_020481	XLOC_017007	XLOC_051411	XLOC_019769	XLOC_020418	Gh_A01G1800
XLOC_023599	XLOC_018507	Gh_A01G0143	XLOC_020487	XLOC_017051	XLOC_051414	XLOC_019770	XLOC_020419	Gh_A01G1811
XLOC_023601	XLOC_018543	Gh_A01G0186	XLOC_020499	XLOC_017066	XLOC_051424	XLOC_019805	XLOC_020423	Gh_A01G1823
XLOC_023634	XLOC_018559	Gh_A01G0235	XLOC_020514	XLOC_017110	XLOC_051429	XLOC_019811	XLOC_020426	Gh_A01G1843
XLOC_023647	XLOC_018560	Gh_A01G0246	XLOC_020552	XLOC_017114	XLOC_051442	XLOC_019818	XLOC_020428	Gh_A01G1844
XLOC_023668	XLOC_018564	Gh_A01G0269	XLOC_020564	XLOC_017115	XLOC_051453	XLOC_019823	XLOC_020431	Gh_A01G1845
XLOC_023681	XLOC_018589	Gh_A01G0307	XLOC_020637	XLOC_017152	XLOC_051470	XLOC_019869	XLOC_020455	Gh_A01G1854
XLOC_023712	XLOC_018590	Gh_A01G0346	XLOC_020650	XLOC_017183	XLOC_051787	XLOC_019875	XLOC_020458	Gh_A01G1859
XLOC_023713	XLOC_018599	Gh_A01G0347	XLOC_020681	XLOC_017200	XLOC_051814	XLOC_019893	XLOC_020459	Gh_A01G1870
XLOC_023733	XLOC_018602	Gh_A01G0348	XLOC_020686	XLOC_017207	XLOC_052191	XLOC_019912	XLOC_020460	Gh_A01G1890
XLOC_023735	XLOC_018624	Gh_A01G0401	XLOC_020705	XLOC_017212	XLOC_052202	XLOC_019938	XLOC_020461	Gh_A01G1913
XLOC_023749	XLOC_018635	Gh_A01G0410	XLOC_020706	XLOC_017216	XLOC_052245	XLOC_019939	XLOC_020467	Gh_A01G1925
XLOC_023753	XLOC_018668	Gh_A01G0412	XLOC_020767	XLOC_017217	XLOC_052282	XLOC_019950	XLOC_020471	Gh_A01G1946
XLOC_023755	XLOC_018678	Gh_A01G0417	XLOC_020769	XLOC_017225	XLOC_052448	XLOC_019959	XLOC_020473	Gh_A01G1991
XLOC_023779	XLOC_018743	Gh_A01G0461	XLOC_020777	XLOC_017259	XLOC_052501	XLOC_019964	XLOC_020474	Gh_A01G1995
XLOC_023797	XLOC_018753	Gh_A01G0469	XLOC_020803	XLOC_017270	XLOC_052578	XLOC_020001	XLOC_020478	Gh_A01G2039
XLOC_023806	XLOC_018754	Gh_A01G0470	XLOC_020832	XLOC_017272	XLOC_052596	XLOC_020004	XLOC_020481	Gh_A01G2077
XLOC_023832	XLOC_018756	Gh_A01G0555	XLOC_020843	XLOC_017276	XLOC_052714	XLOC_020005	XLOC_020483	Gh_A01G2116
XLOC_023834	XLOC_018805	Gh_A01G0601	XLOC_020850	XLOC_017332	XLOC_052963	XLOC_020038	XLOC_020499	Gh_A01G2157
XLOC_023839	XLOC_018812	Gh_A01G0606	XLOC_020861	XLOC_017350	XLOC_053100	XLOC_020073	XLOC_020514	Gh_A01G2158
XLOC_023848	XLOC_018827	Gh_A01G0639	XLOC_020926	XLOC_017351	XLOC_053233	XLOC_020084	XLOC_020552	Gh_A02G0029
XLOC_023854	XLOC_018838	Gh_A01G0643	XLOC_020927	XLOC_017352	XLOC_053357	XLOC_020086	XLOC_020560	Gh_A02G0037
XLOC_023855	XLOC_018843	Gh_A01G0700	XLOC_020928	XLOC_017360	XLOC_053420	XLOC_020260	XLOC_020595	Gh_A02G0043
XLOC_023877	XLOC_018931	Gh_A01G0726	XLOC_020961	XLOC_017362	XLOC_053453	XLOC_020267	XLOC_020596	Gh_A02G0063
XLOC_023913	XLOC_018997	Gh_A01G0755	XLOC_020981	XLOC_017364	XLOC_053470	XLOC_020271	XLOC_020637	Gh_A02G0070
XLOC_023994	XLOC_019076	Gh_A01G0760	XLOC_020982	XLOC_017374	XLOC_053543	XLOC_020276	XLOC_020657	Gh_A02G0078
XLOC_024003	XLOC_019100	Gh_A01G0762	XLOC_020988	XLOC_017392	XLOC_053615	XLOC_020279	XLOC_020678	Gh_A02G0087
XLOC_024004	XLOC_019138	Gh_A01G0763	XLOC_020990	XLOC_017393	XLOC_053639	XLOC_020280	XLOC_020706	Gh_A02G0092
XLOC_024059	XLOC_019177	Gh_A01G0767	XLOC_020991	XLOC_017406	XLOC_053699	XLOC_020282	XLOC_020765	Gh_A02G0107
XLOC_024070	XLOC_019186	Gh_A01G0769	XLOC_021016	XLOC_017460	XLOC_053861	XLOC_020287	XLOC_020767	Gh_A02G0134
XLOC_024074	XLOC_019205	Gh_A01G0777	XLOC_021021	XLOC_017471	XLOC_053942	XLOC_020288	XLOC_020769	Gh_A02G0213
XLOC_024085	XLOC_019240	Gh_A01G0782	XLOC_021024	XLOC_017480	XLOC_053965	XLOC_020290	XLOC_020777	Gh_A02G0222
XLOC_024087	XLOC_019242	Gh_A01G0843	XLOC_021027	XLOC_017504	XLOC_053972	XLOC_020291	XLOC_020779	Gh_A02G0236
XLOC_024089	XLOC_019301	Gh_A01G0864	XLOC_021056	XLOC_017507	XLOC_053977	XLOC_020292	XLOC_020803	Gh_A02G0242
XLOC_024094	XLOC_019325	Gh_A01G0867	XLOC_021061	XLOC_017510	XLOC_054006	XLOC_020301	XLOC_020832	Gh_A02G0261
XLOC_024101	XLOC_019332	Gh_A01G0870	XLOC_021066	XLOC_017512	XLOC_054007	XLOC_020303	XLOC_020861	Gh_A02G0298
XLOC_024106	XLOC_019335	Gh_A01G0925	XLOC_021098	XLOC_017513	XLOC_054008	XLOC_020315	XLOC_020926	Gh_A02G0301
XLOC_024113	XLOC_019349	Gh_A01G1117	XLOC_021138	XLOC_017516	XLOC_054024	XLOC_020325	XLOC_020927	Gh_A02G0314
XLOC_024205	XLOC_019376	Gh_A01G1193	XLOC_021155	XLOC_017517	XLOC_054027	XLOC_020328	XLOC_020928	Gh_A02G0318
XLOC_024224	XLOC_019394	Gh_A01G1203	XLOC_021189	XLOC_017518	XLOC_054028	XLOC_020336	XLOC_020961	Gh_A02G0320
XLOC_024229	XLOC_019412	Gh_A01G1254	XLOC_021212	XLOC_017519	XLOC_054037	XLOC_020341	XLOC_020981	Gh_A02G0321
XLOC_024243	XLOC_019432	Gh_A01G1289	XLOC_021236	XLOC_017520	XLOC_054052	XLOC_020344	XLOC_020988	Gh_A02G0339
XLOC_024282	XLOC_019433	Gh_A01G1303	XLOC_021242	XLOC_017521	XLOC_054055	XLOC_020348	XLOC_020990	Gh_A02G0341
XLOC_024301	XLOC_019439	Gh_A01G1379	XLOC_021245	XLOC_017523	XLOC_054060	XLOC_020351	XLOC_020991	Gh_A02G0365
XLOC_024302	XLOC_019442	Gh_A01G1418	XLOC_021271	XLOC_017524	XLOC_054066	XLOC_020358	XLOC_020997	Gh_A02G0378
XLOC_024304	XLOC_019467	Gh_A01G1436	XLOC_021310	XLOC_017526	XLOC_054081	XLOC_020360	XLOC_021016	Gh_A02G0379
XLOC_024308	XLOC_019491	Gh_A01G1477	XLOC_021346	XLOC_017528	XLOC_054082	XLOC_020362	XLOC_021021	Gh_A02G0380
XLOC_024310	XLOC_019531	Gh_A01G1513	XLOC_021351	XLOC_017533	XLOC_054084	XLOC_020368	XLOC_021024	Gh_A02G0382
XLOC_024323	XLOC_019541	Gh_A01G1516	XLOC_021376	XLOC_017534	XLOC_054086	XLOC_020370	XLOC_021027	Gh_A02G0395
XLOC_024337	XLOC_019549	Gh_A01G1546	XLOC_021419	XLOC_017536	XLOC_054089	XLOC_020371	XLOC_021056	Gh_A02G0410
XLOC_024370	XLOC_019551	Gh_A01G1655	XLOC_021429	XLOC_017539	XLOC_054099	XLOC_020372	XLOC_021066	Gh_A02G0430
XLOC_024378	XLOC_019552	Gh_A01G1658	XLOC_021462	XLOC_017546	XLOC_054109	XLOC_020375	XLOC_021119	Gh_A02G0445
XLOC_024381	XLOC_019553	Gh_A01G1659	XLOC_021647	XLOC_017547	XLOC_054110	XLOC_020384	XLOC_021138	Gh_A02G0447
XLOC_024382	XLOC_019554	Gh_A01G1660	XLOC_021673	XLOC_017548	XLOC_054113	XLOC_020386	XLOC_021148	Gh_A02G0472
XLOC_024463	XLOC_019556	Gh_A01G1687	XLOC_021674	XLOC_017549	XLOC_054124	XLOC_020389	XLOC_021155	Gh_A02G0480
XLOC_024545	XLOC_019557	Gh_A01G1736	XLOC_021688	XLOC_017556	XLOC_054125	XLOC_020391	XLOC_021212	Gh_A02G0500
XLOC_024595	XLOC_019558	Gh_A01G1800	XLOC_021693	XLOC_017557	XLOC_054126	XLOC_020392	XLOC_021217	Gh_A02G0517
XLOC_024602	XLOC_019559	Gh_A01G1870	XLOC_021702	XLOC_017559	XLOC_054140	XLOC_020393	XLOC_021236	Gh_A02G0536
XLOC_024630	XLOC_019566	Gh_A01G1887	XLOC_021765	XLOC_017563	XLOC_054145	XLOC_020395	XLOC_021242	Gh_A02G0558
XLOC_024632	XLOC_019599	Gh_A01G1929	XLOC_021770	XLOC_017564	XLOC_054162	XLOC_020403	XLOC_021245	Gh_A02G0564
XLOC_024650	XLOC_019600	Gh_A01G1998	XLOC_021775	XLOC_017565	XLOC_054172	XLOC_020404	XLOC_021281	Gh_A02G0583
XLOC_024667	XLOC_019624	Gh_A01G2043	XLOC_021793	XLOC_017572	XLOC_054189	XLOC_020405	XLOC_021310	Gh_A02G0595
XLOC_024688	XLOC_019627	Gh_A02G0008	XLOC_021807	XLOC_017573	XLOC_054191	XLOC_020411	XLOC_021346	Gh_A02G0645
XLOC_024737	XLOC_019630	Gh_A02G0017	XLOC_021837	XLOC_017574	XLOC_054207	XLOC_020414	XLOC_021351	Gh_A02G0669
XLOC_024739	XLOC_019657	Gh_A02G0064	XLOC_021846	XLOC_017575	XLOC_054208	XLOC_020418	XLOC_021376	Gh_A02G0713
XLOC_024745	XLOC_019666	Gh_A02G0067	XLOC_021871	XLOC_017576	XLOC_054395	XLOC_020419	XLOC_021419	Gh_A02G0718
XLOC_024750	XLOC_019686	Gh_A02G0103	XLOC_021951	XLOC_017577	XLOC_054594	XLOC_020423	XLOC_021429	Gh_A02G0720
XLOC_024765	XLOC_019701	Gh_A02G0145	XLOC_021959	XLOC_017581	XLOC_054623	XLOC_020428	XLOC_021461	Gh_A02G0749
XLOC_024776	XLOC_019706	Gh_A02G0219	XLOC_021976	XLOC_017582	XLOC_054634	XLOC_020431	XLOC_021462	Gh_A02G0774
XLOC_024792	XLOC_019711	Gh_A02G0224	XLOC_021992	XLOC_017583	XLOC_054691	XLOC_020432	XLOC_021544	Gh_A02G0788
XLOC_024800	XLOC_019728	Gh_A02G0242	XLOC_022002	XLOC_017587	XLOC_054723	XLOC_020433	XLOC_021647	Gh_A02G0791
XLOC_024817	XLOC_019732	Gh_A02G0260	XLOC_022021	XLOC_017588	XLOC_054921	XLOC_020442	XLOC_021666	Gh_A02G0792
XLOC_024830	XLOC_019768	Gh_A02G0261	XLOC_022043	XLOC_017589	XLOC_054936	XLOC_020452	XLOC_021673	Gh_A02G0805
XLOC_024831	XLOC_019769	Gh_A02G0314	XLOC_022048	XLOC_017590	XLOC_054956	XLOC_020455	XLOC_021693	Gh_A02G0836
XLOC_024839	XLOC_019803	Gh_A02G0333	XLOC_022057	XLOC_017595	XLOC_054974	XLOC_020456	XLOC_021702	Gh_A02G0838
XLOC_024856	XLOC_019818	Gh_A02G0335	XLOC_022073	XLOC_017602	XLOC_054978	XLOC_020458	XLOC_021705	Gh_A02G0841
XLOC_024890	XLOC_019823	Gh_A02G0339	XLOC_022110	XLOC_017603	XLOC_055047	XLOC_020459	XLOC_021765	Gh_A02G0849
XLOC_024910	XLOC_019869	Gh_A02G0380	XLOC_022128	XLOC_017607	XLOC_055048	XLOC_020460	XLOC_021771	Gh_A02G0880
XLOC_024912	XLOC_019875	Gh_A02G0430	XLOC_022134	XLOC_017609	XLOC_055054	XLOC_020461	XLOC_021775	Gh_A02G0882
XLOC_024978	XLOC_019882	Gh_A02G0445	XLOC_022135	XLOC_017621	XLOC_055160	XLOC_020463	XLOC_021793	Gh_A02G0894
XLOC_024995	XLOC_019892	Gh_A02G0500	XLOC_022150	XLOC_017622	XLOC_055677	XLOC_020467	XLOC_021807	Gh_A02G0926
XLOC_024998	XLOC_019893	Gh_A02G0517	XLOC_022151	XLOC_017624	XLOC_055924	XLOC_020469	XLOC_021826	Gh_A02G0957
XLOC_025001	XLOC_019912	Gh_A02G0645	XLOC_022156	XLOC_017627	XLOC_056053	XLOC_020471	XLOC_021837	Gh_A02G0959
XLOC_025023	XLOC_019939	Gh_A02G0689	XLOC_022163	XLOC_017634	XLOC_056136	XLOC_020473	XLOC_021838	Gh_A02G0972
XLOC_025040	XLOC_020001	Gh_A02G0708	XLOC_022174	XLOC_017635	XLOC_056175	XLOC_020474	XLOC_021846	Gh_A02G0978
XLOC_025044	XLOC_020073	Gh_A02G0720	XLOC_022182	XLOC_017637	XLOC_056250	XLOC_020478	XLOC_021852	Gh_A02G0999
XLOC_025048	XLOC_020207	Gh_A02G0741	XLOC_022184	XLOC_017641	XLOC_056257	XLOC_020481	XLOC_021859	Gh_A02G1000
XLOC_025063	XLOC_020260	Gh_A02G0749	XLOC_022214	XLOC_017643	XLOC_056294	XLOC_020483	XLOC_021886	Gh_A02G1003
XLOC_025090	XLOC_020264	Gh_A02G0769	XLOC_022220	XLOC_017644	XLOC_056317	XLOC_020499	XLOC_021952	Gh_A02G1014
XLOC_025095	XLOC_020279	Gh_A02G0791	XLOC_022232	XLOC_017646	XLOC_056318	XLOC_020514	XLOC_021959	Gh_A02G1024
XLOC_025104	XLOC_020284	Gh_A02G1014	XLOC_022294	XLOC_017647	XLOC_056413	XLOC_020552	XLOC_021976	Gh_A02G1046
XLOC_025118	XLOC_020288	Gh_A02G1017	XLOC_022298	XLOC_017649	XLOC_056491	XLOC_020560	XLOC_021992	Gh_A02G1077
XLOC_025153	XLOC_020291	Gh_A02G1042	XLOC_022339	XLOC_017651	XLOC_056526	XLOC_020595	XLOC_022016	Gh_A02G1082
XLOC_025155	XLOC_020292	Gh_A02G1074	XLOC_022340	XLOC_017653	XLOC_056550	XLOC_020596	XLOC_022021	Gh_A02G1084
XLOC_025175	XLOC_020295	Gh_A02G1077	XLOC_022344	XLOC_017659	XLOC_056565	XLOC_020611	XLOC_022043	Gh_A02G1094
XLOC_025176	XLOC_020297	Gh_A02G1094	XLOC_022427	XLOC_017665	XLOC_056777	XLOC_020625	XLOC_022048	Gh_A02G1100
XLOC_025178	XLOC_020299	Gh_A02G1100	XLOC_022448	XLOC_017672	XLOC_057055	XLOC_020637	XLOC_022057	Gh_A02G1122
XLOC_025180	XLOC_020300	Gh_A02G1358	XLOC_022509	XLOC_017679	XLOC_057080	XLOC_020650	XLOC_022110	Gh_A02G1236
XLOC_025181	XLOC_020301	Gh_A02G1410	XLOC_022614	XLOC_017680	XLOC_057099	XLOC_020657	XLOC_022114	Gh_A02G1257
XLOC_025190	XLOC_020302	Gh_A02G1490	XLOC_022653	XLOC_017684	XLOC_057100	XLOC_020669	XLOC_022128	Gh_A02G1263
XLOC_025193	XLOC_020303	Gh_A02G1492	XLOC_022654	XLOC_017687	XLOC_057103	XLOC_020672	XLOC_022134	Gh_A02G1264
XLOC_025256	XLOC_020305	Gh_A02G1495	XLOC_022666	XLOC_017694	XLOC_057117	XLOC_020678	XLOC_022156	Gh_A02G1265
XLOC_025275	XLOC_020306	Gh_A02G1496	XLOC_022836	XLOC_017699	XLOC_057118	XLOC_020681	XLOC_022158	Gh_A02G1266
XLOC_025302	XLOC_020315	Gh_A02G1513	XLOC_022848	XLOC_017701	XLOC_057119	XLOC_020686	XLOC_022174	Gh_A02G1268
XLOC_025310	XLOC_020317	Gh_A02G1546	XLOC_022850	XLOC_017710	XLOC_057121	XLOC_020706	XLOC_022184	Gh_A02G1269
XLOC_025316	XLOC_020319	Gh_A02G1583	XLOC_022853	XLOC_017720	XLOC_057124	XLOC_020765	XLOC_022190	Gh_A02G1292
XLOC_025318	XLOC_020324	Gh_A02G1604	XLOC_022881	XLOC_017722	XLOC_057134	XLOC_020767	XLOC_022214	Gh_A02G1298
XLOC_025331	XLOC_020333	Gh_A02G1674	XLOC_022886	XLOC_017723	XLOC_057151	XLOC_020777	XLOC_022220	Gh_A02G1303
XLOC_025334	XLOC_020334	Gh_A02G1680	XLOC_022889	XLOC_017725	XLOC_057163	XLOC_020803	XLOC_022248	Gh_A02G1319
XLOC_025343	XLOC_020337	Gh_A02G1689	XLOC_022891	XLOC_017729	XLOC_057182	XLOC_020832	XLOC_022294	Gh_A02G1344
XLOC_025369	XLOC_020347	Gh_A02G1698	XLOC_022900	XLOC_017731	XLOC_057188	XLOC_020861	XLOC_022298	Gh_A02G1381
XLOC_025371	XLOC_020351	Gh_A02G1714	XLOC_022908	XLOC_017734	XLOC_057189	XLOC_020914	XLOC_022331	Gh_A02G1410
XLOC_025376	XLOC_020353	Gh_A02G1716	XLOC_022909	XLOC_017736	XLOC_057191	XLOC_020926	XLOC_022340	Gh_A02G1445
XLOC_025407	XLOC_020359	Gh_A02G1727	XLOC_022911	XLOC_017744	XLOC_057206	XLOC_020927	XLOC_022344	Gh_A02G1471
XLOC_025413	XLOC_020367	Gh_A02G1754	XLOC_022912	XLOC_017752	XLOC_057223	XLOC_020928	XLOC_022380	Gh_A02G1482
XLOC_025414	XLOC_020369	Gh_A02G1814	XLOC_022915	XLOC_017755	XLOC_057229	XLOC_020961	XLOC_022427	Gh_A02G1490
XLOC_025419	XLOC_020371	Gh_A02G1824	XLOC_022921	XLOC_017757	XLOC_057236	XLOC_020981	XLOC_022448	Gh_A02G1513
XLOC_025455	XLOC_020379	Gh_A03G0002	XLOC_022923	XLOC_017758	XLOC_057239	XLOC_020982	XLOC_022492	Gh_A02G1535
XLOC_025578	XLOC_020380	Gh_A03G0022	XLOC_022928	XLOC_017759	XLOC_057247	XLOC_020988	XLOC_022509	Gh_A02G1544
XLOC_025593	XLOC_020386	Gh_A03G0039	XLOC_022932	XLOC_017765	XLOC_057250	XLOC_020990	XLOC_022522	Gh_A02G1546
XLOC_025596	XLOC_020387	Gh_A03G0046	XLOC_022934	XLOC_017767	XLOC_057327	XLOC_020991	XLOC_022653	Gh_A02G1569
XLOC_025598	XLOC_020391	Gh_A03G0072	XLOC_022940	XLOC_017768	XLOC_057458	XLOC_020997	XLOC_022654	Gh_A02G1576
XLOC_025599	XLOC_020393	Gh_A03G0141	XLOC_022945	XLOC_017769	XLOC_057482	XLOC_021016	XLOC_022656	Gh_A02G1588
XLOC_025605	XLOC_020395	Gh_A03G0330	XLOC_022951	XLOC_017770	XLOC_057531	XLOC_021021	XLOC_022666	Gh_A02G1596
XLOC_025608	XLOC_020396	Gh_A03G0352	XLOC_022952	XLOC_017771	XLOC_057532	XLOC_021024	XLOC_022836	Gh_A02G1598
XLOC_025613	XLOC_020397	Gh_A03G0363	XLOC_022963	XLOC_017863	XLOC_057572	XLOC_021027	XLOC_022853	Gh_A02G1613
XLOC_025619	XLOC_020405	Gh_A03G0365	XLOC_022975	XLOC_017869	XLOC_057654	XLOC_021061	XLOC_022880	Gh_A02G1620
XLOC_025623	XLOC_020407	Gh_A03G0434	XLOC_022978	XLOC_017878	XLOC_057660	XLOC_021066	XLOC_022888	Gh_A02G1622
XLOC_025627	XLOC_020413	Gh_A03G0438	XLOC_022979	XLOC_017886	XLOC_057759	XLOC_021098	XLOC_022889	Gh_A02G1638
XLOC_025643	XLOC_020414	Gh_A03G0492	XLOC_022980	XLOC_017898	XLOC_057799	XLOC_021119	XLOC_022891	Gh_A02G1640
XLOC_025645	XLOC_020416	Gh_A03G0520	XLOC_022981	XLOC_017915	XLOC_057826	XLOC_021138	XLOC_022893	Gh_A02G1663
XLOC_025648	XLOC_020419	Gh_A03G0525	XLOC_022982	XLOC_017919	XLOC_057860	XLOC_021168	XLOC_022894	Gh_A02G1667
XLOC_025649	XLOC_020423	Gh_A03G0639	XLOC_022985	XLOC_017952	XLOC_057996	XLOC_021189	XLOC_022897	Gh_A02G1670
XLOC_025651	XLOC_020426	Gh_A03G0701	XLOC_022986	XLOC_017973	XLOC_058143	XLOC_021212	XLOC_022908	Gh_A02G1683
XLOC_025653	XLOC_020428	Gh_A03G0713	XLOC_022987	XLOC_018008	XLOC_058357	XLOC_021236	XLOC_022912	Gh_A02G1684
XLOC_025656	XLOC_020429	Gh_A03G0750	XLOC_022988	XLOC_018010	XLOC_058509	XLOC_021242	XLOC_022917	Gh_A02G1698
XLOC_025659	XLOC_020430	Gh_A03G0756	XLOC_022992	XLOC_018011	XLOC_058519	XLOC_021245	XLOC_022922	Gh_A02G1701
XLOC_025674	XLOC_020431	Gh_A03G0797	XLOC_022994	XLOC_018012	XLOC_058550	XLOC_021271	XLOC_022926	Gh_A02G1734
XLOC_025676	XLOC_020438	Gh_A03G0887	XLOC_022998	XLOC_018064	XLOC_058601	XLOC_021281	XLOC_022927	Gh_A02G1751
XLOC_025681	XLOC_020439	Gh_A03G0969	XLOC_022999	XLOC_018067	XLOC_058627	XLOC_021310	XLOC_022928	Gh_A02G1753
XLOC_025682	XLOC_020442	Gh_A03G0977	XLOC_023001	XLOC_018119	XLOC_058644	XLOC_021346	XLOC_022932	Gh_A02G1754
XLOC_025690	XLOC_020443	Gh_A03G1005	XLOC_023007	XLOC_018157	XLOC_058685	XLOC_021351	XLOC_022934	Gh_A02G1800
XLOC_025691	XLOC_020459	Gh_A03G1124	XLOC_023008	XLOC_018167	XLOC_058686	XLOC_021419	XLOC_022939	Gh_A02G1804
XLOC_025692	XLOC_020460	Gh_A03G1127	XLOC_023013	XLOC_018181	XLOC_058695	XLOC_021429	XLOC_022942	Gh_A03G0002
XLOC_025700	XLOC_020467	Gh_A03G1137	XLOC_023022	XLOC_018195	XLOC_058712	XLOC_021461	XLOC_022947	Gh_A03G0003
XLOC_025702	XLOC_020471	Gh_A03G1159	XLOC_023028	XLOC_018196	XLOC_058720	XLOC_021462	XLOC_022949	Gh_A03G0005
XLOC_025716	XLOC_020473	Gh_A03G1214	XLOC_023036	XLOC_018214	XLOC_058736	XLOC_021544	XLOC_022957	Gh_A03G0025
XLOC_025729	XLOC_020474	Gh_A03G1281	XLOC_023039	XLOC_018261	XLOC_058814	XLOC_021647	XLOC_022960	Gh_A03G0035
XLOC_025731	XLOC_020476	Gh_A03G1315	XLOC_023040	XLOC_018271	XLOC_058840	XLOC_021673	XLOC_022971	Gh_A03G0043
XLOC_025732	XLOC_020477	Gh_A03G1365	XLOC_023042	XLOC_018290	XLOC_058938	XLOC_021674	XLOC_022980	Gh_A03G0046
XLOC_025733	XLOC_020481	Gh_A03G1427	XLOC_023045	XLOC_018292	XLOC_059048	XLOC_021688	XLOC_022981	Gh_A03G0057
XLOC_025738	XLOC_020483	Gh_A03G1429	XLOC_023055	XLOC_018294	XLOC_059312	XLOC_021693	XLOC_022983	Gh_A03G0075
XLOC_025744	XLOC_020499	Gh_A03G1495	XLOC_023056	XLOC_018298	XLOC_059494	XLOC_021702	XLOC_022987	Gh_A03G0094
XLOC_025750	XLOC_020514	Gh_A03G1496	XLOC_023059	XLOC_018332	XLOC_059646	XLOC_021743	XLOC_022993	Gh_A03G0097
XLOC_025751	XLOC_020544	Gh_A03G1497	XLOC_023060	XLOC_018361	XLOC_059667	XLOC_021765	XLOC_022994	Gh_A03G0106
XLOC_025755	XLOC_020560	Gh_A03G1506	XLOC_023070	XLOC_018416	XLOC_059682	XLOC_021770	XLOC_023001	Gh_A03G0111
XLOC_025759	XLOC_020564	Gh_A03G1543	XLOC_023073	XLOC_018422	XLOC_059775	XLOC_021771	XLOC_023008	Gh_A03G0112
XLOC_025760	XLOC_020657	Gh_A03G1588	XLOC_023077	XLOC_018437	XLOC_059781	XLOC_021775	XLOC_023009	Gh_A03G0119
XLOC_025762	XLOC_020669	Gh_A03G1614	XLOC_023082	XLOC_018450	XLOC_059787	XLOC_021793	XLOC_023016	Gh_A03G0126
XLOC_025769	XLOC_020678	Gh_A03G1660	XLOC_023090	XLOC_018470	XLOC_059792	XLOC_021805	XLOC_023020	Gh_A03G0127
XLOC_025775	XLOC_020706	Gh_A03G1685	XLOC_023093	XLOC_018502	XLOC_059796	XLOC_021807	XLOC_023022	Gh_A03G0129
XLOC_025782	XLOC_020767	Gh_A03G1828	XLOC_023094	XLOC_018507	XLOC_059805	XLOC_021826	XLOC_023024	Gh_A03G0130
XLOC_025784	XLOC_020769	Gh_A03G1857	XLOC_023096	XLOC_018548	XLOC_059809	XLOC_021837	XLOC_023027	Gh_A03G0138
XLOC_025802	XLOC_020777	Gh_A03G1882	XLOC_023106	XLOC_018560	XLOC_059826	XLOC_021838	XLOC_023028	Gh_A03G0141
XLOC_025806	XLOC_020803	Gh_A03G1898	XLOC_023113	XLOC_018564	XLOC_059830	XLOC_021846	XLOC_023029	Gh_A03G0162
XLOC_025810	XLOC_020832	Gh_A03G1904	XLOC_023114	XLOC_018589	XLOC_059839	XLOC_021859	XLOC_023035	Gh_A03G0187
XLOC_025817	XLOC_020850	Gh_A03G1911	XLOC_023119	XLOC_018590	XLOC_059855	XLOC_021886	XLOC_023036	Gh_A03G0199
XLOC_025818	XLOC_020860	Gh_A03G1943	XLOC_023122	XLOC_018592	XLOC_059879	XLOC_021952	XLOC_023038	Gh_A03G0204
XLOC_025820	XLOC_020861	Gh_A03G1992	XLOC_023123	XLOC_018599	XLOC_059885	XLOC_021992	XLOC_023045	Gh_A03G0206
XLOC_025839	XLOC_020871	Gh_A03G2008	XLOC_023128	XLOC_018602	XLOC_059887	XLOC_022002	XLOC_023050	Gh_A03G0236
XLOC_025843	XLOC_020872	Gh_A03G2015	XLOC_023191	XLOC_018607	XLOC_059895	XLOC_022021	XLOC_023055	Gh_A03G0238
XLOC_025845	XLOC_020928	Gh_A03G2049	XLOC_023261	XLOC_018613	XLOC_059902	XLOC_022041	XLOC_023056	Gh_A03G0246
XLOC_025954	XLOC_020929	Gh_A03G2069	XLOC_023372	XLOC_018624	XLOC_059908	XLOC_022043	XLOC_023059	Gh_A03G0249
XLOC_026055	XLOC_020981	Gh_A03G2121	XLOC_023375	XLOC_018631	XLOC_059922	XLOC_022048	XLOC_023060	Gh_A03G0257
XLOC_026060	XLOC_020990	Gh_A03G2147	XLOC_023379	XLOC_018635	XLOC_059923	XLOC_022057	XLOC_023064	Gh_A03G0273
XLOC_026158	XLOC_020991	Gh_A03G2150	XLOC_023382	XLOC_018643	XLOC_059924	XLOC_022110	XLOC_023065	Gh_A03G0291
XLOC_026268	XLOC_021006	Gh_A03G2153	XLOC_023433	XLOC_018661	XLOC_059933	XLOC_022114	XLOC_023070	Gh_A03G0321
XLOC_026317	XLOC_021021	Gh_A04G0064	XLOC_023457	XLOC_018668	XLOC_059938	XLOC_022128	XLOC_023072	Gh_A03G0324
XLOC_026344	XLOC_021024	Gh_A04G0068	XLOC_023483	XLOC_018678	XLOC_059945	XLOC_022134	XLOC_023073	Gh_A03G0337
XLOC_026377	XLOC_021027	Gh_A04G0070	XLOC_023495	XLOC_018702	XLOC_059962	XLOC_022156	XLOC_023078	Gh_A03G0370
XLOC_026437	XLOC_021066	Gh_A04G0072	XLOC_023496	XLOC_018753	XLOC_059975	XLOC_022158	XLOC_023079	Gh_A03G0417
XLOC_026519	XLOC_021084	Gh_A04G0073	XLOC_023546	XLOC_018754	XLOC_059978	XLOC_022174	XLOC_023082	Gh_A03G0424
XLOC_026569	XLOC_021138	Gh_A04G0131	XLOC_023558	XLOC_018756	XLOC_060035	XLOC_022184	XLOC_023083	Gh_A03G0429
XLOC_026601	XLOC_021148	Gh_A04G0183	XLOC_023573	XLOC_018759	XLOC_060042	XLOC_022190	XLOC_023084	Gh_A03G0457
XLOC_026619	XLOC_021241	Gh_A04G0188	XLOC_023591	XLOC_018761	XLOC_060432	XLOC_022214	XLOC_023085	Gh_A03G0465
XLOC_026650	XLOC_021242	Gh_A04G0204	XLOC_023601	XLOC_018805	XLOC_060483	XLOC_022220	XLOC_023086	Gh_A03G0468
XLOC_026715	XLOC_021245	Gh_A04G0205	XLOC_023603	XLOC_018827	XLOC_060495	XLOC_022248	XLOC_023090	Gh_A03G0479
XLOC_026752	XLOC_021281	Gh_A04G0225	XLOC_023634	XLOC_018855	XLOC_060620	XLOC_022272	XLOC_023094	Gh_A03G0518
XLOC_026760	XLOC_021376	Gh_A04G0236	XLOC_023668	XLOC_018931	XLOC_060659	XLOC_022286	XLOC_023099	Gh_A03G0520
XLOC_026772	XLOC_021419	Gh_A04G0263	XLOC_023689	XLOC_018997	XLOC_060746	XLOC_022294	XLOC_023104	Gh_A03G0525
XLOC_026795	XLOC_021429	Gh_A04G0264	XLOC_023692	XLOC_019096	XLOC_060803	XLOC_022298	XLOC_023105	Gh_A03G0529
XLOC_026804	XLOC_021433	Gh_A04G0377	XLOC_023707	XLOC_019100	XLOC_060928	XLOC_022319	XLOC_023106	Gh_A03G0530
XLOC_026816	XLOC_021461	Gh_A04G0378	XLOC_023733	XLOC_019138	XLOC_060942	XLOC_022331	XLOC_023107	Gh_A03G0540
XLOC_026817	XLOC_021462	Gh_A04G0398	XLOC_023735	XLOC_019186	XLOC_060985	XLOC_022340	XLOC_023109	Gh_A03G0543
XLOC_026826	XLOC_021544	Gh_A04G0403	XLOC_023755	XLOC_019205	XLOC_061118	XLOC_022344	XLOC_023111	Gh_A03G0547
XLOC_026848	XLOC_021647	Gh_A04G0422	XLOC_023757	XLOC_019240	XLOC_061173	XLOC_022380	XLOC_023113	Gh_A03G0560
XLOC_026860	XLOC_021666	Gh_A04G0579	XLOC_023759	XLOC_019292	XLOC_061227	XLOC_022397	XLOC_023119	Gh_A03G0581
XLOC_026864	XLOC_021673	Gh_A04G0581	XLOC_023762	XLOC_019299	XLOC_061238	XLOC_022408	XLOC_023121	Gh_A03G0582
XLOC_026875	XLOC_021688	Gh_A04G0582	XLOC_023797	XLOC_019305	XLOC_061272	XLOC_022440	XLOC_023123	Gh_A03G0602
XLOC_026880	XLOC_021693	Gh_A04G0592	XLOC_023806	XLOC_019325	XLOC_061298	XLOC_022448	XLOC_023127	Gh_A03G0614
XLOC_026926	XLOC_021696	Gh_A04G0608	XLOC_023839	XLOC_019330	XLOC_061501	XLOC_022509	XLOC_023128	Gh_A03G0620
XLOC_026957	XLOC_021702	Gh_A04G0620	XLOC_023848	XLOC_019332	XLOC_061532	XLOC_022614	XLOC_023261	Gh_A03G0631
XLOC_026979	XLOC_021705	Gh_A04G0664	XLOC_023852	XLOC_019335	XLOC_061576	XLOC_022653	XLOC_023372	Gh_A03G0639
XLOC_026985	XLOC_021767	Gh_A04G0683	XLOC_023854	XLOC_019346	XLOC_061593	XLOC_022654	XLOC_023375	Gh_A03G0657
XLOC_026988	XLOC_021771	Gh_A04G0735	XLOC_023913	XLOC_019349	XLOC_061731	XLOC_022666	XLOC_023382	Gh_A03G0704
XLOC_026992	XLOC_021775	Gh_A04G0737	XLOC_023977	XLOC_019369	XLOC_061780	XLOC_022836	XLOC_023389	Gh_A03G0750
XLOC_027002	XLOC_021793	Gh_A04G0743	XLOC_023989	XLOC_019373	XLOC_061789	XLOC_022850	XLOC_023405	Gh_A03G0765
XLOC_027004	XLOC_021807	Gh_A04G0759	XLOC_023990	XLOC_019389	XLOC_061790	XLOC_022853	XLOC_023433	Gh_A03G0775
XLOC_027033	XLOC_021828	Gh_A04G0829	XLOC_023994	XLOC_019394	XLOC_061794	XLOC_022889	XLOC_023457	Gh_A03G0793
XLOC_027036	XLOC_021837	Gh_A04G0838	XLOC_024004	XLOC_019395	XLOC_061853	XLOC_022891	XLOC_023490	Gh_A03G0797
XLOC_027048	XLOC_021838	Gh_A04G0931	XLOC_024032	XLOC_019398	XLOC_061867	XLOC_022893	XLOC_023492	Gh_A03G0806
XLOC_027069	XLOC_021852	Gh_A04G1008	XLOC_024052	XLOC_019432	XLOC_061890	XLOC_022894	XLOC_023495	Gh_A03G0852
XLOC_027101	XLOC_021859	Gh_A04G1029	XLOC_024058	XLOC_019433	XLOC_061931	XLOC_022897	XLOC_023496	Gh_A03G0853
XLOC_027180	XLOC_021937	Gh_A04G1037	XLOC_024085	XLOC_019435	XLOC_061940	XLOC_022900	XLOC_023521	Gh_A03G0867
XLOC_027188	XLOC_021952	Gh_A04G1093	XLOC_024087	XLOC_019439	XLOC_061987	XLOC_022908	XLOC_023558	Gh_A03G0878
XLOC_027239	XLOC_021959	Gh_A04G1164	XLOC_024094	XLOC_019442	XLOC_062029	XLOC_022911	XLOC_023591	Gh_A03G0887
XLOC_027241	XLOC_021976	Gh_A04G1165	XLOC_024101	XLOC_019467	XLOC_062059	XLOC_022912	XLOC_023634	Gh_A03G0901
XLOC_027246	XLOC_022002	Gh_A04G1261	XLOC_024106	XLOC_019468	XLOC_062065	XLOC_022915	XLOC_023647	Gh_A03G0948
XLOC_027249	XLOC_022016	Gh_A04G1343	XLOC_024113	XLOC_019497	XLOC_062077	XLOC_022921	XLOC_023668	Gh_A03G0969
XLOC_027303	XLOC_022033	Gh_A04G1459	XLOC_024138	XLOC_019514	XLOC_062096	XLOC_022922	XLOC_023692	Gh_A03G0974
XLOC_027307	XLOC_022041	Gh_A04G1468	XLOC_024188	XLOC_019519	XLOC_062155	XLOC_022923	XLOC_023728	Gh_A03G0977
XLOC_027321	XLOC_022043	Gh_A05G0088	XLOC_024201	XLOC_019521	XLOC_062265	XLOC_022926	XLOC_023733	Gh_A03G0995
XLOC_027376	XLOC_022057	Gh_A05G0106	XLOC_024205	XLOC_019531	XLOC_062315	XLOC_022927	XLOC_023749	Gh_A03G1003
XLOC_027388	XLOC_022060	Gh_A05G0135	XLOC_024224	XLOC_019547	XLOC_062345	XLOC_022928	XLOC_023756	Gh_A03G1005
XLOC_027400	XLOC_022103	Gh_A05G0145	XLOC_024226	XLOC_019550	XLOC_062413	XLOC_022932	XLOC_023762	Gh_A03G1028
XLOC_027401	XLOC_022125	Gh_A05G0150	XLOC_024229	XLOC_019551	XLOC_062414	XLOC_022934	XLOC_023779	Gh_A03G1042
XLOC_027403	XLOC_022128	Gh_A05G0184	XLOC_024231	XLOC_019553	XLOC_062445	XLOC_022940	XLOC_023797	Gh_A03G1057
XLOC_027410	XLOC_022134	Gh_A05G0221	XLOC_024262	XLOC_019556	XLOC_062538	XLOC_022945	XLOC_023806	Gh_A03G1080
XLOC_027422	XLOC_022135	Gh_A05G0253	XLOC_024282	XLOC_019557	XLOC_062539	XLOC_022947	XLOC_023848	Gh_A03G1101
XLOC_027423	XLOC_022151	Gh_A05G0290	XLOC_024301	XLOC_019558	XLOC_062603	XLOC_022949	XLOC_023852	Gh_A03G1108
XLOC_027427	XLOC_022163	Gh_A05G0304	XLOC_024302	XLOC_019559	XLOC_062604	XLOC_022951	XLOC_023854	Gh_A03G1114
XLOC_027431	XLOC_022184	Gh_A05G0319	XLOC_024308	XLOC_019614	XLOC_062614	XLOC_022952	XLOC_023977	Gh_A03G1134
XLOC_027666	XLOC_022214	Gh_A05G0361	XLOC_024311	XLOC_019624	XLOC_062617	XLOC_022963	XLOC_024003	Gh_A03G1140
XLOC_027667	XLOC_022248	Gh_A05G0362	XLOC_024327	XLOC_019657	XLOC_062619	XLOC_022971	XLOC_024004	Gh_A03G1152
XLOC_027668	XLOC_022290	Gh_A05G0429	XLOC_024333	XLOC_019686	XLOC_062638	XLOC_022975	XLOC_024058	Gh_A03G1171
XLOC_027739	XLOC_022294	Gh_A05G0505	XLOC_024338	XLOC_019701	XLOC_062639	XLOC_022980	XLOC_024059	Gh_A03G1179
XLOC_027810	XLOC_022298	Gh_A05G0508	XLOC_024370	XLOC_019706	XLOC_062649	XLOC_022981	XLOC_024085	Gh_A03G1197
XLOC_027826	XLOC_022319	Gh_A05G0525	XLOC_024378	XLOC_019714	XLOC_062685	XLOC_022983	XLOC_024087	Gh_A03G1222
XLOC_027894	XLOC_022331	Gh_A05G0528	XLOC_024381	XLOC_019726	XLOC_062710	XLOC_022986	XLOC_024094	Gh_A03G1224
XLOC_027916	XLOC_022340	Gh_A05G0592	XLOC_024382	XLOC_019730	XLOC_062716	XLOC_022987	XLOC_024101	Gh_A03G1231
XLOC_027947	XLOC_022380	Gh_A05G0623	XLOC_024391	XLOC_019732	XLOC_062718	XLOC_022990	XLOC_024106	Gh_A03G1239
XLOC_027957	XLOC_022408	Gh_A05G0695	XLOC_024393	XLOC_019743	XLOC_062745	XLOC_022993	XLOC_024113	Gh_A03G1252
XLOC_027960	XLOC_022440	Gh_A05G0709	XLOC_024394	XLOC_019756	XLOC_062750	XLOC_022994	XLOC_024138	Gh_A03G1307
XLOC_027975	XLOC_022448	Gh_A05G0727	XLOC_024546	XLOC_019770	XLOC_062755	XLOC_022999	XLOC_024169	Gh_A03G1313
XLOC_027990	XLOC_022492	Gh_A05G0771	XLOC_024595	XLOC_019777	XLOC_062758	XLOC_023001	XLOC_024183	Gh_A03G1315
XLOC_028064	XLOC_022509	Gh_A05G0782	XLOC_024602	XLOC_019784	XLOC_062761	XLOC_023005	XLOC_024188	Gh_A03G1316
XLOC_028081	XLOC_022522	Gh_A05G0795	XLOC_024615	XLOC_019811	XLOC_062777	XLOC_023007	XLOC_024189	Gh_A03G1319
XLOC_028143	XLOC_022569	Gh_A05G0863	XLOC_024630	XLOC_019818	XLOC_062778	XLOC_023008	XLOC_024201	Gh_A03G1329
XLOC_028148	XLOC_022653	Gh_A05G0901	XLOC_024632	XLOC_019823	XLOC_062779	XLOC_023009	XLOC_024205	Gh_A03G1353
XLOC_028164	XLOC_022654	Gh_A05G0909	XLOC_024648	XLOC_019875	XLOC_062782	XLOC_023013	XLOC_024224	Gh_A03G1369
XLOC_028174	XLOC_022656	Gh_A05G0910	XLOC_024650	XLOC_019882	XLOC_062784	XLOC_023016	XLOC_024226	Gh_A03G1387
XLOC_028201	XLOC_022666	Gh_A05G0919	XLOC_024667	XLOC_019919	XLOC_062795	XLOC_023020	XLOC_024229	Gh_A03G1389
XLOC_028230	XLOC_022853	Gh_A05G0931	XLOC_024737	XLOC_019938	XLOC_062804	XLOC_023022	XLOC_024243	Gh_A03G1391
XLOC_028251	XLOC_022879	Gh_A05G0989	XLOC_024738	XLOC_019939	XLOC_062808	XLOC_023027	XLOC_024262	Gh_A03G1427
XLOC_028253	XLOC_022881	Gh_A05G1035	XLOC_024745	XLOC_019942	XLOC_062811	XLOC_023028	XLOC_024275	Gh_A03G1450
XLOC_028291	XLOC_022885	Gh_A05G1140	XLOC_024750	XLOC_019950	XLOC_062813	XLOC_023029	XLOC_024282	Gh_A03G1477
XLOC_028306	XLOC_022886	Gh_A05G1144	XLOC_024758	XLOC_019964	XLOC_063026	XLOC_023035	XLOC_024301	Gh_A03G1495
XLOC_028343	XLOC_022891	Gh_A05G1147	XLOC_024765	XLOC_019976	XLOC_063199	XLOC_023036	XLOC_024302	Gh_A03G1496
XLOC_028361	XLOC_022893	Gh_A05G1188	XLOC_024776	XLOC_020001	XLOC_063281	XLOC_023038	XLOC_024304	Gh_A03G1497
XLOC_028394	XLOC_022897	Gh_A05G1189	XLOC_024792	XLOC_020004	XLOC_063398	XLOC_023040	XLOC_024306	Gh_A03G1512
XLOC_028404	XLOC_022898	Gh_A05G1259	XLOC_024817	XLOC_020005	XLOC_063442	XLOC_023045	XLOC_024308	Gh_A03G1516
XLOC_028424	XLOC_022905	Gh_A05G1310	XLOC_024830	XLOC_020073	XLOC_063473	XLOC_023050	XLOC_024314	Gh_A03G1518
XLOC_028434	XLOC_022912	Gh_A05G1315	XLOC_024831	XLOC_020084	XLOC_063636	XLOC_023055	XLOC_024320	Gh_A03G1527
XLOC_028441	XLOC_022913	Gh_A05G1317	XLOC_024835	XLOC_020207	XLOC_063833	XLOC_023056	XLOC_024323	Gh_A03G1542
XLOC_028442	XLOC_022917	Gh_A05G1338	XLOC_024839	XLOC_020220	XLOC_063954	XLOC_023059	XLOC_024327	Gh_A03G1544
XLOC_028443	XLOC_022922	Gh_A05G1356	XLOC_024856	XLOC_020230	XLOC_063985	XLOC_023060	XLOC_024329	Gh_A03G1558
XLOC_028446	XLOC_022927	Gh_A05G1365	XLOC_024888	XLOC_020260	XLOC_064071	XLOC_023070	XLOC_024333	Gh_A03G1585
XLOC_028452	XLOC_022928	Gh_A05G1376	XLOC_024891	XLOC_020268	XLOC_064098	XLOC_023073	XLOC_024337	Gh_A03G1613
XLOC_028464	XLOC_022936	Gh_A05G1423	XLOC_024894	XLOC_020271	XLOC_064148	XLOC_023077	XLOC_024338	Gh_A03G1618
XLOC_028488	XLOC_022938	Gh_A05G1463	XLOC_024910	XLOC_020273	XLOC_064360	XLOC_023078	XLOC_024370	Gh_A03G1623
XLOC_028511	XLOC_022946	Gh_A05G1466	XLOC_024946	XLOC_020277	XLOC_064365	XLOC_023079	XLOC_024378	Gh_A03G1667
XLOC_028558	XLOC_022947	Gh_A05G1469	XLOC_024981	XLOC_020279	XLOC_064394	XLOC_023082	XLOC_024381	Gh_A03G1685
XLOC_028594	XLOC_022948	Gh_A05G1472	XLOC_024995	XLOC_020280	XLOC_064414	XLOC_023085	XLOC_024382	Gh_A03G1737
XLOC_028595	XLOC_022949	Gh_A05G1475	XLOC_024998	XLOC_020282	XLOC_064415	XLOC_023088	XLOC_024463	Gh_A03G1738
XLOC_028611	XLOC_022950	Gh_A05G1477	XLOC_025001	XLOC_020287	XLOC_064416	XLOC_023090	XLOC_024477	Gh_A03G1750
XLOC_028621	XLOC_022952	Gh_A05G1543	XLOC_025023	XLOC_020288	XLOC_064418	XLOC_023094	XLOC_024521	Gh_A03G1798
XLOC_028624	XLOC_022957	Gh_A05G1568	XLOC_025036	XLOC_020291	XLOC_064463	XLOC_023099	XLOC_024545	Gh_A03G1810
XLOC_028637	XLOC_022979	Gh_A05G1600	XLOC_025048	XLOC_020292	XLOC_064471	XLOC_023104	XLOC_024546	Gh_A03G1811
XLOC_028638	XLOC_022982	Gh_A05G1618	XLOC_025063	XLOC_020294	XLOC_064479	XLOC_023105	XLOC_024561	Gh_A03G1827
XLOC_028654	XLOC_022989	Gh_A05G1622	XLOC_025090	XLOC_020300	XLOC_064485	XLOC_023106	XLOC_024595	Gh_A03G1828
XLOC_028656	XLOC_022992	Gh_A05G1692	XLOC_025095	XLOC_020303	XLOC_064503	XLOC_023107	XLOC_024602	Gh_A03G1844
XLOC_028690	XLOC_022993	Gh_A05G1694	XLOC_025104	XLOC_020304	XLOC_064510	XLOC_023110	XLOC_024615	Gh_A03G1857
XLOC_028694	XLOC_022995	Gh_A05G1707	XLOC_025122	XLOC_020305	XLOC_064515	XLOC_023111	XLOC_024630	Gh_A03G1874
XLOC_028716	XLOC_022998	Gh_A05G1720	XLOC_025152	XLOC_020316	XLOC_064612	XLOC_023113	XLOC_024632	Gh_A03G1877
XLOC_028723	XLOC_023006	Gh_A05G1733	XLOC_025153	XLOC_020317	XLOC_064805	XLOC_023114	XLOC_024650	Gh_A03G1897
XLOC_028770	XLOC_023009	Gh_A05G1734	XLOC_025155	XLOC_020322	XLOC_064816	XLOC_023118	XLOC_024688	Gh_A03G1909
XLOC_028785	XLOC_023011	Gh_A05G1737	XLOC_025162	XLOC_020323	XLOC_064945	XLOC_023119	XLOC_024737	Gh_A03G1911
XLOC_028829	XLOC_023021	Gh_A05G1742	XLOC_025175	XLOC_020332	XLOC_065022	XLOC_023123	XLOC_024739	Gh_A03G1919
XLOC_028844	XLOC_023022	Gh_A05G1804	XLOC_025176	XLOC_020334	XLOC_065045	XLOC_023128	XLOC_024745	Gh_A03G1924
XLOC_028849	XLOC_023024	Gh_A05G1858	XLOC_025178	XLOC_020337	XLOC_065215	XLOC_023191	XLOC_024750	Gh_A03G1940
XLOC_028850	XLOC_023025	Gh_A05G1863	XLOC_025180	XLOC_020347	XLOC_065277	XLOC_023261	XLOC_024758	Gh_A03G1943
XLOC_028861	XLOC_023026	Gh_A05G1868	XLOC_025190	XLOC_020348	XLOC_065376	XLOC_023372	XLOC_024765	Gh_A03G1970
XLOC_028863	XLOC_023027	Gh_A05G1879	XLOC_025208	XLOC_020351	XLOC_065416	XLOC_023375	XLOC_024772	Gh_A03G1979
XLOC_028869	XLOC_023028	Gh_A05G1899	XLOC_025217	XLOC_020352	XLOC_065430	XLOC_023382	XLOC_024776	Gh_A03G1992
XLOC_028870	XLOC_023029	Gh_A05G1931	XLOC_025221	XLOC_020353	XLOC_065443	XLOC_023389	XLOC_024792	Gh_A03G2006
XLOC_028873	XLOC_023030	Gh_A05G1962	XLOC_025256	XLOC_020355	XLOC_065553	XLOC_023433	XLOC_024800	Gh_A03G2012
XLOC_028884	XLOC_023031	Gh_A05G1970	XLOC_025285	XLOC_020358	XLOC_065571	XLOC_023443	XLOC_024817	Gh_A03G2014
XLOC_028901	XLOC_023034	Gh_A05G1971	XLOC_025302	XLOC_020361	XLOC_065584	XLOC_023457	XLOC_024830	Gh_A03G2015
XLOC_028911	XLOC_023035	Gh_A05G1975	XLOC_025308	XLOC_020365	XLOC_065595	XLOC_023478	XLOC_024831	Gh_A03G2026
XLOC_028916	XLOC_023043	Gh_A05G2037	XLOC_025310	XLOC_020368	XLOC_065658	XLOC_023492	XLOC_024835	Gh_A03G2044
XLOC_028919	XLOC_023056	Gh_A05G2045	XLOC_025316	XLOC_020370	XLOC_065694	XLOC_023495	XLOC_024839	Gh_A03G2057
XLOC_028939	XLOC_023059	Gh_A05G2100	XLOC_025318	XLOC_020371	XLOC_065708	XLOC_023496	XLOC_024856	Gh_A03G2061
XLOC_028940	XLOC_023060	Gh_A05G2101	XLOC_025334	XLOC_020372	XLOC_065780	XLOC_023521	XLOC_024890	Gh_A03G2076
XLOC_028943	XLOC_023065	Gh_A05G2115	XLOC_025338	XLOC_020375	XLOC_065800	XLOC_023546	XLOC_024894	Gh_A03G2085
XLOC_028947	XLOC_023070	Gh_A05G2118	XLOC_025376	XLOC_020379	XLOC_065920	XLOC_023558	XLOC_024910	Gh_A03G2092
XLOC_028951	XLOC_023073	Gh_A05G2235	XLOC_025413	XLOC_020380	XLOC_065975	XLOC_023572	XLOC_024978	Gh_A03G2104
XLOC_028981	XLOC_023078	Gh_A05G2253	XLOC_025419	XLOC_020387	XLOC_066097	XLOC_023573	XLOC_024993	Gh_A03G2120
XLOC_029053	XLOC_023079	Gh_A05G2316	XLOC_025472	XLOC_020389	XLOC_066148	XLOC_023591	XLOC_024995	Gh_A03G2153
XLOC_029058	XLOC_023083	Gh_A05G2356	XLOC_025494	XLOC_020392	XLOC_066160	XLOC_023601	XLOC_024998	Gh_A03G2165
XLOC_029104	XLOC_023084	Gh_A05G2413	XLOC_025587	XLOC_020393	XLOC_066181	XLOC_023634	XLOC_025001	Gh_A03G2168
XLOC_029125	XLOC_023089	Gh_A05G2414	XLOC_025593	XLOC_020395	XLOC_066182	XLOC_023647	XLOC_025023	Gh_A03G2186
XLOC_029132	XLOC_023094	Gh_A05G2420	XLOC_025596	XLOC_020399	XLOC_066183	XLOC_023681	XLOC_025032	Gh_A04G0006
XLOC_029137	XLOC_023096	Gh_A05G2427	XLOC_025599	XLOC_020400	XLOC_066184	XLOC_023692	XLOC_025036	Gh_A04G0025
XLOC_029142	XLOC_023104	Gh_A05G2478	XLOC_025601	XLOC_020401	XLOC_066185	XLOC_023707	XLOC_025040	Gh_A04G0049
XLOC_029145	XLOC_023106	Gh_A05G2488	XLOC_025603	XLOC_020403	XLOC_066190	XLOC_023728	XLOC_025046	Gh_A04G0053
XLOC_029149	XLOC_023109	Gh_A05G2491	XLOC_025604	XLOC_020404	XLOC_066193	XLOC_023735	XLOC_025048	Gh_A04G0064
XLOC_029151	XLOC_023111	Gh_A05G2493	XLOC_025608	XLOC_020405	XLOC_066280	XLOC_023749	XLOC_025051	Gh_A04G0067
XLOC_029153	XLOC_023113	Gh_A05G2500	XLOC_025612	XLOC_020410	XLOC_066319	XLOC_023755	XLOC_025062	Gh_A04G0068
XLOC_029154	XLOC_023119	Gh_A05G2515	XLOC_025615	XLOC_020411	XLOC_066366	XLOC_023757	XLOC_025063	Gh_A04G0069
XLOC_029155	XLOC_023123	Gh_A05G2523	XLOC_025619	XLOC_020412	XLOC_066368	XLOC_023775	XLOC_025153	Gh_A04G0070
XLOC_029156	XLOC_023127	Gh_A05G2816	XLOC_025623	XLOC_020414	XLOC_066372	XLOC_023779	XLOC_025155	Gh_A04G0071
XLOC_029157	XLOC_023129	Gh_A05G2818	XLOC_025625	XLOC_020417	XLOC_066392	XLOC_023797	XLOC_025175	Gh_A04G0072
XLOC_029166	XLOC_023261	Gh_A05G3021	XLOC_025627	XLOC_020418	XLOC_066393	XLOC_023806	XLOC_025176	Gh_A04G0073
XLOC_029167	XLOC_023372	Gh_A05G3030	XLOC_025628	XLOC_020419	XLOC_066397	XLOC_023839	XLOC_025178	Gh_A04G0105
XLOC_029175	XLOC_023375	Gh_A05G3081	XLOC_025638	XLOC_020420	XLOC_066401	XLOC_023848	XLOC_025180	Gh_A04G0106
XLOC_029178	XLOC_023389	Gh_A05G3101	XLOC_025641	XLOC_020423	XLOC_066402	XLOC_023852	XLOC_025181	Gh_A04G0152
XLOC_029185	XLOC_023405	Gh_A05G3108	XLOC_025645	XLOC_020424	XLOC_066404	XLOC_023854	XLOC_025194	Gh_A04G0188
XLOC_029196	XLOC_023433	Gh_A05G3150	XLOC_025649	XLOC_020425	XLOC_066406	XLOC_023949	XLOC_025208	Gh_A04G0206
XLOC_029200	XLOC_023457	Gh_A05G3154	XLOC_025651	XLOC_020426	XLOC_066410	XLOC_023977	XLOC_025209	Gh_A04G0222
XLOC_029205	XLOC_023478	Gh_A05G3215	XLOC_025653	XLOC_020428	XLOC_066411	XLOC_023990	XLOC_025217	Gh_A04G0224
XLOC_029206	XLOC_023483	Gh_A05G3257	XLOC_025655	XLOC_020430	XLOC_066412	XLOC_023998	XLOC_025253	Gh_A04G0228
XLOC_029216	XLOC_023492	Gh_A05G3325	XLOC_025656	XLOC_020431	XLOC_066414	XLOC_024004	XLOC_025256	Gh_A04G0258
XLOC_029222	XLOC_023495	Gh_A05G3329	XLOC_025657	XLOC_020433	XLOC_066415	XLOC_024052	XLOC_025270	Gh_A04G0323
XLOC_029223	XLOC_023496	Gh_A05G3361	XLOC_025659	XLOC_020439	XLOC_066429	XLOC_024058	XLOC_025275	Gh_A04G0358
XLOC_029227	XLOC_023497	Gh_A05G3386	XLOC_025670	XLOC_020440	XLOC_066456	XLOC_024063	XLOC_025285	Gh_A04G0377
XLOC_029229	XLOC_023521	Gh_A05G3450	XLOC_025673	XLOC_020442	XLOC_066466	XLOC_024087	XLOC_025306	Gh_A04G0422
XLOC_029230	XLOC_023529	Gh_A05G3473	XLOC_025674	XLOC_020449	XLOC_066476	XLOC_024094	XLOC_025308	Gh_A04G0431
XLOC_029242	XLOC_023558	Gh_A05G3489	XLOC_025676	XLOC_020452	XLOC_066488	XLOC_024101	XLOC_025310	Gh_A04G0476
XLOC_029251	XLOC_023573	Gh_A05G3490	XLOC_025688	XLOC_020453	XLOC_066499	XLOC_024106	XLOC_025316	Gh_A04G0483
XLOC_029252	XLOC_023591	Gh_A05G3557	XLOC_025690	XLOC_020456	XLOC_066502	XLOC_024113	XLOC_025331	Gh_A04G0527
XLOC_029254	XLOC_023599	Gh_A05G3605	XLOC_025691	XLOC_020458	XLOC_066517	XLOC_024115	XLOC_025334	Gh_A04G0579
XLOC_029258	XLOC_023603	Gh_A05G3649	XLOC_025700	XLOC_020459	XLOC_066533	XLOC_024138	XLOC_025343	Gh_A04G0581
XLOC_029265	XLOC_023604	Gh_A05G3717	XLOC_025702	XLOC_020460	XLOC_066550	XLOC_024142	XLOC_025349	Gh_A04G0582
XLOC_029277	XLOC_023623	Gh_A05G3737	XLOC_025703	XLOC_020461	XLOC_066556	XLOC_024169	XLOC_025369	Gh_A04G0592
XLOC_029279	XLOC_023631	Gh_A05G3738	XLOC_025709	XLOC_020463	XLOC_066561	XLOC_024174	XLOC_025376	Gh_A04G0594
XLOC_029282	XLOC_023634	Gh_A05G3745	XLOC_025714	XLOC_020470	XLOC_066566	XLOC_024183	XLOC_025407	Gh_A04G0629
XLOC_029288	XLOC_023665	Gh_A05G3753	XLOC_025716	XLOC_020471	XLOC_066572	XLOC_024188	XLOC_025413	Gh_A04G0698
XLOC_029290	XLOC_023668	Gh_A05G3765	XLOC_025717	XLOC_020474	XLOC_066579	XLOC_024189	XLOC_025414	Gh_A04G0703
XLOC_029292	XLOC_023681	Gh_A05G3800	XLOC_025722	XLOC_020475	XLOC_066594	XLOC_024201	XLOC_025432	Gh_A04G0718
XLOC_029298	XLOC_023712	Gh_A05G3802	XLOC_025723	XLOC_020481	XLOC_066595	XLOC_024205	XLOC_025455	Gh_A04G0737
XLOC_029299	XLOC_023713	Gh_A05G3803	XLOC_025726	XLOC_020487	XLOC_066596	XLOC_024224	XLOC_025464	Gh_A04G0743
XLOC_029300	XLOC_023728	Gh_A05G3812	XLOC_025727	XLOC_020499	XLOC_066604	XLOC_024226	XLOC_025507	Gh_A04G0746
XLOC_029302	XLOC_023733	Gh_A05G3820	XLOC_025731	XLOC_020514	XLOC_066607	XLOC_024229	XLOC_025527	Gh_A04G0755
XLOC_029303	XLOC_023735	Gh_A05G3826	XLOC_025732	XLOC_020552	XLOC_066620	XLOC_024243	XLOC_025593	Gh_A04G0759
XLOC_029307	XLOC_023749	Gh_A05G3852	XLOC_025733	XLOC_020564	XLOC_066629	XLOC_024262	XLOC_025599	Gh_A04G0760
XLOC_029312	XLOC_023753	Gh_A05G3862	XLOC_025736	XLOC_020637	XLOC_066635	XLOC_024282	XLOC_025601	Gh_A04G0787
XLOC_029320	XLOC_023755	Gh_A05G3887	XLOC_025738	XLOC_020650	XLOC_066636	XLOC_024301	XLOC_025603	Gh_A04G0794
XLOC_029328	XLOC_023756	Gh_A05G3909	XLOC_025740	XLOC_020657	XLOC_066639	XLOC_024302	XLOC_025604	Gh_A04G0797
XLOC_029331	XLOC_023779	Gh_A05G3927	XLOC_025741	XLOC_020672	XLOC_066643	XLOC_024308	XLOC_025608	Gh_A04G0816
XLOC_029332	XLOC_023797	Gh_A05G3956	XLOC_025744	XLOC_020678	XLOC_066646	XLOC_024311	XLOC_025618	Gh_A04G0832
XLOC_029336	XLOC_023804	Gh_A05G3970	XLOC_025750	XLOC_020681	XLOC_066648	XLOC_024327	XLOC_025619	Gh_A04G0853
XLOC_029342	XLOC_023806	Gh_A05G3979	XLOC_025751	XLOC_020682	XLOC_066658	XLOC_024333	XLOC_025623	Gh_A04G0868
XLOC_029344	XLOC_023832	Gh_A05G3989	XLOC_025759	XLOC_020686	XLOC_066671	XLOC_024337	XLOC_025625	Gh_A04G0869
XLOC_029349	XLOC_023834	Gh_A05G3995	XLOC_025761	XLOC_020705	XLOC_066773	XLOC_024370	XLOC_025638	Gh_A04G0888
XLOC_029358	XLOC_023839	Gh_A05G3999	XLOC_025762	XLOC_020706	XLOC_066791	XLOC_024378	XLOC_025641	Gh_A04G0890
XLOC_029359	XLOC_023848	Gh_A05G4014	XLOC_025772	XLOC_020767	XLOC_066817	XLOC_024381	XLOC_025642	Gh_A04G0895
XLOC_029364	XLOC_023854	Gh_A06G0020	XLOC_025775	XLOC_020768	XLOC_066835	XLOC_024382	XLOC_025644	Gh_A04G0898
XLOC_029367	XLOC_023855	Gh_A06G0038	XLOC_025777	XLOC_020777	XLOC_066910	XLOC_024391	XLOC_025648	Gh_A04G0954
XLOC_029376	XLOC_023877	Gh_A06G0123	XLOC_025782	XLOC_020779	XLOC_066921	XLOC_024394	XLOC_025651	Gh_A04G0960
XLOC_029377	XLOC_023880	Gh_A06G0135	XLOC_025786	XLOC_020832	XLOC_066947	XLOC_024463	XLOC_025653	Gh_A04G0975
XLOC_029381	XLOC_023970	Gh_A06G0183	XLOC_025792	XLOC_020843	XLOC_067075	XLOC_024477	XLOC_025659	Gh_A04G0976
XLOC_029384	XLOC_023989	Gh_A06G0250	XLOC_025793	XLOC_020861	XLOC_067144	XLOC_024478	XLOC_025660	Gh_A04G0980
XLOC_029390	XLOC_023990	Gh_A06G0262	XLOC_025796	XLOC_020872	XLOC_067165	XLOC_024521	XLOC_025662	Gh_A04G0987
XLOC_029392	XLOC_024003	Gh_A06G0266	XLOC_025799	XLOC_020902	XLOC_067182	XLOC_024561	XLOC_025665	Gh_A04G1008
XLOC_029395	XLOC_024004	Gh_A06G0307	XLOC_025801	XLOC_020926	XLOC_067235	XLOC_024595	XLOC_025670	Gh_A04G1012
XLOC_029396	XLOC_024059	Gh_A06G0364	XLOC_025807	XLOC_020927	XLOC_067299	XLOC_024602	XLOC_025672	Gh_A04G1027
XLOC_029407	XLOC_024070	Gh_A06G0480	XLOC_025811	XLOC_020928	XLOC_067607	XLOC_024615	XLOC_025683	Gh_A04G1036
XLOC_029411	XLOC_024074	Gh_A06G0491	XLOC_025812	XLOC_020961	XLOC_067701	XLOC_024630	XLOC_025690	Gh_A04G1039
XLOC_029414	XLOC_024085	Gh_A06G0497	XLOC_025815	XLOC_020981	XLOC_067712	XLOC_024632	XLOC_025691	Gh_A04G1042
XLOC_029421	XLOC_024087	Gh_A06G0506	XLOC_025818	XLOC_020982	XLOC_068127	XLOC_024650	XLOC_025702	Gh_A04G1054
XLOC_029424	XLOC_024089	Gh_A06G0520	XLOC_025820	XLOC_020988	XLOC_068145	XLOC_024667	XLOC_025703	Gh_A04G1093
XLOC_029430	XLOC_024094	Gh_A06G0536	XLOC_025821	XLOC_020990	XLOC_068212	XLOC_024688	XLOC_025708	Gh_A04G1121
[truncated: 34,112 more rows]
