# Supplementary material for: Multi-Omics-Based Identification and Functional Characterization of Gh_A06G1257 Proves Its Potential Role in Drought Stress Tolerance in Gossypium hirsutum
Source: Front Plant Sci. 2021 Oct 21;12:746771. doi: 10.3389/fpls.2021.746771 (PMC8567990; doi:10.3389/fpls.2021.746771)
Supplement: Supplementary file 1 [file Data_Sheet_1.zip › Supplementary Table 4.xls]

## Sheet: Pathways
KEGG-A-class	KEGG-B-class	Pathway	Metabolites Involved	Genes Involved
Metabolism	Carbohydrate metabolism	Ascorbate and aldarate metabolism	3	25
Metabolism	Carbohydrate metabolism	Glycolysis / Gluconeogenesis	-	25
Metabolism	Carbohydrate metabolism	Pentose and glucuronate interconversions	1	22
Metabolism	Carbohydrate metabolism	Pyruvate metabolism	1	25
Metabolism	Amino acid metabolism	Lysine biosynthesis	3	3
Metabolism	Amino acid metabolism	Glycine, serine and threonine metabolism	9	3
Metabolism	Amino acid metabolism	Tryptophan metabolism	10	25
Metabolism	Amino acid metabolism	Arginine and proline metabolism	9	25
Metabolism	Amino acid metabolism	Lysine degradation	4	25
Metabolism	Amino acid metabolism	Histidine metabolism	6	25
Metabolism	Amino acid metabolism	Valine and leucine degradation	3	25
Metabolism	Lipid metabolism	Glycerophospholipid metabolism	5	25
Metabolism	Lipid metabolism	Fatty acid degradation	1	25
Metabolism	Metabolism of other amino acids	beta-Alanine metabolism	5	25
Metabolism	Terpenoids and polyketides	Limonene and pinene degradation	1	22
Metabolism	Global and Overview	Biosynthesis of amino acids	23	3
Genetic Info Processing	Replication and repair	Nucleotide excision repair	-	1
Genetic Info Processing	Replication and repair	DNA replication	-	1
Genetic Info Processing	Replication and repair	Mismatch repair	-	1

## Sheet: Gene expression
Gene ID	TRL0	TRL24	TRL48	TGL0	TGL24	TGL48	TSL0	TSL24	TSL48	TRR0	TRR24	TRR48	TGR0	TGR24	TGR48	TSR0	TSR24	TSR48
Gh_A02G0751	2.81333	6.18333	6.25	3.27	6.4	5.05667	3.38667	6.52667	6.75333	5.05333	6.37667	8.61	5.20333	5.42	5.48	4.04	6.32	6.02667
Gh_A02G1616	11.75	3.52333	4.43333	13.56	6.35	2.89667	14.5233	3.27	1.35667	0.0333333	0	0	0	0	0	0	0	0.0433333
Gh_A03G1229	0.02	0.103333	2.14	0	0.43	0.863333	0.143333	0.22	1.62333	0.156667	2.25333	1.07333	0	0.496667	0.43	0.0333333	2.17333	0.863333
Gh_A05G0568	4.13	31.4567	21.95	3.65	56.1367	31.7767	9.18667	19.56	13.2833	0.143333	0.583333	0.936667	0.02	0.676667	0.446667	0.193333	1.05667	0.376667
Gh_A05G3311	16.19	30.26	38.8333	15.2933	36.5733	39.6867	25.3267	34.6767	30.4533	0.25	0.543333	0.553333	0.0866667	1.06	1.21667	0.353333	1.28667	1.41667
Gh_A05G3716	0.0866667	0.0233333	0.0166667	0.0533333	0.166667	0	0.09	0.0233333	0.0233333	0.06	0	0.02	0	0	0.0166667	0.0366667	0.216667	0.0633333
Gh_A05G3728	0	0	0	0	0	0	0	0	0	0	0	0	0	0	0	0	0	0
Gh_A06G0384	18.94	24.12	31.3733	15.6267	29.4167	25.8733	20.8733	29.0467	33.56	21.89	37.8233	49.4167	23.5767	37.1367	32.06	33.3067	37.6067	31.1833
Gh_A06G1256	1.77667	27.0567	42.6167	2.70667	44.3733	104.087	4.39667	49.36	62.9033	4.77333	66.33	70.4	4.11667	73.19	168.27	3.74667	81.33	154.86
Gh_A06G1257	2.80333	103.773	93.5767	3.3	119.773	227.78	9.43667	150.023	144.787	2.68667	126.42	108.137	5.36667	121.21	199.687	2.58	118.107	180.133
Gh_A07G2011	2.31	52.36	62.24	4.29667	24.3867	35.8367	4.73	72.1967	100.34	39.4633	102.347	78.9633	41.9233	59.7267	79.35	35.26	111.713	126.223
Gh_A12G1314	0.0333333	0.04	0.463333	0.146667	0.0933333	0.173333	0.15	0.166667	0.133333	8.90667	7.89	3.28	30.48	7.09	2.73333	13.4467	9.64	2.83
Gh_A12G2471	181.77	232.953	235.017	125.57	224.773	245.62	102.517	266.427	178.057	127.647	226.447	161.797	182.06	223.61	147.35	230.997	164.853	113.927
Gh_D02G0793	2.06667	12.49	9.24	2.58	14.23	9.15667	3.17	12.36	14.3467	5.65333	9.58667	14.6033	5.27667	6.51	7	4.55	7.10667	9.74667
Gh_D02G1665	0.09	0.396667	3.79667	0.25	0.93	2.06	0.426667	0.523333	2.97	0.0166667	3.78	2.37667	0	1.10333	1.07	0	3.04333	1.96667
Gh_D03G0106	9.76	11.41	9.52333	10.2533	17.51	11.5233	10.7367	12.2933	9.82	0	0	0.04	0	0.04	0.0833333	0	0.0266667	0.03
Gh_D04G0292	15.8533	16.5833	20.78	14.6667	13.4667	10.2767	19.5467	11.1667	11.3833	0.0266667	0.183333	0.303333	0.0566667	0.533333	0.436667	0.05	0.546667	0.333333
Gh_D05G0697	2.85333	25.5667	16.95	2.33	53.7533	31.9267	3.96333	15.09	16.7533	0	0.02	0	0	0.06	0	0.0266667	0.0866667	0.176667
Gh_D05G2245	0.0333333	0.19	0.16	0.03	0.18	0.163333	0	0.07	0.18	1.52	2.52333	3.86667	1.07667	1.75667	1.47667	0.536667	1.33333	1.5
Gh_D06G0414	12.2767	17.0267	22.3167	9.16	19.5867	15.51	8.60333	16.64	13.5667	14.21	34.1967	38.0267	13.81	25.3933	19.6133	10.49	16.91	17.3033
Gh_D06G1578	9.38667	172.19	127.127	15.2733	185.873	253.47	22.3433	246.417	238.93	21.5433	163.13	162.063	23.02	157.333	248.263	18.0567	184.883	262.807
Gh_D07G2232	1.15	6.51	7.34667	2.81667	6.20333	10.4767	4.44333	25.3067	33.5333	36.3233	73.1933	59.7267	29.88	51.0167	59.0467	37.7133	96.33	78.8533
Gh_D12G1438	0.0133333	0.113333	0.186667	0.0933333	0.223333	0.13	0.0866667	0.07	0.17	2.58333	1.74	0.75	11.61	1.37667	2.11667	8.5	5.90667	1.87667
Gh_D12G2599	158.72	100.147	112.887	147.137	118.303	121.243	190.79	186.637	160.09	96.4067	122.503	80.0433	121.213	131.553	66.3533	191.2	124.803	60.4233
Gh_Sca188120G01	0	0	0	0	0	0	0	0	0	0.0633333	1.32333	0	0.67	0.0566667	0	0.0633333	0.246667	0

## Sheet: Metabolite expression
Pathways	Compounds	MRL-0h	MRL-48h	MGL-0h	MGL-48h	MSL-0h	MSL-48h	MRR-0h	MRR-48h	MGR-0h	MGR-48h	MSR-0h	MSR-48h
	Anthranilate	4.24386	3.78271	4.22358	3.89154	3.9797	3.79911	4.79356	4.27416	4.62497	3.88874	4.71012	4.36736
	3-Hydroxyanthranilic acid	5.81712	5.82456	5.81602	5.55871	5.63849	5.49693	4.99826	4.58846	4.5898	4.05741	4.88119	4.33041
	5-Hydroxy-L-tryptophan	4.61455	5.03968	4.57015	4.94184	4.62805	5.14301	4.70615	4.44196	4.20049	4.01634	4.42597	4.42215
	L-Kynurenine	4.5141	4.96221	4.53105	5.35539	4.51366	5.10494	4.57287	4.28027	4.11483	4.11727	4.13566	4.29226
Tryptophan Metabolism	L-Tryptophan	7.40654	6.68275	7.41719	6.72181	7.40312	6.68154	6.76143	7.27631	7.41442	7.39967	7.43828	7.37107
	Tryptamine	7.23788	7.20412	7.32838	7.44038	7.18752	7.02298	5.98692	5.36486	5.4351	5.03195	5.3962	5.47519
	Kynurenic acid	6.74999	6.90381	6.79286	6.82326	6.80026	6.86648	4.94547	5.03073	4.85471	5.24551	5.05218	5.23972
	N-Acetyl-5-hydroxytryptamine	5.24304	5.80641	5.34505	5.92805	5.20862	5.86134	5.2757	4.74793	4.94547	4.67669	5.03235	4.89228
	Melatonin	5.30821	5.29667	5.38382	5.15432	4.99432	4.79957	5.76193	5.5092	5.54613	5.49369	6.06321	5.81469
	Spermine	6.81801	6.86094	6.77912	6.8706	6.97803	6.97019	6.99549	6.91733	7.08754	7.00931	7.10721	7.03289
	Putrescine	4.51587	5.2998	4.76092	5.62325	4.69226	5.1165	5.69694	5.4351	5.50334	5.23045	5.34044	5.44404
	Agmatine	5.24961	5.91558	5.42813	6.0357	5.51631	5.97742	4.63414	4.25928	4.3592	3.68064	4.01759	4.21219
	IAA	4.19033	4.28103	4.11837	4.21836	4.17898	4.27723	4.45788	4.13524	4.45687	3.80934	4.6516	4.26087
Arginine and Proline Metabolism	Spermidine	6.87986	6.81336	6.8655	6.78199	6.82586	6.71712	6.13247	5.55186	6.02339	5.41996	6.13778	5.68901
	L-Glutamic acid	6.5682	6.53572	6.66181	6.49043	6.63178	6.50014	6.4335	6.84798	6.4319	6.72889	6.41719	6.66589
	L-Proline	6.36298	6.4708	6.41609	6.41885	6.6229	6.15127	6.2878	7.40993	6	7.2974	6.18089	7.48855
	4-Guanidinobutyric acid	5.09108	5.21041	5.08588	5.23805	5.26717	5.25123	5.62839	5.41386	5.41719	5.16336	5.36983	5.33579
	Creatinine	7.41996	7.0328	6.80819	7.20593	5.21041	7.22703	7.20374	7.14215	7.23346	7.30557	7.39736	7.28405
	Pyrrole-2-carboxylic acid	4.23266	4.11948	4.41162	4.17993	4.59069	4.3457	4.33912	3.88461	4.39445	3.69167	4.11616	4.00116
	Carnitine	5.49183	5.19312	5.41885	5.13354	5.41162	4.99211	5.01815	4.87929	4.9108	4.70643	4.87177	4.67791
Lysine degradation	N6-Acetyl-L-lysine	5.0753	5.88649	5.01606	5.85834	5.00072	5.76418	5.90399	5.77791	5.62221	5.72727	5.81646	5.91116
	Glutaric acid	5.02243	5.7422	5.13566	5.90454	5.44716	6.37414	5.30392	5.92342	5.31876	6.06483	5.67394	6.25527
	L-Valine	5.85451	7.06819	5.92823	6.96363	6.08111	7.03743	6.12926	7.08398	6.10014	7.00888	6.18279	7.09922
Valine and Leucine degradation	L-Isoleucine	6.56269	7.24304	6.66276	7.17124	6.82607	7.43243	6.91328	7.12602	6.86609	6.9762	6.88536	7.16909
	L-Leucine	6.44038	7.15736	6.61419	7.10834	6.78104	7.46687	6.87138	7.02803	6.87021	6.88517	6.86134	7.03114
