# Supplementary material for: Multi-Omics-Based Identification and Functional Characterization of Gh_A06G1257 Proves Its Potential Role in Drought Stress Tolerance in Gossypium hirsutum
Source: Front Plant Sci. 2021 Oct 21;12:746771. doi: 10.3389/fpls.2021.746771 (PMC8567990; doi:10.3389/fpls.2021.746771)
Supplement: Supplementary file 1 [file Data_Sheet_1.zip › Supplementary Table 5.xls]

## Sheet: Brown
Node name	Alt name	Node Attribute
Gh_A01G0285	Gh_A01G0285	brown
Gh_A01G1043	Gh_A01G1043	brown
Gh_A05G0638	Gh_A05G0638	brown
Gh_A05G1128	Gh_A05G1128	brown
Gh_A06G1257	Gh_A06G1257	brown
Gh_A06G0363	Gh_A06G0363	brown
Gh_A07G0090	Gh_A07G0090	brown
Gh_A07G1343	Gh_A07G1343	brown
Gh_A07G1378	Gh_A07G1378	brown
Gh_A07G1380	Gh_A07G1380	brown
Gh_A08G1251	Gh_A08G1251	brown
Gh_A08G1343	Gh_A08G1343	brown
Gh_A09G0017	Gh_A09G0017	brown
Gh_A09G0322	Gh_A09G0322	brown
Gh_A10G1781	Gh_A10G1781	brown
Gh_A10G2283	Gh_A10G2283	brown
Gh_A11G0859	Gh_A11G0859	brown
Gh_A11G0860	Gh_A11G0860	brown
Gh_A11G1571	Gh_A11G1571	brown
Gh_A12G0522	Gh_A12G0522	brown
Gh_A12G1019	Gh_A12G1019	brown
Gh_A06G1256	Gh_A06G1256	brown
Gh_D06G1578	Gh_D06G1578	brown
Gh_A13G0535	Gh_A13G0535	brown
Gh_D01G0273	Gh_D01G0273	brown
Gh_D01G1095	Gh_D01G1095	brown
Gh_D05G0415	Gh_D05G0415	brown
Gh_D05G1240	Gh_D05G1240	brown
Gh_D05G1381	Gh_D05G1381	brown
Gh_D05G1451	Gh_D05G1451	brown

## Sheet: Pink
Node name	Alt name	Node Attribute
Gh_A02G1616	Gh_A02G1616	Pink
Gh_D12G2599	Gh_D12G2599	Pink
Gh_D07G2232	Gh_D07G2232	Pink
Gh_A02G0527	Gh_A02G0527	Pink
Gh_D07G0629	Gh_D07G0629	Pink

## Sheet: Yellow
Node name	Alt name	Node Attribute
Gh_A07G0563	Gh_A07G0563	yellow
Gh_D05G0221	Gh_D05G0221	yellow
Gh_A01G0982	Gh_A01G0982	yellow
Gh_A01G1155	Gh_A01G1155	yellow
Gh_A01G1612	Gh_A01G1612	yellow
Gh_A02G0173	Gh_A02G0173	yellow
Gh_A02G0823	Gh_A02G0823	yellow
Gh_A02G1127	Gh_A02G1127	yellow
Gh_A03G1704	Gh_A03G1704	yellow
Gh_A03G2178	Gh_A03G2178	yellow
Gh_A05G3716	Gh_A05G3716	yellow
Gh_D12G1438	Gh_D12G1438	yellow
Gh_A06G1784	Gh_A06G1784	yellow
Gh_A08G0666	Gh_A08G0666	yellow
Gh_A08G0756	Gh_A08G0756	yellow
Gh_A08G1743	Gh_A08G1743	yellow
Gh_A09G0713	Gh_A09G0713	yellow
Gh_A09G1324	Gh_A09G1324	yellow
Gh_A10G0819	Gh_A10G0819	yellow
Gh_A11G2437	Gh_A11G2437	yellow
Gh_A11G2784	Gh_A11G2784	yellow
Gh_D05G0697	Gh_D05G0697	yellow
Gh_A12G1096	Gh_A12G1096	yellow
Gh_A13G1765	Gh_A13G1765	yellow
Gh_A13G2206	Gh_A13G2206	yellow
Gh_D04G1094	Gh_D04G1094	yellow
Gh_D04G1095	Gh_D04G1095	yellow
Gh_D05G0750	Gh_D05G0750	yellow
Gh_D05G2005	Gh_D05G2005	yellow
Gh_D05G2697	Gh_D05G2697	yellow
